# Supplementary material for: Bioprospecting of culturable marine biofilm bacteria for novel antimicrobial peptides
Source: Imeta. 2024 Oct 17;3(6):e244. doi: 10.1002/imt2.244 (PMC11683478; doi:10.1002/imt2.244)
Supplement: Supplementary file 2 — Table S1: Genomic information of the marine biofilm‐derived pure cultures. Table S2: Information of the Ribo‐seq data. Table S3: Taxonomic source and sequence of the 341 candidate AMPs. Table S4: Information of the eight pathogenic strains used for antimicrobial experiments. [file IMT2-3-e244-s002.xlsx]

## Sheet: S1
Table S1. Genomic information of the marine biofilm-derived pure cultures.
Name	Phylum	Genus	Species	Genome Completeness	Contamination (CheckM2)	Genome Size	Conitg Number	Contig N50	Maximum Contig Length	Method	Accession
MP_2-10	Gammaproteobacteria	Pseudoalteromonas	Unclassified	100	0.2	5177861	32	294173	731788	Agar plate	SAMC3045863
MP_2-1-1	Alphaproteobacteria	Epibacterium	Epibacterium mobile	100	0.39	4464827	55	173686	601471	Agar plate	SAMC3045862
MP_2-14	Gammaproteobacteria	Vibrio	Vibrio alginolyticus	100	0.01	5261683	52	268854	799973	Agar plate	SAMC3045864
MP_2-2	Actinobacteriota	Microbacterium	Microbacterium esteraromaticum_C	100	0.15	3106969	26	225243	605865	Agar plate	SAMC3045865
MP_a1	Alphaproteobacteria	Sulfitobacter	Unclassified	99.99	0.01	3843329	18	590035	1172633	Agar plate	SAMC3046156
MP_a10-1	Gammaproteobacteria	Pseudoalteromonas	Pseudoalteromonas neustonica	100	0.03	4743001	47	172582	498000	Agar plate	SAMC3046157
MP_a10-2	Gammaproteobacteria	Shewanella	Shewanella inventionis	100	0.03	4442211	89	85369	272558	Agar plate	SAMC3046158
MP_a13	Gammaproteobacteria	Pseudoalteromonas	Pseudoalteromonas distincta	100	0.01	4464533	26	293894	629348	Agar plate	SAMC3046159
MP_a14	Gammaproteobacteria	Shewanella	Unclassified	100	0.02	4297193	93	86536	199350	Agar plate	SAMC3046160
MP_a15-1	Firmicutes	Psychrobacillus	Psychrobacillus psychrotolerans	100	0.02	3745782	46	197715	609884	Agar plate	SAMC3046161
MP_a15-2	Alphaproteobacteria	Loktanella	Loktanella sp001420005	99.98	0.01	3231277	7	2935293	2935293	Agar plate	SAMC3046162
MP_a16-1	Gammaproteobacteria	Psychrobacter	Unclassified	100	0.04	3167813	27	208211	468577	Agar plate	SAMC3046163
MP_a17-1	Bacteroidota	Olleya	Olleya marilimosa	99.82	0.1	3250041	20	423170	856518	Agar plate	SAMC3046164
MP_a2	Alphaproteobacteria	Sulfitobacter	Unclassified	99.98	0	4060993	17	612963	1016133	Agar plate	SAMC3046165
MP_a4R	Gammaproteobacteria	Psychrobacter	Unclassified	99.95	0.13	3449934	26	549891	797519	Agar plate	SAMC3046166
MP_a9	Bacteroidota	Nonlabens	Nonlabens arenilitoris	100	0.06	3160046	15	693698	1136746	Agar plate	SAMC3046167
MP_b10	Bacteroidota	Cellulophaga	Cellulophaga tyrosinoxydans	100	0.25	3836642	20	412613	703043	Agar plate	SAMC3046168
MP_b11	Bacteroidota	Polaribacter	Unclassified	99.96	0.05	3291396	22	519203	756796	Agar plate	SAMC3046169
MP_b15	Gammaproteobacteria	Psychrobacter	Psychrobacter sp904846645	100	0.02	3095034	29	332976	948342	Agar plate	SAMC3046170
MP_b16	Gammaproteobacteria	Psychrobacter	Unclassified	99.95	0.1	3075619	15	621994	667760	Agar plate	SAMC3046171
MP_b17-6	Bacteroidota	Maribacter	Maribacter dokdonensis	99.99	0.05	4313132	6	1138243	1806422	Agar plate	SAMC3046172
MP_b18	Gammaproteobacteria	Shewanella	Unclassified	100	0.02	4414998	82	89116	305668	Agar plate	SAMC3046173
MP_b19-5R	Gammaproteobacteria	Psychrobacter	Unclassified	99.97	0.32	3227404	18	308363	675492	Agar plate	SAMC3046174
MP_b3R	Gammaproteobacteria	Psychrobacter	Psychrobacter immobilis_D	99.99	0.21	3435198	34	305401	635789	Agar plate	SAMC3046175
MP_b4	Alphaproteobacteria	Sulfitobacter	Unclassified	99.99	0.05	4126245	15	1139809	1495527	Agar plate	SAMC3046176
MP_b5	Gammaproteobacteria	Psychrobacter	Unclassified	99.82	0.09	3253413	18	484180	796027	Agar plate	SAMC3046177
MP_b6	Gammaproteobacteria	Psychrobacter	Unclassified	99.89	0.02	3232451	15	533400	695584	Agar plate	SAMC3046178
MP_b7	Gammaproteobacteria	Pseudoalteromonas	Pseudoalteromonas marina	100	0.19	4156695	29	245647	632810	Agar plate	SAMC3046179
MP_b8	Gammaproteobacteria	Pseudoalteromonas	Pseudoalteromonas distincta	100	0.06	4413781	38	169091	395555	Agar plate	SAMC3046180
MP_H10	Alphaproteobacteria	Qipengyuania	Unclassified	99.98	0.02	3081195	9	1962043	1962043	Agar plate	SAMC3045866
MP_H100	Gammaproteobacteria	Agarivorans	Agarivorans albus	100	0.01	4780207	24	418317	535123	Agar plate	SAMC3045867
MP_H13	Bacteroidota	Polaribacter	Polaribacter dokdonensis	100	0.12	2978253	4	1630348	1630348	Agar plate	SAMC3045868
MP_H14	Gammaproteobacteria	Pseudoalteromonas	Pseudoalteromonas sp002723455	100	0.04	4438453	29	246262	866253	Agar plate	SAMC3045869
MP_H15	Gammaproteobacteria	Pseudoalteromonas	Pseudoalteromonas marina	100	0.48	4431271	46	146423	603190	Agar plate	SAMC3045870
MP_H2	Bacteroidota	Lacinutrix	Lacinutrix venerupis	99.99	0.17	3187441	25	332892	621792	Agar plate	SAMC3045871
MP_H24	Gammaproteobacteria	Pseudoalteromonas	Pseudoalteromonas distincta	100	0.04	4464367	37	197733	780110	Agar plate	SAMC3045872
MP_H27	Bacteroidota	Maribacter	Maribacter dokdonensis	99.99	0.43	4585305	18	564196	1861395	Agar plate	SAMC3045873
MP_H28	Bacteroidota	Winogradskyella	Winogradskyella psychrotolerans_B	99.95	0.19	3945337	30	353525	1003305	Agar plate	SAMC3045874
MP_H3	Alphaproteobacteria	Yoonia	Yoonia sp003201935	99.99	0.01	3470244	6	2055523	2055523	Agar plate	SAMC3045875
MP_H31	Actinobacteriota	Microbacterium	Microbacterium oxydans	100	0.08	3915312	18	423256	650818	Agar plate	SAMC3045876
MP_H32	Gammaproteobacteria	Pseudoalteromonas	Pseudoalteromonas marina	100	0.06	4097250	21	347091	1850480	Agar plate	SAMC3045877
MP_H34	Alphaproteobacteria	Erythrobacter	Unclassified	99.99	0.03	2734496	7	1847553	1847553	Agar plate	SAMC3045878
MP_H35	Bacteroidota	Aquimarina	Aquimarina sp900299505	100	0.4	5646461	21	890093	1329412	Agar plate	SAMC3045879
MP_H36	Gammaproteobacteria	Halomonas	Halomonas aquamarina	100	0.78	3653614	109	74259	261215	Agar plate	SAMC3045880
MP_H4	Gammaproteobacteria	Idiomarina	Idiomarina loihiensis	99.99	0.04	2925596	13	393990	1312638	Agar plate	SAMC3045881
MP_H44	Bacteroidota	Lewinella_A	Lewinella_A agarilytica	99.91	0.05	6102499	68	133289	637026	Agar plate	SAMC3045882
MP_H45	Bacteroidota	Algibacter_D	Algibacter_D aestuarii	99.93	0.03	3160200	12	596652	1051056	Agar plate	SAMC3045883
MP_H48	Gammaproteobacteria	Paraglaciecola	Unclassified	100	0.01	4137571	11	606844	1938378	Agar plate	SAMC3045884
MP_H5	Alphaproteobacteria	Erythrobacter	Erythrobacter sp003149575	99.99	0.61	2666699	1	2666699	2666699	Agar plate	SAMC3045885
MP_H50	Alphaproteobacteria	Phaeobacter	Phaeobacter inhibens	100	0.04	4086999	12	827274	1363412	Agar plate	SAMC3045886
MP_H51	Bacteroidota	Lacinutrix	Unclassified	100	0.45	3462775	25	686004	1162020	Agar plate	SAMC3045887
MP_H55	Bacteroidota	Dokdonia	Dokdonia donghaensis	99.97	0.02	3221803	20	332003	646287	Agar plate	SAMC3045888
MP_H57	Gammaproteobacteria	Microbulbifer	Unclassified	100	0.02	4332317	17	412290	1255322	Agar plate	SAMC3045889
MP_H6	Bacteroidota	Nonlabens	Unclassified	100	0.05	3279356	12	857095	984357	Agar plate	SAMC3045890
MP_H60	Bacteroidota	Arenitalea	Arenitalea lutea	99.95	0.05	3379778	8	852362	1016591	Agar plate	SAMC3045891
MP_H61	Alphaproteobacteria	Ruegeria	Ruegeria faecimaris	100	0.06	4003074	31	223686	1254282	Agar plate	SAMC3045892
MP_H67	Alphaproteobacteria	Pontixanthobacter	Pontixanthobacter luteolus	100	0.06	2878787	3	1742300	1742300	Agar plate	SAMC3045893
MP_H74	Bacteroidota	Olleya	Olleya marilimosa	99.96	0.15	3255741	22	418378	807179	Agar plate	SAMC3045894
MP_H76	Gammaproteobacteria	Shewanella	Shewanella colwelliana	100	0.12	4459995	26	288338	868596	Agar plate	SAMC3045895
MP_H77	Alphaproteobacteria	Ruegeria	Ruegeria sp003443535	100	0.07	4673699	57	224752	556329	Agar plate	SAMC3045896
MP_H78	Bacteroidota	Polaribacter	Polaribacter dokdonensis	99.99	0.08	3071995	3	1625672	1625672	Agar plate	SAMC3045897
MP_H79	Gammaproteobacteria	Vibrio	Vibrio diabolicus	100	0	5080002	37	551125	1353537	Agar plate	SAMC3045898
MP_H81	Bacteroidota	Olleya	Olleya marilimosa	99.94	0.07	3214662	12	422120	845392	Agar plate	SAMC3045899
MP_H9	Bacteroidota	Olleya	Olleya sp002323495	99.91	0.08	3378553	16	424901	970789	Agar plate	SAMC3045900
MP_L-1	Gammaproteobacteria	Pseudoalteromonas	Pseudoalteromonas sp002685175	100	0.01	4402420	33	256408	792670	Agar plate	SAMC3045901
MP_L12-2	Gammaproteobacteria	Vibrio	Vibrio diabolicus	100	0.15	5191737	26	578269	1829438	Agar plate	SAMC3045902
MP_P1A5-1	Gammaproteobacteria	Pseudoalteromonas	Pseudoalteromonas nigrifaciens	100	0.09	3733514	70	96447	245685	Single cell	SAMC3045903
MP_P1C8-1	Gammaproteobacteria	Psychrobacter	Psychrobacter sp000511655	100	0	2867064	50	155403	228784	Single cell	SAMC3045904
MP_P1E1-2	Bacteroidota	Gramella	Gramella sp006714895	99.98	0.25	3193378	9	942001	1359314	Single cell	SAMC3045905
MP_P1G8-1	Actinobacteriota	Microbacterium	Unclassified	100	0.65	3274408	11	551827	1615046	Single cell	SAMC3045906
MP_P1H5-2	Gammaproteobacteria	Acinetobacter	Acinetobacter johnsonii	100	1.52	3609998	116	61064	317530	Single cell	SAMC3045907
MP_P2A10-2	Gammaproteobacteria	Pseudoalteromonas	Pseudoalteromonas nigrifaciens	100	0.12	3678655	55	125821	404855	Single cell	SAMC3045908
MP_P2C6-2	Bacteroidota	Olleya	Olleya marilimosa	99.97	0.11	3240262	12	419356	816955	Single cell	SAMC3045909
MP_P2D2-1	Gammaproteobacteria	Psychrobacter	Unclassified	99.98	0.04	3306732	26	630631	671598	Single cell	SAMC3045910
MP_P3B12-1	Gammaproteobacteria	Psychrobacter	Psychrobacter maritimus	99.99	0.07	3198374	30	241461	776608	Single cell	SAMC3045911
MP_P3D11-2	Bacteroidota	Olleya	Olleya marilimosa	99.99	0.05	3282917	16	379880	851957	Single cell	SAMC3045912
MP_P3F6-2	Alphaproteobacteria	Qipengyuania	Unclassified	99.99	1.06	2885071	14	2494493	2494493	Single cell	SAMC3045913
MP_P3G9-2	Bacteroidota	Olleya	Olleya marilimosa	99.98	0.16	3197918	22	417529	806161	Single cell	SAMC3045914
MP_P3H12-2	Bacteroidota	Olleya	Olleya marilimosa	99.98	0.13	3207267	12	418382	819962	Single cell	SAMC3045915
MP_P4A1-2	Alphaproteobacteria	Qipengyuania	Unclassified	100	0.04	3009688	5	1862949	1862949	Single cell	SAMC3045916
MP_P4C8-2	Bacteroidota	Lacinutrix	Lacinutrix venerupis	99.98	0.08	3204140	26	336213	616129	Single cell	SAMC3045917
MP_P4D10-2	Gammaproteobacteria	Psychrobacter	Unclassified	99.95	0.24	3195130	12	726637	1311223	Single cell	SAMC3045918
MP_P4E8-1	Gammaproteobacteria	Psychrobacter	Unclassified	100	0.05	3538171	25	301578	1095472	Single cell	SAMC3045919
MP_P4F1-2	Bacteroidota	Olleya	Olleya marilimosa	99.97	0.13	3282471	23	419627	810750	Single cell	SAMC3045920
MP_P4H2-1	Gammaproteobacteria	Psychrobacter	Psychrobacter faecalis	100	0.02	3095711	63	99018	422098	Single cell	SAMC3045921
MP_P4H8-1	Gammaproteobacteria	Psychrobacter	Psychrobacter sp002377945	99.99	0.1	3208880	7	869070	1263894	Single cell	SAMC3045922
MP_P5A1-2	Alphaproteobacteria	Brevundimonas	Brevundimonas diminuta	100	0.08	3177984	28	446451	641994	Single cell	SAMC3045923
MP_P5B1-2	Actinobacteriota	Brachybacterium	Brachybacterium paraconglomeratum	100	0.23	3577493	26	209759	420715	Single cell	SAMC3045924
MP_P5E3	Firmicutes	Priestia	Priestia flexa	99.99	0.04	3809422	93	59114	289536	Single cell	SAMC3045925
MP_P5F4-3	Gammaproteobacteria	Pseudomonas_A	Pseudomonas_A stutzeri_AC	100	3.03	5252005	41	259241	597589	Single cell	SAMC3045926
MP_P6A1	Bacteroidota	Gramella	Unclassified	99.97	0.54	3468771	12	936406	1545406	Single cell	SAMC3045927
MP_P6A10	Alphaproteobacteria	Qipengyuania	Unclassified	100	0.26	2640006	1	2640006	2640006	Single cell	SAMC3045928
MP_P6A11	Gammaproteobacteria	Pseudoalteromonas	Pseudoalteromonas nigrifaciens	100	0.19	3814963	55	123241	479420	Single cell	SAMC3045929
MP_P6A5	Bacteroidota	Gramella	Unclassified	100	0.65	3607538	13	705301	897714	Single cell	SAMC3045930
MP_P6B5	Alphaproteobacteria	Erythrobacter	Unclassified	100	0.08	3178780	1	3178780	3178780	Single cell	SAMC3045931
MP_P6D5	Alphaproteobacteria	Sphingomicrobium	Unclassified	100	0.03	2387071	2	2381065	2381065	Single cell	SAMC3045932
MP_P7B6-2	Alphaproteobacteria	Qipengyuania	Qipengyuania sp002895025	100	0.43	3391413	19	342495	413156	Single cell	SAMC3045933
MP_P7C12-3	Firmicutes	Bacillus_S	Bacillus_S pseudofirmus	99.97	0.06	4064120	59	386610	987122	Single cell	SAMC3045934
MP_P7C4-1	Gammaproteobacteria	Psychrobacter	Psychrobacter sp000511655	99.97	0	2839896	55	119110	233117	Single cell	SAMC3045935
MP_P7D4-1	Alphaproteobacteria	Altererythrobacter_D	Unclassified	100	0.01	2785670	1	2785670	2785670	Single cell	SAMC3045936
MP_P7E5-2	Bacteroidota	Olleya	Olleya marilimosa	99.99	0.07	3296784	13	421642	828126	Single cell	SAMC3045937
MP_P7E6-2	Bacteroidota	Lacinutrix	Lacinutrix venerupis	99.98	0.07	3179940	23	334104	581165	Single cell	SAMC3045938
MP_P7G8-2	Bacteroidota	Olleya	Olleya marilimosa	99.97	0.1	3222171	16	416564	821323	Single cell	SAMC3045939
MP_P7H4-1	Bacteroidota	Gramella	Unclassified	99.97	0.54	3356662	31	524678	1392090	Single cell	SAMC3045940
MP_P8C12-1	Firmicutes	Bacillus	Bacillus altitudinis	100	0	3683568	15	792732	895036	Single cell	SAMC3045941
MP_P9A10-2	Bacteroidota	Bizionia	Bizionia paragorgiae	99.86	0.37	3111240	27	281632	700911	Single cell	SAMC3045942
MP_P9A11-2	Alphaproteobacteria	Qipengyuania	Unclassified	99.99	0	2711432	1	2711432	2711432	Single cell	SAMC3045943
MP_P9A12-1	Bacteroidota	Gillisia	Gillisia marina	99.94	0.18	3055193	7	1179587	1211917	Single cell	SAMC3045944
MP_P9A12-2	Bacteroidota	Maribacter	Unclassified	99.96	0.8	4310917	13	1127121	1313245	Single cell	SAMC3045945
MP_P9A3	Bacteroidota	Psychroserpens	Unclassified	98.91	0.15	3429797	11	360115	1084459	Single cell	SAMC3045946
MP_P9A5	Alphaproteobacteria	Erythrobacter	Unclassified	99.99	0.1	3335252	2	3224026	3224026	Single cell	SAMC3045947
MP_P9A6	Alphaproteobacteria	Yoonia	Unclassified	100	0.07	4059670	16	350723	961140	Single cell	SAMC3045948
MP_P9B1-2	Alphaproteobacteria	Altererythrobacter_F	Altererythrobacter_F oceanensis	100	0.74	3006536	3	2971733	2971733	Single cell	SAMC3045949
MP_P9B4-1	Alphaproteobacteria	Altererythrobacter_D	Unclassified	100	0.09	2702148	2	2699525	2699525	Single cell	SAMC3045950
MP_P9B9	Bacteroidota	Gramella	Unclassified	99.93	0.63	3658179	14	920866	1595327	Single cell	SAMC3045951
MP_P9F2	Alphaproteobacteria	Qipengyuania	Unclassified	100	0.02	2938663	8	2152987	2152987	Single cell	SAMC3045952
MP_P9F5	Alphaproteobacteria	Qipengyuania	Unclassified	100	0.12	2851432	2	2497606	2497606	Single cell	SAMC3045953
MP_P9G8	Bacteroidota	Gramella	Gramella sp006714895	99.93	0.2	3272444	20	568023	1020790	Single cell	SAMC3045954
MP_P9H4	Bacteroidota	Psychroserpens	Unclassified	99.94	0.03	3434447	22	365702	790768	Single cell	SAMC3045955
MP_P9H7	Bacteroidota	Pseudobizionia	Pseudobizionia ponticola	99.99	0.03	3160075	12	2070627	2070627	Single cell	SAMC3045956
MP_PC1	Bacteroidota	Tenacibaculum	Tenacibaculum discolor	99.88	0.04	3224211	9	562596	681439	Agar plate	SAMC3045961
MP_PC10	Alphaproteobacteria	Aliiroseovarius	Aliiroseovarius crassostreae	99.99	0.7	3556558	25	251973	509877	Agar plate	SAMC3045962
MP_PC12	Bacteroidota	Tenacibaculum	Unclassified	100	0.23	2647134	17	351320	752537	Agar plate	SAMC3045963
MP_PC-14	Gammaproteobacteria	Pseudomonas_E	Pseudomonas_E sp902506495	100	0.26	5344096	20	688887	1099672	Agar plate	SAMC3045957
MP_PC15	Alphaproteobacteria	Qipengyuania	Qipengyuania nanhaisediminis	100	0.05	2747205	1	2747205	2747205	Agar plate	SAMC3045964
MP_PC18	Alphaproteobacteria	Qipengyuania	Unclassified	100	0.03	2795217	2	2219622	2219622	Agar plate	SAMC3045965
MP_PC19	Alphaproteobacteria	Paracoccus	Paracoccus marcusii	100	0.04	4033460	70	172691	580155	Agar plate	SAMC3045966
MP_PC23	Alphaproteobacteria	Phaeobacter	Phaeobacter inhibens	100	0.08	4196437	18	391568	766386	Agar plate	SAMC3045967
MP_PC25	Alphaproteobacteria	Qipengyuania	Unclassified	100	0.44	2909107	1	2909107	2909107	Agar plate	SAMC3045968
MP_PC26	Alphaproteobacteria	Pontixanthobacter	Unclassified	99.98	0.59	3350229	17	342792	658741	Agar plate	SAMC3045969
MP_PC27	Alphaproteobacteria	Agrobacterium	Agrobacterium sp900013535	100	0.57	5512278	39	301310	724403	Agar plate	SAMC3045970
MP_PC28	Alphaproteobacteria	Qipengyuania	Unclassified	100	0.06	2920457	6	2027352	2027352	Agar plate	SAMC3045971
MP_PC31	Alphaproteobacteria	Qipengyuania	Unclassified	99.69	0.25	2780907	60	98123	202828	Agar plate	SAMC3045972
MP_PC35	Alphaproteobacteria	Thalassococcus	Unclassified	99.95	0	3818491	10	667108	1135834	Agar plate	SAMC3045973
MP_PC39	Alphaproteobacteria	Qipengyuania	Unclassified	100	0.07	2772295	1	2772295	2772295	Agar plate	SAMC3045974
MP_PC4	Alphaproteobacteria	Phaeobacter	Phaeobacter italicus	100	0.34	3958564	13	504779	995166	Agar plate	SAMC3045975
MP_PC41	Alphaproteobacteria	Thalassococcus	Thalassococcus halodurans	99.95	0.21	3803274	10	979671	1033591	Agar plate	SAMC3045976
MP_PC42	Alphaproteobacteria	Paracoccus	Paracoccus marcusii	100	0.59	4128129	81	208543	453865	Agar plate	SAMC3045977
MP_PC43	Actinobacteriota	Microbacterium	Microbacterium sp002456035	100	0.02	3306835	3	2658581	2658581	Agar plate	SAMC3045978
MP_PC45	Actinobacteriota	Kocuria	Kocuria rosea	100	1.81	4053929	49	247486	536574	Agar plate	SAMC3045979
MP_PC-46	Firmicutes	Anaerobacillus_A	Anaerobacillus_A hwajinpoensis_B	100	1.24	4412750	14	2895172	2895172	Agar plate	SAMC3045958
MP_PC47	Alphaproteobacteria	Shimia	Unclassified	99.97	0.13	4275878	13	908152	1192351	Agar plate	SAMC3045980
MP_PC55	Alphaproteobacteria	Thalassococcus	Unclassified	99.91	0.01	3650003	9	936002	1273888	Agar plate	SAMC3045981
MP_PC57	Alphaproteobacteria	Shimia	Shimia aestuarii	100	0.02	4076935	19	414501	629366	Agar plate	SAMC3045982
MP_PC6	Bacteroidota	Meridianimaribacter	Meridianimaribacter flavus	99.95	0.06	3280456	9	591675	1343586	Agar plate	SAMC3045983
MP_PC-60	Gammaproteobacteria	Shewanella	Unclassified	100	0	4295444	27	267585	529682	Agar plate	SAMC3045959
MP_PC-74-1	Firmicutes	Anaerobacillus_A	Unclassified	99.96	1.12	3806563	16	462085	1724324	Agar plate	SAMC3045960
MP_pe_1	Gammaproteobacteria	Vibrio	Unclassified	100	0	5036120	32	340857	1100636	Agar plate	SAMC3046190
MP_pe_11	Gammaproteobacteria	Vibrio	Vibrio proteolyticus	100	0.41	4722628	32	276228	617877	Agar plate	SAMC3046191
MP_pe_14-1	Gammaproteobacteria	Agarivorans	Agarivorans albus	100	0.04	4702251	30	281581	624482	Agar plate	SAMC3046192
MP_pe_17	Actinobacteriota	Nesterenkonia	Unclassified	99.9	0	2749656	15	434528	630871	Agar plate	SAMC3046193
MP_pe10	Alphaproteobacteria	Shimia	Unclassified	99.98	0.03	4224573	11	906312	1190964	Agar plate	SAMC3046181
MP_PE103	Alphaproteobacteria	Qipengyuania	Unclassified	99.98	0.04	2715133	9	817257	1242005	Agar plate	SAMC3045997
MP_PE-104	Actinobacteriota	Kocuria	Unclassified	100	0.41	4039072	30	331045	787128	Agar plate	SAMC3045984
MP_PE-12	Firmicutes	Priestia	Priestia megaterium	100	0.33	5402486	25	857872	1998059	Agar plate	SAMC3045985
MP_pe13	Alphaproteobacteria	Shimia	Shimia aestuarii	100	0.05	4053280	11	536935	1822480	Agar plate	SAMC3046182
MP_PE138	Alphaproteobacteria	Qipengyuania	Unclassified	100	0.07	2774780	1	2774780	2774780	Agar plate	SAMC3045998
MP_pe15	Gammaproteobacteria	Pseudoalteromonas	Unclassified	100	0.65	4605706	33	267312	527990	Agar plate	SAMC3046183
MP_PE17	Bacteroidota	Tenacibaculum	Unclassified	99.96	0.09	3218392	11	365493	1361901	Agar plate	SAMC3045999
MP_pe18	Alphaproteobacteria	Sulfitobacter	Sulfitobacter pontiacus	100	0.02	3427920	11	1920399	1920399	Agar plate	SAMC3046184
MP_PE-18	Gammaproteobacteria	Shewanella	Shewanella sp000832025	100	0.85	4516701	42	241566	581357	Agar plate	SAMC3045986
MP_pe2	Firmicutes	Planococcus	Planococcus citreus	100	0.45	3440468	17	886848	1224966	Agar plate	SAMC3046185
MP_PE21	Bacteroidota	Tenacibaculum	Unclassified	99.96	0.21	3773989	25	548871	1496932	Agar plate	SAMC3046000
MP_PE-22	Firmicutes	Priestia	Priestia megaterium	100	2.06	5873402	25	4144952	4144952	Agar plate	SAMC3045987
MP_PE23	Bacteroidota	Tenacibaculum	Unclassified	99.87	0.08	2509981	7	703673	863499	Agar plate	SAMC3046001
MP_pe26	Alphaproteobacteria	Shimia	Unclassified	99.97	0.01	4231713	10	760263	1021669	Agar plate	SAMC3046186
MP_PE27	Bacteroidota	Tenacibaculum	Unclassified	99.34	0.09	2579928	6	787997	841053	Agar plate	SAMC3046002
MP_PE28	Alphaproteobacteria	Aliiroseovarius	Unclassified	99.93	0	3258458	10	692555	712232	Agar plate	SAMC3046003
MP_pe30	Alphaproteobacteria	Cognatishimia	Unclassified	99.98	0.6	4030486	16	2388357	2388357	Agar plate	SAMC3046187
MP_pe34	Alphaproteobacteria	Sulfitobacter	Sulfitobacter mediterraneus_A	99.91	0	4063959	20	502305	1289497	Agar plate	SAMC3046188
MP_PE37	Alphaproteobacteria	Paracoccus	Paracoccus sediminilitoris	100	0	3914128	36	404684	546658	Agar plate	SAMC3046004
MP_PE-39	Gammaproteobacteria	Vibrio	Vibrio alginolyticus	100	0.55	5606525	29	484302	866729	Agar plate	SAMC3045988
MP_PE-4	Gammaproteobacteria	Acinetobacter	Acinetobacter johnsonii	100	0.44	3380032	34	193037	369799	Agar plate	SAMC3045989
MP_PE-41	Firmicutes	Rossellomorea	Rossellomorea marisflavi	99.95	0.32	4376809	15	599471	1820636	Agar plate	SAMC3045990
MP_PE43	Actinobacteriota	Glutamicibacter	Glutamicibacter soli	100	0.06	3799630	40	128830	374071	Agar plate	SAMC3046005
MP_PE-44	Firmicutes	Bacillus_A	Bacillus_A thuringiensis	100	0	5834576	205	51928	332569	Agar plate	SAMC3045991
MP_PE45	Bacteroidota	Zobellia	Zobellia russellii	99.99	0.05	4822872	20	631271	1155421	Agar plate	SAMC3046006
MP_PE-5	Firmicutes	Anaerobacillus_A	Unclassified	100	1.94	4204190	17	807132	1473195	Agar plate	SAMC3045992
MP_PE-51	Firmicutes	Anaerobacillus_A	Anaerobacillus_A sp002563635	100	1.91	4327549	14	975841	1437594	Agar plate	SAMC3045993
MP_PE-60	Gammaproteobacteria	Vibrio	Vibrio diabolicus	100	0.03	5131585	29	818441	1814286	Agar plate	SAMC3045994
MP_PE-66	Firmicutes	Bacillus_P	Bacillus_P idriensis	100	0	4468326	14	908976	1022206	Agar plate	SAMC3045995
MP_PE-67	Firmicutes	Anaerobacillus_A	Anaerobacillus_A hwajinpoensis_B	100	1.79	4282983	27	459395	702493	Agar plate	SAMC3045996
MP_pe7	Alphaproteobacteria	Sulfitobacter	Sulfitobacter pontiacus	100	0.01	3398839	20	446354	977917	Agar plate	SAMC3046189
MP_PE72	Actinobacteriota	Microbacterium	Microbacterium foliorum_A	100	0.13	3811603	6	2485416	2485416	Agar plate	SAMC3046007
MP_PE76	Alphaproteobacteria	Thalassococcus	Unclassified	99.66	0.02	3917110	11	598631	963912	Agar plate	SAMC3046008
MP_PE86	Alphaproteobacteria	Qipengyuania	Qipengyuania gaetbuli	99.99	0.06	2738036	1	2738036	2738036	Agar plate	SAMC3046009
MP_PE90	Alphaproteobacteria	Thalassococcus	Unclassified	99.99	1.16	4024831	45	426595	948294	Agar plate	SAMC3046010
MP_PE92	Alphaproteobacteria	Erythrobacter	Erythrobacter epoxidivorans	100	0.15	2864037	3	2812174	2812174	Agar plate	SAMC3046011
MP_PE96	Actinobacteriota	Kocuria	Unclassified	99.99	0.09	2821824	38	129503	270715	Agar plate	SAMC3046012
MP_PET-10	Firmicutes	Anaerobacillus_A	Anaerobacillus_A hwajinpoensis_B	100	1.85	4371393	16	799230	1526344	Agar plate	SAMC3046013
MP_PET101	Alphaproteobacteria	Qipengyuania	Unclassified	99.98	0.12	2816888	6	2208265	2208265	Agar plate	SAMC3046017
MP_PET-107-1	Firmicutes	Bacillus_AB	Bacillus_AB infantis	100	0.97	5031476	22	514620	920160	Agar plate	SAMC3046014
MP_PET107-2	Bacteroidota	Dokdonia	Unclassified	99.95	0.03	3173390	24	302133	637400	Agar plate	SAMC3046018
MP_PET108	Alphaproteobacteria	Qipengyuania	Unclassified	100	0.47	2782359	4	2159996	2159996	Agar plate	SAMC3046019
MP_PET-11	Firmicutes	Anaerobacillus_A	Unclassified	100	1.09	4207886	12	921105	1572352	Agar plate	SAMC3046015
MP_PET110	Bacteroidota	Tenacibaculum	Unclassified	99.49	0.04	2645009	10	686424	769706	Agar plate	SAMC3046020
MP_PET111	Alphaproteobacteria	Parerythrobacter	Unclassified	100	0.08	2995905	2	2991145	2991145	Agar plate	SAMC3046021
MP_PET117	Actinobacteriota	Agrococcus	Unclassified	99.99	0.01	2659080	8	411743	646773	Agar plate	SAMC3046022
MP_PET124	Alphaproteobacteria	Erythrobacter	Unclassified	100	0.33	2885460	1	2885460	2885460	Agar plate	SAMC3046023
MP_PET-13	Gammaproteobacteria	Pseudoalteromonas	Pseudoalteromonas arabiensis	100	0.53	4569302	23	501807	1261751	Agar plate	SAMC3046016
MP_PET141	Alphaproteobacteria	Qipengyuania	Qipengyuania nanhaisediminis	100	0.01	2888029	4	2833763	2833763	Agar plate	SAMC3046024
MP_PET15	Bacteroidota	Tenacibaculum	Unclassified	99.83	0.06	2478542	7	696377	839101	Agar plate	SAMC3046025
MP_PET155	Bacteroidota	Dokdonia	Dokdonia donghaensis	99.98	0.02	3196019	21	338885	638283	Agar plate	SAMC3046026
MP_PET158	Bacteroidota	Maribacter	Maribacter litoralis	99.95	3.19	4658759	34	462263	2316279	Agar plate	SAMC3046027
MP_PET16	Bacteroidota	Tenacibaculum	Unclassified	99.89	0.1	2681910	6	1412651	1412651	Agar plate	SAMC3046028
MP_PET17	Alphaproteobacteria	Phaeobacter	Phaeobacter italicus	100	0.01	3966036	14	502331	1362734	Agar plate	SAMC3046029
MP_PET18	Bacteroidota	Tenacibaculum	Unclassified	99.9	0.01	2671908	8	397178	685951	Agar plate	SAMC3046030
MP_PET19	Bacteroidota	Tenacibaculum	Unclassified	99.89	0	2703543	8	439285	718096	Agar plate	SAMC3046031
MP_pet23	Alphaproteobacteria	Sulfitobacter	Unclassified	100	0.12	3589301	26	403065	923654	Agar plate	SAMC3046194
MP_pet25	Alphaproteobacteria	Qipengyuania	Unclassified	100	0.01	3016916	1	3016916	3016916	Agar plate	SAMC3046195
MP_PET27	Gammaproteobacteria	Psychrobacter	Psychrobacter celer	100	0.08	2999863	27	182426	450108	Agar plate	SAMC3046032
MP_pet30	Alphaproteobacteria	Qipengyuania	Unclassified	100	0.11	2785674	1	2785674	2785674	Agar plate	SAMC3046196
MP_PET31	Bacteroidota	Tenacibaculum	Unclassified	99.58	0.08	2616599	6	1531839	1531839	Agar plate	SAMC3046033
MP_PET32	Gammaproteobacteria	Vibrio	Vibrio owensii	100	0.52	6155025	158	95293	413229	Agar plate	SAMC3046034
MP_PET38	Alphaproteobacteria	Qipengyuania	Unclassified	100	0	2808196	2	2226886	2226886	Agar plate	SAMC3046035
MP_PET41	Gammaproteobacteria	Psychrobacter	Psychrobacter celer	99.99	0.02	3055776	34	196103	406448	Agar plate	SAMC3046036
MP_PET43	Bacteroidota	Tenacibaculum	Unclassified	99.49	0.05	2682271	7	727385	833129	Agar plate	SAMC3046037
MP_PET50	Gammaproteobacteria	Pseudoalteromonas	Pseudoalteromonas spongiae	100	0.33	4685914	24	388835	1565749	Agar plate	SAMC3046038
MP_PET53	Bacteroidota	Tenacibaculum	Unclassified	99.89	0	2635666	6	688250	895734	Agar plate	SAMC3046039
MP_PET54	Gammaproteobacteria	Vibrio	Vibrio alginolyticus	100	0.03	5212341	56	191436	803964	Agar plate	SAMC3046040
MP_PET57	Firmicutes	Priestia	Priestia megaterium	100	2.45	5881315	37	3721061	3721061	Agar plate	SAMC3046041
MP_PET59	Alphaproteobacteria	Allorhizobium	Allorhizobium rosettiformans	99.98	1.61	5150363	69	605802	1041161	Agar plate	SAMC3046042
MP_PET60	Firmicutes	Rossellomorea	Rossellomorea vietnamensis	100	0.48	4327476	49	128601	450403	Agar plate	SAMC3046043
MP_PET61	Firmicutes	Anaerobacillus_A	Unclassified	100	1.9	4407907	17	670698	1045435	Agar plate	SAMC3046044
MP_PET81	Alphaproteobacteria	Qipengyuania	Unclassified	100	0	2797966	1	2797966	2797966	Agar plate	SAMC3046045
MP_PET90	Gammaproteobacteria	Vibrio	Vibrio alginolyticus	100	0.06	5457265	67	276494	510264	Agar plate	SAMC3046046
MP_PET96	Alphaproteobacteria	Thalassococcus	Unclassified	99.99	0.09	3819729	16	434526	1130018	Agar plate	SAMC3046047
MP_PET97	Alphaproteobacteria	Erythrobacter	Unclassified	99.99	0.01	2802420	8	1944564	1944564	Agar plate	SAMC3046048
MP_PMMA10	Alphaproteobacteria	Phaeobacter	Phaeobacter italicus	100	0.08	3855136	18	430997	1326644	Agar plate	SAMC3046051
MP_PMMA12	Firmicutes	Halobacillus	Unclassified	99.98	0.88	3872848	20	515633	876734	Agar plate	SAMC3046052
MP_PMMA13	Firmicutes	Planococcus	Unclassified	100	0.1	3328320	18	396667	1403297	Agar plate	SAMC3046053
MP_PMMA14	Gammaproteobacteria	Psychrobacter	Psychrobacter celer	100	0	3011982	15	671544	1089299	Agar plate	SAMC3046054
MP_PMMA16	Bacteroidota	Tenacibaculum	Unclassified	99.91	0	2750325	7	712917	981450	Agar plate	SAMC3046055
MP_PMMA17	Alphaproteobacteria	Yoonia	Unclassified	99.72	0	3113413	6	1063530	1527155	Agar plate	SAMC3046056
MP_PMMA24	Gammaproteobacteria	Psychrobacter	Psychrobacter pacificensis	99.98	0.03	2959772	28	198168	309158	Agar plate	SAMC3046057
MP_PMMA26	Bacteroidota	Tenacibaculum	Unclassified	99.68	0.01	2567573	9	660636	905138	Agar plate	SAMC3046058
MP_PMMA29	Gammaproteobacteria	Vibrio	Vibrio harveyi	100	0.35	5820830	42	420458	764423	Agar plate	SAMC3046059
MP_PMMA30	Bacteroidota	Tenacibaculum	Unclassified	99.46	0	2645356	5	775641	940539	Agar plate	SAMC3046062
MP_PMMA3-1	Alphaproteobacteria	Pseudooctadecabacter	Unclassified	99.98	0.02	3458257	10	809989	1410588	Agar plate	SAMC3046060
MP_PMMA32	Bacteroidota	Tenacibaculum	Unclassified	99.97	0.07	3825181	24	539266	1132567	Agar plate	SAMC3046063
MP_PMMA3-2	Alphaproteobacteria	Qipengyuania	Unclassified	100	0	2800014	1	2800014	2800014	Agar plate	SAMC3046061
MP_PMMA33	Bacteroidota	Tenacibaculum	Unclassified	99.98	0.1	2878108	8	875282	1006256	Agar plate	SAMC3046064
MP_PMMA36	Bacteroidota	Tenacibaculum	Unclassified	99.96	0.05	3916153	14	613765	1944683	Agar plate	SAMC3046065
MP_PMMA37	Gammaproteobacteria	Thalassotalea	Unclassified	100	0.09	4292046	21	394768	768282	Agar plate	SAMC3046066
MP_PMMA4	Firmicutes	Cytobacillus	Cytobacillus firmus_B	100	0.38	4965087	18	850070	1801258	Agar plate	SAMC3046067
MP_PMMA44	Bacteroidota	Tenacibaculum	Tenacibaculum mesophilum	99.98	0.1	3327741	10	492085	684376	Agar plate	SAMC3046068
MP_PMMA48	Bacteroidota	Tenacibaculum	Unclassified	99.48	0.23	2539335	34	350391	623137	Agar plate	SAMC3046069
MP_PMMA-51	Gammaproteobacteria	Thalassotalea_A	Unclassified	100	0.68	4265563	30	234049	374440	Agar plate	SAMC3046049
MP_PMMA53	Bacteroidota	Tenacibaculum	Unclassified	99.82	0.18	2537172	5	848404	873492	Agar plate	SAMC3046070
MP_PMMA-55	Firmicutes	Bacillus	Bacillus altitudinis	100	0.05	3709266	21	275190	671567	Agar plate	SAMC3046050
MP_PMMA58	Bacteroidota	Tenacibaculum	Unclassified	99.99	0.35	2597362	13	520513	1045845	Agar plate	SAMC3046071
MP_PMMA6	Gammaproteobacteria	Psychrobacter	Psychrobacter celer	100	0.01	3106497	35	167403	424353	Agar plate	SAMC3046072
MP_PMMA63	Bacteroidota	DT-34	Unclassified	99.97	0.11	3855296	16	404649	584957	Agar plate	SAMC3046073
MP_PMMA66	Alphaproteobacteria	Ruegeria_E	Ruegeria_E mediterranea	100	0.51	5254003	57	349387	740212	Agar plate	SAMC3046074
MP_PMMA7	Alphaproteobacteria	Ruegeria	Ruegeria sp009363615	100	0.05	4426328	29	287553	1434986	Agar plate	SAMC3046075
MP_PMMA71	Alphaproteobacteria	Qipengyuania	Unclassified	100	0	2860020	1	2860020	2860020	Agar plate	SAMC3046076
MP_PMMA75	Alphaproteobacteria	Cognatishimia	Unclassified	99.98	0	3286181	17	849534	871144	Agar plate	SAMC3046077
MP_PMMA79	Alphaproteobacteria	Erythrobacter	Erythrobacter epoxidivorans	100	0.07	2941162	3	2918943	2918943	Agar plate	SAMC3046078
MP_PMMA87	Bacteroidota	Tenacibaculum	Unclassified	99.81	0.04	2597194	16	916552	1055504	Agar plate	SAMC3046079
MP_PMMA89	Alphaproteobacteria	Qipengyuania	Unclassified	100	0.19	2995252	1	2995252	2995252	Agar plate	SAMC3046080
MP_PMMA9	Bacteroidota	Tenacibaculum	Unclassified	99.96	0.16	3979437	24	419340	734519	Agar plate	SAMC3046081
MP_PMMA90	Bacteroidota	Mesoflavibacter	Mesoflavibacter profundi	99.96	0.08	3029286	21	671385	948087	Agar plate	SAMC3046082
MP_PMMA93	Gammaproteobacteria	Alteromonas	Alteromonas sp009811495	100	0.01	4432056	1	4432056	4432056	Agar plate	SAMC3046083
MP_PMMA96	Alphaproteobacteria	Erythrobacter	Erythrobacter epoxidivorans	100	0.17	2946954	2	2942275	2942275	Agar plate	SAMC3046084
MP_PP113	Actinobacteriota	Marihabitans	Marihabitans melonis	100	0	3434322	12	879694	895323	Agar plate	SAMC3046087
MP_PP119	Alphaproteobacteria	Qipengyuania	Unclassified	100	0.03	2756323	1	2756323	2756323	Agar plate	SAMC3046088
MP_PP123	Alphaproteobacteria	Qipengyuania	Unclassified	100	0.07	2897083	1	2897083	2897083	Agar plate	SAMC3046089
MP_PP125	Bacteroidota	Tenacibaculum	Unclassified	99.67	0.07	2554216	6	694185	895615	Agar plate	SAMC3046090
MP_PP126	Alphaproteobacteria	Qipengyuania	Qipengyuania nanhaisediminis	99.99	0.04	2658898	1	2658898	2658898	Agar plate	SAMC3046091
MP_PP14	Gammaproteobacteria	Vibrio	Vibrio parahaemolyticus	100	0	5100810	25	849838	1183854	Agar plate	SAMC3046092
MP_PP142	Bacteroidota	Dokdonia	Unclassified	99.94	0.02	3180550	27	326016	655724	Agar plate	SAMC3046093
MP_PP146	Gammaproteobacteria	Pseudoalteromonas	Pseudoalteromonas marina	100	0.15	4142967	18	316847	1373776	Agar plate	SAMC3046094
MP_PP-148	Firmicutes	Maribacillus	Unclassified	99.34	3.75	4449285	40	156236	522511	Agar plate	SAMC3046085
MP_PP16	Gammaproteobacteria	Photobacterium	Photobacterium jeanii	100	0.21	5085280	45	219792	636410	Agar plate	SAMC3046095
MP_PP17	Gammaproteobacteria	Vibrio	Vibrio alginolyticus	100	0	5173678	43	261881	835176	Agar plate	SAMC3046096
MP_PP19	Gammaproteobacteria	Pseudoalteromonas	Pseudoalteromonas spongiae	100	0.31	4736415	24	475317	1596142	Agar plate	SAMC3046097
MP_PP22	Firmicutes	Cytobacillus	Cytobacillus firmus_B	100	0.01	5041448	20	593528	875129	Agar plate	SAMC3046098
MP_PP23	Alphaproteobacteria	Phaeobacter	Phaeobacter italicus	100	0	3995321	22	497589	802875	Agar plate	SAMC3046099
MP_PP26	Alphaproteobacteria	Phaeobacter	Phaeobacter italicus	100	0.18	3953707	16	495763	797091	Agar plate	SAMC3046100
MP_PP27	Firmicutes	Rossellomorea	Rossellomorea aquimaris_C	99.99	0.23	4098918	9	2149929	2149929	Agar plate	SAMC3046101
MP_PP29	Gammaproteobacteria	Acinetobacter	Acinetobacter johnsonii	100	0.92	3467204	46	105940	371000	Agar plate	SAMC3046102
MP_PP35	Alphaproteobacteria	Thalassococcus	Unclassified	99.83	0.55	3984304	13	557195	965973	Agar plate	SAMC3046103
MP_PP37	Gammaproteobacteria	Vibrio	Vibrio harveyi	100	0.4	5773296	33	392875	946630	Agar plate	SAMC3046104
MP_PP38	Gammaproteobacteria	Pseudoalteromonas	Pseudoalteromonas spongiae	100	0.06	4716506	28	285223	935950	Agar plate	SAMC3046105
MP_PP-39	Firmicutes	Rossellomorea	Rossellomorea enclensis	99.94	0.13	4418977	13	994054	1470797	Agar plate	SAMC3046086
MP_PP41	Gammaproteobacteria	Vibrio	Vibrio diabolicus	100	0.04	5004004	25	441322	1895049	Agar plate	SAMC3046106
MP_PP52	Bacteroidota	Tenacibaculum	Unclassified	99.94	0	3410616	12	497770	1323850	Agar plate	SAMC3046107
MP_PP53	Alphaproteobacteria	Qipengyuania	Unclassified	100	0.01	2662016	1	2662016	2662016	Agar plate	SAMC3046108
MP_PP54	Gammaproteobacteria	Vibrio	Vibrio diabolicus	100	0.01	5097553	24	420881	938865	Agar plate	SAMC3046109
MP_PP56	Gammaproteobacteria	Vibrio	Vibrio alginolyticus	100	0.02	5059378	32	394271	925778	Agar plate	SAMC3046110
MP_PP61	Actinobacteriota	Arthrobacter_D	Unclassified	100	0.05	3634338	19	552744	877476	Agar plate	SAMC3046111
MP_PP63	Alphaproteobacteria	Phaeobacter	Phaeobacter inhibens	100	0.03	4276756	25	401101	743648	Agar plate	SAMC3046112
MP_PP64	Alphaproteobacteria	Aliiroseovarius	Aliiroseovarius crassostreae	99.99	0.09	3391909	14	482447	659842	Agar plate	SAMC3046113
MP_PP67	Firmicutes	Rossellomorea	Rossellomorea aquimaris_B	100	0.78	4441227	10	2275852	2275852	Agar plate	SAMC3046114
MP_PP68	Bacteroidota	Tenacibaculum	Tenacibaculum lutimaris	99.97	0.01	2931024	6	651405	760924	Agar plate	SAMC3046115
MP_PP71	Alphaproteobacteria	Qipengyuania	Unclassified	100	0.05	2981721	4	1851080	1851080	Agar plate	SAMC3046116
MP_PP75	Bacteroidota	Mesonia	Mesonia algae	97.81	0.22	3026443	22	767539	887458	Agar plate	SAMC3046117
MP_PP77	Actinobacteriota	Microbacterium	Microbacterium maritypicum	100	0.1	3798666	5	2589970	2589970	Agar plate	SAMC3046118
MP_PP78	Alphaproteobacteria	Ruegeria	Ruegeria lacuscaerulensis_A	99.99	0.01	4662210	54	227708	530698	Agar plate	SAMC3046119
MP_PP83	Alphaproteobacteria	Aliiroseovarius	Aliiroseovarius crassostreae	99.99	0.11	3271924	13	433496	1230220	Agar plate	SAMC3046120
MP_PP90	Firmicutes	Bacillus_A	Bacillus_A thuringiensis	100	0.14	5357890	24	742115	900623	Agar plate	SAMC3046121
MP_PP91	Firmicutes	Halobacillus	Halobacillus litoralis_B	99.99	0.71	3800367	10	1136846	1740261	Agar plate	SAMC3046122
MP_PP98	Alphaproteobacteria	Ruegeria	Ruegeria sp017872555	100	0	4153724	38	214236	1413728	Agar plate	SAMC3046123
MP_PP99	Bacteroidota	Tenacibaculum	Unclassified	100	0.17	2647560	7	686328	693833	Agar plate	SAMC3046124
MP_PPs15	Alphaproteobacteria	Aureimonas	Unclassified	99.79	0.17	4452524	21	373340	1536864	Agar plate	SAMC3046125
MP_PPs16	Alphaproteobacteria	Qipengyuania	Unclassified	99.99	0.02	2712449	1	2712449	2712449	Agar plate	SAMC3046126
MP_PPs21	Bacteroidota	Wocania	Wocania sp002741945	99.98	0.1	3935509	16	596019	818174	Agar plate	SAMC3046127
MP_PPs4	Bacteroidota	Mangrovimonas	Mangrovimonas yunxiaonensis	99.84	0.01	2666282	14	397548	629439	Agar plate	SAMC3046128
MP_PPs5	Alphaproteobacteria	Phaeobacter	Phaeobacter inhibens	100	0.07	4375525	25	455554	1331569	Agar plate	SAMC3046129
MP_PS-1	Gammaproteobacteria	Vibrio	Vibrio owensii	100	0.75	6443820	148	94820	343118	Agar plate	SAMC3046130
MP_PS10	Gammaproteobacteria	Photobacterium	Photobacterium swingsii	100	0.74	5527264	49	298161	783631	Agar plate	SAMC3046138
MP_PS15	Firmicutes	Anaerobacillus_A	Anaerobacillus_A hwajinpoensis_B	100	0.91	4355187	37	473980	1134425	Agar plate	SAMC3046139
MP_PS-16-1	Firmicutes	Priestia	Priestia megaterium	100	0.44	5385952	21	1922688	1932864	Agar plate	SAMC3046131
MP_PS-2	Gammaproteobacteria	Vibrio	Vibrio parahaemolyticus	100	0.05	4980822	39	1244619	1292450	Agar plate	SAMC3046132
MP_PS24	Alphaproteobacteria	Qipengyuania	Unclassified	100	0	2794702	1	2794702	2794702	Agar plate	SAMC3046140
MP_PS27	Gammaproteobacteria	Vibrio	Vibrio owensii	100	0.83	6091967	43	435267	981841	Agar plate	SAMC3046141
MP_PS-3	Gammaproteobacteria	Pseudoalteromonas	Pseudoalteromonas spongiae	100	0.06	4740375	19	1131230	1442314	Agar plate	SAMC3046133
MP_PS32	Alphaproteobacteria	Qipengyuania	Unclassified	100	0.01	2691864	2	2675893	2675893	Agar plate	SAMC3046142
MP_PS34	Firmicutes	Mesobacillus	Unclassified	99.99	0.11	4744627	47	189657	747824	Agar plate	SAMC3046143
MP_PS35	Gammaproteobacteria	Acinetobacter	Acinetobacter johnsonii	100	0.49	3423194	188	31573	102359	Agar plate	SAMC3046144
MP_PS42	Firmicutes	Psychrobacillus	Unclassified	99.99	0.86	4351287	20	399002	560861	Agar plate	SAMC3046145
MP_PS43	Bacteroidota	Tenacibaculum	Unclassified	99.99	0.24	2705325	10	433862	1331419	Agar plate	SAMC3046146
MP_PS44	Firmicutes	Cytobacillus	Cytobacillus firmus_B	100	0.27	4980362	14	874529	1276998	Agar plate	SAMC3046147
MP_PS-5	Gammaproteobacteria	Pseudoalteromonas	Pseudoalteromonas lipolytica_A	100	0.12	4445024	55	206248	353399	Agar plate	SAMC3046134
MP_PS50	Gammaproteobacteria	Pseudoalteromonas	Pseudoalteromonas spongiae	100	0.2	4720669	22	583079	1271412	Agar plate	SAMC3046148
MP_PS52	Actinobacteriota	Agrococcus	Unclassified	99.99	0.02	2883505	16	306628	513909	Agar plate	SAMC3046149
MP_PS57	Actinobacteriota	Arthrobacter_B	Arthrobacter_B koreensis	100	0	3474457	20	228047	824525	Agar plate	SAMC3046150
MP_PS-6	Gammaproteobacteria	Pseudoalteromonas	Pseudoalteromonas spongiae	100	0.05	4614075	31	354100	694278	Agar plate	SAMC3046135
MP_PS-70	Firmicutes	Planococcus	Planococcus citreus	100	0.13	3275850	17	407597	681931	Agar plate	SAMC3046136
MP_PS-71	Firmicutes	Planococcus	Unclassified	100	0.79	3641174	18	2163744	2163744	Agar plate	SAMC3046137
MP_PS85	Alphaproteobacteria	Halocynthiibacter_B	Unclassified	99.84	0.1	3428760	25	493089	853064	Agar plate	SAMC3046151
MP_PS93	Alphaproteobacteria	Yoonia	Yoonia sp003201935	99.98	0.02	3330840	5	1280666	1343239	Agar plate	SAMC3046152
MP_T150	Alphaproteobacteria	Ruegeria_E	Ruegeria_E mediterranea	100	0.05	5269549	43	270815	462954	Agar plate	SAMC3046153
MP_T66	Alphaproteobacteria	Qipengyuania	Qipengyuania aquimaris	99.99	0.03	2667596	1	2667596	2667596	Agar plate	SAMC3046154
MP_T69	Alphaproteobacteria	Qipengyuania	Qipengyuania nanhaisediminis	99.98	0.03	2704681	1	2704681	2704681	Agar plate	SAMC3046155
ST_BK1C6	Alphaproteobacteria	Erythrobacter	Unclassified	100	0.97	3312126	2	2099446	2099446	Single cell	SAMC3046197
ST_BK1F3	Alphaproteobacteria	Qipengyuania	Unclassified	100	0.06	2942482	1	2942482	2942482	Single cell	SAMC3046198
ST_BK1G1	Alphaproteobacteria	Qipengyuania	Unclassified	100	0.13	2860548	1	2860548	2860548	Single cell	SAMC3046199
ST_BK1G11	Alphaproteobacteria	Qipengyuania	Unclassified	100	0.05	2768324	2	2765935	2765935	Single cell	SAMC3046200
ST_BK1G4	Alphaproteobacteria	Qipengyuania	Unclassified	100	0.01	2853441	2	1864376	1864376	Single cell	SAMC3046201
ST_BK1H1	Alphaproteobacteria	Alteriqipengyuania_A	Unclassified	99.99	0.07	2652841	2	1695180	1695180	Single cell	SAMC3046202
ST_BK2B4	Alphaproteobacteria	Qipengyuania	Unclassified	100	0.1	2694258	1	2694258	2694258	Single cell	SAMC3046203
ST_BK2G11	Alphaproteobacteria	Qipengyuania	Unclassified	100	0.07	3156494	1	3156494	3156494	Single cell	SAMC3046204
ST_BK2H5	Alphaproteobacteria	Qipengyuania	Unclassified	100	0.42	2990714	8	1590511	1590511	Single cell	SAMC3046205
ST_BK3E11	Alphaproteobacteria	Qipengyuania	Unclassified	99.99	0.03	2712941	2	2710909	2710909	Single cell	SAMC3046206
ST_BK3F4	Bacteroidota	Gramella	Unclassified	99.95	0.17	3185670	10	888194	1401050	Single cell	SAMC3046207
ST_BK3G6	Bacteroidota	Gramella	Gramella sp006714895	99.99	0.08	3162546	6	820402	873226	Single cell	SAMC3046208
ST_BK5B9	Alphaproteobacteria	Sphingobium	Sphingobium yanoikuyae	100	0.09	5020895	107	156490	414985	Single cell	SAMC3046209
ST_BK5D10	Alphaproteobacteria	Qipengyuania	Unclassified	99.98	0.13	3033610	3	1598439	1598439	Single cell	SAMC3046210
ST_BK5E2	Firmicutes	Aerococcus	Aerococcus viridans_C	99.98	0.03	2036787	88	68093	272562	Single cell	SAMC3046211
ST_BK5F8	Alphaproteobacteria	Qipengyuania	Unclassified	99.99	0.1	2829175	2	2473157	2473157	Single cell	SAMC3046212
ST_BK6A11	Bacteroidota	Gramella	Gramella sp006714895	99.95	0.03	3300298	15	640184	899141	Single cell	SAMC3046213
ST_BK6B12	Alphaproteobacteria	Qipengyuania	Unclassified	99.99	0.05	2906782	5	2011371	2011371	Single cell	SAMC3046214
ST_BK6C5	Bacteroidota	Gramella	Unclassified	99.96	0.66	3562229	13	763155	833305	Single cell	SAMC3046215
ST_BK6E8	Alphaproteobacteria	Alteraurantiacibacter	Unclassified	100	0.04	3010090	8	781615	1320104	Single cell	SAMC3046216
ST_BM10A8	Alphaproteobacteria	Alteripontixanthobacter	Unclassified	100	0	3052849	7	1693289	1693289	Single cell	SAMC3046217
ST_BM10C6	Alphaproteobacteria	Qipengyuania	Unclassified	100	0.07	2856011	1	2856011	2856011	Single cell	SAMC3046218
ST_BM10E1	Alphaproteobacteria	Qipengyuania	Unclassified	100	0.07	2854899	8	2074130	2074130	Single cell	SAMC3046219
ST_BM11G12	Alphaproteobacteria	Sphingomicrobium	Unclassified	99.94	0.03	2434879	5	1543160	1543160	Single cell	SAMC3046220
ST_BM11G3	Firmicutes	Bacillus_BV	Unclassified	99.96	0.17	4530963	30	293267	630375	Single cell	SAMC3046221
ST_BM11H2	Alphaproteobacteria	Qipengyuania	Qipengyuania sp013001165	100	0.02	2787545	1	2787545	2787545	Single cell	SAMC3046222
ST_BM12G1	Alphaproteobacteria	Alteripontixanthobacter	Unclassified	100	0	2947473	2	2930386	2930386	Single cell	SAMC3046223
ST_BM1D3	Alphaproteobacteria	Alteripontixanthobacter	Unclassified	100	0.01	3118587	7	1780399	1780399	Single cell	SAMC3046224
ST_BM1D4	Actinobacteriota	Nocardioides	Unclassified	100	0.26	4537923	11	767860	1931511	Single cell	SAMC3046225
ST_BM1E3	Alphaproteobacteria	Litorimonas	Unclassified	99.81	0	3347299	43	127306	358702	Single cell	SAMC3046226
ST_BM1H6	Alphaproteobacteria	Qipengyuania	Unclassified	100	0.08	2854780	1	2854780	2854780	Single cell	SAMC3046227
ST_BM3C3	Alphaproteobacteria	Qipengyuania	Unclassified	100	0.05	2778352	2	2064835	2064835	Single cell	SAMC3046228
ST_BM3D12	Gammaproteobacteria	Acinetobacter	Acinetobacter pittii	100	0.03	3987548	48	174347	605809	Single cell	SAMC3046229
ST_BM3E3	Alphaproteobacteria	Qipengyuania	Qipengyuania sp013001165	100	0.05	2800206	1	2800206	2800206	Single cell	SAMC3046230
ST_BM3E8	Alphaproteobacteria	Qipengyuania	Unclassified	100	0.08	2953922	2	2936893	2936893	Single cell	SAMC3046231
ST_BM3F10	Alphaproteobacteria	Alteraurantiacibacter	Unclassified	100	0.25	2904777	2	2108393	2108393	Single cell	SAMC3046232
ST_BM3F11	Alphaproteobacteria	Qipengyuania	Unclassified	99.99	0.08	2911730	2	2523352	2523352	Single cell	SAMC3046233
ST_BM3G3	Alphaproteobacteria	Sphingomicrobium	Unclassified	100	0.23	2516040	3	1553978	1553978	Single cell	SAMC3046234
ST_BM4H3	Alphaproteobacteria	Qipengyuania	Unclassified	100	0.05	2837556	5	1587104	1587104	Single cell	SAMC3046235
ST_BM4H4	Alphaproteobacteria	Pacificimonas	Unclassified	100	0	3036924	1	3036924	3036924	Single cell	SAMC3046236
ST_BM5A4	Alphaproteobacteria	Qipengyuania	Unclassified	99.98	0.09	3029008	4	2066669	2066669	Single cell	SAMC3046237
ST_BM5A8	Alphaproteobacteria	Qipengyuania	Unclassified	100	0	2840218	6	1599765	1599765	Single cell	SAMC3046238
ST_BM5B8	Alphaproteobacteria	Qipengyuania	Unclassified	99.98	0.17	2860693	2	2063922	2063922	Single cell	SAMC3046239
ST_BM5C11	Alphaproteobacteria	Jannaschia	Unclassified	99.97	0.16	3595770	4	1969565	1969565	Single cell	SAMC3046240
ST_BM5D12	Alphaproteobacteria	Qipengyuania	Unclassified	100	0	2838358	5	1710270	1710270	Single cell	SAMC3046241
ST_BM5E6	Alphaproteobacteria	Altererythrobacter_D	Unclassified	100	0	2733930	1	2733930	2733930	Single cell	SAMC3046242
ST_BM5F1	Bacteroidota	Rubricoccus	Unclassified	97.67	0	4424807	18	507438	851164	Single cell	SAMC3046243
ST_BM5F10	Alphaproteobacteria	Qipengyuania	Unclassified	100	0	2828810	10	758392	1272613	Single cell	SAMC3046244
ST_BM5F2	Alphaproteobacteria	Sphingomicrobium	Unclassified	99.99	0	2379356	1	2379356	2379356	Single cell	SAMC3046245
ST_BM5F5	Alphaproteobacteria	Jannaschia	Unclassified	99.27	0	3339625	2	3336998	3336998	Single cell	SAMC3046246
ST_BM5H3	Alphaproteobacteria	Qipengyuania	Unclassified	100	0.06	3045152	8	2093073	2093073	Single cell	SAMC3046247
ST_BM6B11	Alphaproteobacteria	Qipengyuania	Unclassified	99.91	0.02	2974287	23	237026	426303	Single cell	SAMC3046248
ST_BM6B9	Alphaproteobacteria	Unclassified	Unclassified	99.98	0	2562930	2	1980836	1980836	Single cell	SAMC3046249
ST_BM7B3	Gammaproteobacteria	Pseudomonas_E	Pseudomonas_E chengduensis_A	100	0.01	5363686	19	714220	1430510	Single cell	SAMC3046250
ST_BM7B8	Alphaproteobacteria	Jannaschia	Unclassified	99.92	0.07	3615894	8	2862423	2862423	Single cell	SAMC3046251
ST_BM7D12	Gammaproteobacteria	Pseudomonas_E	Pseudomonas_E sihuiensis	100	0.02	5141596	24	384603	1470609	Single cell	SAMC3046252
ST_BM7H5	Alphaproteobacteria	Pacificimonas	Unclassified	99.98	0.06	2788704	1	2788704	2788704	Single cell	SAMC3046253
ST_BM8A10	Alphaproteobacteria	Pacificimonas	Unclassified	100	0.6	3149942	4	2449620	2449620	Single cell	SAMC3046254
ST_BM8A7	Alphaproteobacteria	Sphingomicrobium	Unclassified	99.91	0.01	2427259	2	2425006	2425006	Single cell	SAMC3046255
ST_BM8C2	Alphaproteobacteria	Erythrobacter	Unclassified	100	0	3518339	1	3518339	3518339	Single cell	SAMC3046256
ST_BM8E2	Bacteroidota	Gramella	Unclassified	99.99	0.04	3555091	7	882496	1642396	Single cell	SAMC3046257
ST_BM8G3	Alphaproteobacteria	Qipengyuania	Unclassified	100	0.02	2792445	5	1830359	1830359	Single cell	SAMC3046258
ST_BM8H4	Bacteroidota	Gillisia	Gillisia marina	99.97	0.04	3089751	19	663325	1106085	Single cell	SAMC3046259
ST_BM9A3	Alphaproteobacteria	Pacificimonas	Unclassified	99.93	1.61	2946931	28	1687834	1687834	Single cell	SAMC3046260
ST_BM9D10	Gammaproteobacteria	Pseudomonas_E	Pseudomonas_E sihuiensis	100	0	5138080	46	211719	372307	Single cell	SAMC3046261
ST_BM9G12	Alphaproteobacteria	Sphingomicrobium	Unclassified	99.96	0	2310923	1	2310923	2310923	Single cell	SAMC3046262
ST_BM9H4	Firmicutes	Bacillus	Bacillus licheniformis	100	0.08	4317149	20	466707	715490	Single cell	SAMC3046263
ST_BM9H6	Alphaproteobacteria	Pacificimonas	Unclassified	100	0.53	2843040	2	2294687	2294687	Single cell	SAMC3046264
ST_H004	Bacteroidota	Tenacibaculum	Unclassified	99.98	0.07	3272787	35	149927	908075	Agar plate	SAMC3046265
ST_H007	Firmicutes	Rossellomorea	Rossellomorea vietnamensis	100	0.46	4376882	47	215173	394221	Agar plate	SAMC3046266
ST_H009	Bacteroidota	Maribacter	Maribacter ulvicola	99.96	0.09	4344727	27	281916	666518	Agar plate	SAMC3046267
ST_H010	Alphaproteobacteria	OMPR01	Unclassified	100	0.02	5002257	24	499164	1438695	Agar plate	SAMC3046268
ST_H015	Gammaproteobacteria	Shewanella	Shewanella marisflavi	100	0.06	4274508	25	242494	663674	Agar plate	SAMC3046269
ST_H019	Firmicutes	Sporosarcina	Unclassified	99.66	0.29	3677493	50	114240	411076	Agar plate	SAMC3046270
ST_H020	Bacteroidota	Maribacter	Maribacter dokdonensis	100	0.07	4364746	8	715923	1238186	Agar plate	SAMC3046271
ST_H022	Firmicutes	Bacillus_A	Bacillus_A bombysepticus	100	0.1	5711614	40	407544	1046522	Agar plate	SAMC3046272
ST_H023	Gammaproteobacteria	Psychrobacter	Psychrobacter sp002377945	99.99	0.07	3222279	12	556251	650919	Agar plate	SAMC3046273
ST_H025	Firmicutes	Planococcus	Unclassified	100	0.09	3453858	14	921922	1201544	Agar plate	SAMC3046274
ST_H027	Firmicutes	Anaerobacillus_A	Anaerobacillus_A sp002563635	100	1.17	4145645	13	901302	1414808	Agar plate	SAMC3046275
ST_H029	Bacteroidota	Maribacter	Maribacter ulvicola	99.96	0.04	4424329	20	430092	1174924	Agar plate	SAMC3046276
ST_H032	Gammaproteobacteria	Shewanella	Shewanella colwelliana	100	0.07	4384432	25	271943	414415	Agar plate	SAMC3046277
ST_H035	Firmicutes	Bacillus	Bacillus altitudinis	100	0.03	3718271	21	346378	759170	Agar plate	SAMC3046278
ST_H038	Firmicutes	Halobacillus	Unclassified	99.99	0.31	3893134	14	620324	1005269	Agar plate	SAMC3046279
ST_H042	Bacteroidota	Maribacter	Maribacter dokdonensis	99.99	0.13	4395019	18	404896	1483539	Agar plate	SAMC3046280
ST_L001	Alphaproteobacteria	Limimaricola	Unclassified	99.99	0.12	3827918	64	167880	522385	Agar plate	SAMC3046281
ST_L003	Gammaproteobacteria	Cognaticolwellia	Unclassified	100	0.02	4340427	20	635158	1255570	Agar plate	SAMC3046282
ST_L010	Gammaproteobacteria	Psychrobacter	Psychrobacter sp000511655	100	0.01	2903235	13	736509	825418	Agar plate	SAMC3046283
ST_L013	Gammaproteobacteria	Psychrobacter	Psychrobacter faecalis	99.97	0	2951817	16	650077	852177	Agar plate	SAMC3046284
ST_L014	Firmicutes	Halobacillus	Halobacillus litoralis	100	0.24	3971029	46	262299	546164	Agar plate	SAMC3046285
ST_L015	Alphaproteobacteria	Palleronia	Unclassified	99.76	0.32	3682386	37	331001	654507	Agar plate	SAMC3046286
ST_L017	Firmicutes	Staphylococcus	Staphylococcus xylosus_A	99.99	0.04	3111474	39	274513	646146	Agar plate	SAMC3046287
ST_L021	Gammaproteobacteria	Psychrobacter	Psychrobacter faecalis	99.99	0.04	3160794	14	397406	1152623	Agar plate	SAMC3046288
ST_L022	Gammaproteobacteria	Psychrobacter	Psychrobacter celer	100	0	2942058	24	166789	446596	Agar plate	SAMC3046289
ST_L023	Alphaproteobacteria	Qipengyuania	Qipengyuania sp002695185	100	0.07	2993672	5	1699230	1699230	Agar plate	SAMC3046290
ST_L032	Gammaproteobacteria	Shewanella	Shewanella woodyi	100	0.62	5774724	36	317483	620752	Agar plate	SAMC3046291
ST_L034	Firmicutes	Bacillus	Bacillus safensis	100	0.02	3861560	16	929647	1035925	Agar plate	SAMC3046292
ST_L035	Gammaproteobacteria	Vibrio	Vibrio splendidus	99.99	0.2	5557983	43	222916	495337	Agar plate	SAMC3046293
ST_L036	Alphaproteobacteria	Halocynthiibacter_B	Unclassified	100	0.11	3550067	22	486998	818922	Agar plate	SAMC3046294
ST_L037	Gammaproteobacteria	Psychrobacter	Unclassified	99.94	0.02	3188250	21	411617	525755	Agar plate	SAMC3046295
ST_L039	Firmicutes	Salinicoccus	Salinicoccus roseus	99.84	0.73	2473706	15	444187	493678	Agar plate	SAMC3046296
ST_L041	Actinobacteriota	Brachybacterium	Brachybacterium saurashtrense	100	0.02	3591115	15	423095	880967	Agar plate	SAMC3046297
ST_L043	Firmicutes	Sporosarcina	Unclassified	99.65	0.03	3163404	21	321570	667843	Agar plate	SAMC3046298
ST_L048	Alphaproteobacteria	Palleronia	Palleronia sp004358695	99.17	0.01	3328235	8	868765	1268722	Agar plate	SAMC3046299
ST_L053	Firmicutes	Rossellomorea	Rossellomorea aquimaris_D	100	0.29	4635781	29	394086	801509	Agar plate	SAMC3046300
ST_L054	Alphaproteobacteria	Qipengyuania	Qipengyuania citrea	100	0.17	2901731	2	2790787	2790787	Agar plate	SAMC3046301
ST_L055	Alphaproteobacteria	Jannaschia	Jannaschia rubra	100	0	3415748	20	378905	567142	Agar plate	SAMC3046302
ST_L056	Firmicutes	Planococcus	Planococcus maritimus_C	100	0.16	3308339	28	216410	393173	Agar plate	SAMC3046303
ST_L057	Alphaproteobacteria	Palleronia	Palleronia sp004358695	99.85	0.03	3307511	8	891935	1330898	Agar plate	SAMC3046304
ST_L058	Alphaproteobacteria	Oceaniglobus	Unclassified	99.99	0.13	4613313	28	330544	711753	Agar plate	SAMC3046305
ST_L060	Firmicutes	Planococcus	Unclassified	99.99	0.14	3390616	18	395925	671585	Agar plate	SAMC3046306
ST_M002	Gammaproteobacteria	Pseudoalteromonas	Pseudoalteromonas lipolytica_A	100	0.14	4457697	31	313778	898264	Agar plate	SAMC3046307
ST_M004	Gammaproteobacteria	Photobacterium	Photobacterium aquae	100	1.23	5043630	68	144413	589832	Agar plate	SAMC3046308
ST_M018	Gammaproteobacteria	Vibrio	Vibrio coralliilyticus	100	0.16	5454442	29	479469	850926	Agar plate	SAMC3046309
ST_M020	Gammaproteobacteria	Vibrio	Vibrio chagasii_A	100	0.27	5387561	56	149356	391445	Agar plate	SAMC3046310
ST_M022	Gammaproteobacteria	Vibrio	Unclassified	100	0	5078122	31	284810	1378928	Agar plate	SAMC3046311
ST_M024	Gammaproteobacteria	Vibrio	Vibrio fortis	100	0	5039511	39	254507	484151	Agar plate	SAMC3046312
ST_M038	Gammaproteobacteria	Pseudoalteromonas	Pseudoalteromonas sp001282135	100	0.19	5778880	28	446579	1239199	Agar plate	SAMC3046313
ST_M044	Gammaproteobacteria	Pseudoalteromonas	Pseudoalteromonas elyakovii	100	0.19	5319989	33	405869	1014684	Agar plate	SAMC3046314
ST_M056	Firmicutes	Enterococcus_B	Enterococcus_B hirae	100	0.1	2919213	47	160798	300751	Agar plate	SAMC3046315
ST_M070	Gammaproteobacteria	Pseudoalteromonas	Pseudoalteromonas spongiae	100	0.1	4520745	60	125345	350980	Agar plate	SAMC3046316
ST_M071	Gammaproteobacteria	Vibrio	Unclassified	100	0.67	4882792	72	157131	362983	Agar plate	SAMC3046317
ST_M087	Gammaproteobacteria	Pseudoalteromonas	Pseudoalteromonas rubra_D	100	0.08	5808057	52	220365	758139	Agar plate	SAMC3046318
ST_M301	Actinobacteriota	Kocuria	Kocuria rosea	100	2.52	3963779	42	361494	531859	Agar plate	SAMC3046319
ST_M302	Actinobacteriota	Kocuria	Kocuria rosea	100	0.34	4256302	64	345695	669276	Agar plate	SAMC3046320
ST_M310	Firmicutes	Planococcus	Planococcus donghaensis	100	0.09	3300012	25	237578	360950	Agar plate	SAMC3046321
ST_M311	Actinobacteriota	Kocuria	Kocuria rosea	100	1.31	3871832	28	321773	900429	Agar plate	SAMC3046322
ST_M312	Firmicutes	Rossellomorea	Rossellomorea aquimaris_C	100	0.68	4242064	9	2190896	2190896	Agar plate	SAMC3046323
ST_M313	Alphaproteobacteria	Paracoccus	Paracoccus marcusii	100	0.17	3784903	45	223796	710183	Agar plate	SAMC3046324
ST_M316	Alphaproteobacteria	Limimaricola	Limimaricola variabilis	99.83	0.22	3843495	28	339477	593130	Agar plate	SAMC3046325
ST_M317	Alphaproteobacteria	Jannaschia	Unclassified	99.95	0.53	3942835	6	3536370	3536370	Agar plate	SAMC3046326
ST_M319	Gammaproteobacteria	Marinobacter	Marinobacter litoralis	99.99	0.1	3513662	9	731609	1155476	Agar plate	SAMC3046327
ST_M322	Alphaproteobacteria	Limimaricola	Unclassified	99.7	0.22	3785860	34	287361	619040	Agar plate	SAMC3046328
ST_M324	Gammaproteobacteria	Pseudoalteromonas	Pseudoalteromonas arabiensis	100	0.94	4590419	57	141861	424406	Agar plate	SAMC3046329
ST_M325-1	Firmicutes	Anaerobacillus_A	Anaerobacillus_A hwajinpoensis_B	100	1.04	4496984	34	272603	900206	Agar plate	SAMC3046330
ST_M325-2	Alphaproteobacteria	Sulfitobacter	Unclassified	100	0.05	3763257	11	753920	1620181	Agar plate	SAMC3046331
ST_M327	Alphaproteobacteria	Sulfitobacter	Unclassified	100	0.08	3618010	9	754150	1697657	Agar plate	SAMC3046332
ST_M328	Alphaproteobacteria	Limimaricola	Limimaricola soesokkakensis	99.25	0.06	3747863	22	293092	598731	Agar plate	SAMC3046333
ST_M329	Firmicutes	Planococcus	Planococcus donghaensis	100	0.26	3334914	25	250388	858172	Agar plate	SAMC3046334
ST_M331	Alphaproteobacteria	Qipengyuania	Qipengyuania gaetbuli	100	0.22	2776282	2	2762934	2762934	Agar plate	SAMC3046335
ST_M333	Alphaproteobacteria	Ruegeria	Ruegeria conchae	99.99	0.16	4640736	35	277218	1352708	Agar plate	SAMC3046336
ST_M338	Bacteroidota	Tenacibaculum	Tenacibaculum mesophilum	99.99	0.06	3469662	48	628597	1185355	Agar plate	SAMC3046337
ST_M339	Gammaproteobacteria	Shewanella	Unclassified	100	0.01	4340006	29	346185	685506	Agar plate	SAMC3046338
ST_M342	Alphaproteobacteria	Sulfitobacter	Sulfitobacter mediterraneus	99.99	0.24	4223094	4	3930527	3930527	Agar plate	SAMC3046339
ST_M343	Alphaproteobacteria	Qipengyuania	Unclassified	100	0.04	2769334	2	2766781	2766781	Agar plate	SAMC3046340
ST_M344	Alphaproteobacteria	Aliiroseovarius	Unclassified	100	0.12	3389549	2	3210813	3210813	Agar plate	SAMC3046341
ST_M345	Alphaproteobacteria	Pelagimonas	Unclassified	99.99	0.07	4277041	17	682913	764391	Agar plate	SAMC3046342
ST_M346	Alphaproteobacteria	Shimia	Shimia aestuarii	100	0.05	3950497	11	540249	1832016	Agar plate	SAMC3046343
ST_M348	Alphaproteobacteria	Unclassified	Unclassified	99.99	0	4550465	2	2687157	2687157	Agar plate	SAMC3046344
ST_M353	Alphaproteobacteria	Qipengyuania	Unclassified	99.99	0.19	2768184	1	2768184	2768184	Agar plate	SAMC3046345
ST_M357	Alphaproteobacteria	Qipengyuania	Unclassified	99.99	0	2892863	11	1566586	1566586	Agar plate	SAMC3046346
ST_M360	Alphaproteobacteria	Qipengyuania	Unclassified	99.99	0.03	2635078	1	2635078	2635078	Agar plate	SAMC3046347
ST_M363	Alphaproteobacteria	Pelagimonas	Unclassified	100	0.05	4030861	16	601732	998149	Agar plate	SAMC3046348
ST_M368	Alphaproteobacteria	Sulfitobacter	Sulfitobacter mediterraneus_A	99.92	0.1	4014743	3	3849802	3849802	Agar plate	SAMC3046349
ST_M370	Alphaproteobacteria	Pontixanthobacter	Pontixanthobacter luteolus	100	0.1	2946188	5	1060203	1108790	Agar plate	SAMC3046350
ST_M373	Alphaproteobacteria	Aliiroseovarius	Unclassified	100	0.15	3325726	2	3169484	3169484	Agar plate	SAMC3046351
ST_M380	Alphaproteobacteria	Yoonia	Yoonia sp003201935	99.99	0	3334716	5	2071900	2071900	Agar plate	SAMC3046352
ST_M382	Alphaproteobacteria	WKFI01	Unclassified	100	0.64	5167684	4	4595413	4595413	Agar plate	SAMC3046353
ST_M383	Alphaproteobacteria	Qipengyuania	Unclassified	100	1.51	3284469	24	374142	538877	Agar plate	SAMC3046354
ST_M384	Gammaproteobacteria	Vibrio	Vibrio alginolyticus	100	0.05	5154306	30	341497	951339	Agar plate	SAMC3046355
ST_M385	Alphaproteobacteria	Roseicyclus	Unclassified	99.98	0.36	3812893	1	3812893	3812893	Agar plate	SAMC3046356
ST_M389	Alphaproteobacteria	Aliiroseovarius	Unclassified	99.99	0.04	3498039	42	255877	594451	Agar plate	SAMC3046357
ST_M390	Gammaproteobacteria	Shewanella	Shewanella carassii	100	0.16	4443764	71	141549	442616	Agar plate	SAMC3046358
ST_M500	Gammaproteobacteria	Pseudomonas_B	Pseudomonas_B oryzihabitans	100	0	5354159	52	350222	600422	Agar plate	SAMC3046359
ST_M501	Firmicutes	Cytobacillus	Cytobacillus sp009849585	100	0.91	5220343	66	135211	372437	Agar plate	SAMC3046360
ST_M504	Gammaproteobacteria	Pseudoalteromonas	Pseudoalteromonas spongiae	100	0.19	4820296	22	453548	1565091	Agar plate	SAMC3046361
ST_M510	Alphaproteobacteria	Qipengyuania	Unclassified	100	0.03	2760833	2	2480812	2480812	Agar plate	SAMC3046362
ST_M512	Gammaproteobacteria	Pseudoalteromonas	Pseudoalteromonas spongiae	100	0.16	4651493	20	849054	1594003	Agar plate	SAMC3046363
ST_M523	Alphaproteobacteria	Leisingera	Unclassified	100	0	4125529	1	4125529	4125530	Agar plate	SAMC3046364
ST_M527	Alphaproteobacteria	Leisingera	Unclassified	100	0.05	5142735	7	4301362	4301362	Agar plate	SAMC3046365
ST_M533	Gammaproteobacteria	Shewanella	Unclassified	100	0.04	4345245	49	164711	382901	Agar plate	SAMC3046366
ST_M536	Gammaproteobacteria	Pseudoalteromonas	Pseudoalteromonas spongiae	100	0.1	4677203	16	1576618	1652534	Agar plate	SAMC3046367
ST_M537	Gammaproteobacteria	Shewanella	Unclassified	100	0.01	4433931	45	185664	529350	Agar plate	SAMC3046368
ST_M547	Gammaproteobacteria	Pseudoalteromonas	Unclassified	100	0.08	4314255	18	671554	1367963	Agar plate	SAMC3046369
ST_M550	Gammaproteobacteria	Shewanella	Unclassified	100	0.01	4377888	44	166940	738522	Agar plate	SAMC3046370
ST_M554	Gammaproteobacteria	Pseudoalteromonas	Pseudoalteromonas spongiae	100	0.15	4660743	22	345268	1145047	Agar plate	SAMC3046371
ST_M556	Gammaproteobacteria	Shewanella	Shewanella waksmanii	100	0	4888790	47	186515	358937	Agar plate	SAMC3046372
ST_M561	Alphaproteobacteria	Leisingera	Leisingera caerulea	100	0.27	4449613	6	3813952	3813952	Agar plate	SAMC3046373
ST_M563	Gammaproteobacteria	Pseudoalteromonas	Unclassified	100	0.11	4626514	28	296135	942461	Agar plate	SAMC3046374
ST_M564	Gammaproteobacteria	Vibrio	Vibrio maritimus_B	100	1.44	5687143	28	334595	857241	Agar plate	SAMC3046375
ST_M565	Gammaproteobacteria	Pseudoalteromonas	Unclassified	100	0.11	4646620	22	515818	938959	Agar plate	SAMC3046376
ST_M567	Gammaproteobacteria	Vibrio	Unclassified	100	0.34	4628473	21	540466	1126974	Agar plate	SAMC3046377
ST_M568	Gammaproteobacteria	Amphritea	Amphritea spongicola	99.51	0.6	4966960	17	421925	1333198	Agar plate	SAMC3046378
ST_M569	Gammaproteobacteria	Microbulbifer	Unclassified	100	0.16	4917774	19	585871	788164	Agar plate	SAMC3046379
ST_M573	Gammaproteobacteria	Vibrio	Vibrio alginolyticus	100	0	5176230	39	334834	948404	Agar plate	SAMC3046380
ST_M579	Gammaproteobacteria	Alteromonas	Unclassified	100	0	4269852	26	569975	1054672	Agar plate	SAMC3046381
ST_M580	Gammaproteobacteria	Pseudoalteromonas	Pseudoalteromonas shioyasakiensis	100	0.07	4627021	36	300572	805395	Agar plate	SAMC3046382
ST_M583	Alphaproteobacteria	Leisingera	Leisingera aquaemixtae	100	0.11	4251935	5	3806503	3806503	Agar plate	SAMC3046383
ST_M588	Gammaproteobacteria	Shewanella	Unclassified	100	0.83	5449762	106	97386	528924	Agar plate	SAMC3046384
ST_M589-1	Bacteroidota	Aquimarina	Unclassified	99.98	0.27	4568224	36	343372	580003	Agar plate	SAMC3046385
ST_M589-2	Gammaproteobacteria	Psychrobacter	Psychrobacter faecalis	100	0.12	3062375	31	190986	450238	Agar plate	SAMC3046386
ST_M590	Bacteroidota	Zobellia	Zobellia russellii	99.96	0.11	4735534	31	329582	1171635	Agar plate	SAMC3046387
ST_M597	Alphaproteobacteria	Leisingera	Leisingera aquaemixtae	100	0.39	4391804	7	3833635	3833635	Agar plate	SAMC3046388
ST_M601	Gammaproteobacteria	Flocculibacter	Flocculibacter collagenilyticus	99.98	0	3929472	53	154946	371274	Agar plate	SAMC3046389
ST_M602	Alphaproteobacteria	Leisingera	Leisingera aquaemixtae	100	0.13	4443538	6	3905188	3905188	Agar plate	SAMC3046390
ST_M603	Bacteroidota	Maribacter	Unclassified	99.99	0.13	4280603	16	493664	1063212	Agar plate	SAMC3046391
ST_M607	Alphaproteobacteria	Qipengyuania	Unclassified	100	0.2	2620906	3	1875387	1875387	Agar plate	SAMC3046392
ST_M609	Bacteroidota	Polaribacter	Unclassified	99.92	0.03	3265584	23	283234	713825	Agar plate	SAMC3046393
ST_M610	Bacteroidota	Tenacibaculum	Unclassified	99.9	0.17	2827017	16	272383	574679	Agar plate	SAMC3046394
ST_M618	Gammaproteobacteria	Alteromonas	Unclassified	100	0.07	4283647	21	341808	557152	Agar plate	SAMC3046395
ST_M619	Alphaproteobacteria	Phaeobacter	Phaeobacter inhibens	100	0.05	4178771	4	3811648	3811648	Agar plate	SAMC3046396
ST_M623	Alphaproteobacteria	Phaeobacter	Phaeobacter inhibens	100	0.13	4314694	5	3813083	3813083	Agar plate	SAMC3046397
ST_M624	Alphaproteobacteria	Phaeobacter	Phaeobacter inhibens	100	0	4204626	4	3804550	3804550	Agar plate	SAMC3046398
ST_M625	Alphaproteobacteria	Phaeobacter	Phaeobacter inhibens	100	0.02	4281685	5	3783258	3783258	Agar plate	SAMC3046399
ST_M626	Alphaproteobacteria	Phaeobacter	Phaeobacter inhibens	100	1.68	4163548	4	3789760	3789760	Agar plate	SAMC3046400
ST_M627	Alphaproteobacteria	Phaeobacter	Phaeobacter inhibens	100	0	4244751	5	3794587	3794587	Agar plate	SAMC3046401
ST_M628	Alphaproteobacteria	Phaeobacter	Phaeobacter inhibens	100	0.02	4301253	5	3847692	3847692	Agar plate	SAMC3046402
ST_M631	Alphaproteobacteria	Phaeobacter	Phaeobacter inhibens	100	0.01	4314012	5	3796179	3796179	Agar plate	SAMC3046403
ST_M632	Alphaproteobacteria	Phaeobacter	Phaeobacter inhibens	100	0.21	4139108	3	3792971	3792971	Agar plate	SAMC3046404
ST_M633	Alphaproteobacteria	Phaeobacter	Phaeobacter inhibens	100	0.02	4402211	5	3845086	3845086	Agar plate	SAMC3046405
ST_M634	Alphaproteobacteria	Phaeobacter	Phaeobacter inhibens	100	0.03	4089150	4	3703197	3703197	Agar plate	SAMC3046406
ST_M635	Alphaproteobacteria	Phaeobacter	Phaeobacter inhibens	100	0.76	4301151	5	3713867	3713867	Agar plate	SAMC3046407
ST_M636	Alphaproteobacteria	Phaeobacter	Phaeobacter inhibens	100	0.08	4283941	5	3751439	3751439	Agar plate	SAMC3046408
ST_M643	Alphaproteobacteria	Phaeobacter	Phaeobacter inhibens	100	0.02	4114628	4	3739855	3739855	Agar plate	SAMC3046409
ST_M644	Alphaproteobacteria	Phaeobacter	Phaeobacter inhibens	100	0.03	4284518	5	3786607	3786607	Agar plate	SAMC3046410
ST_M646	Alphaproteobacteria	Phaeobacter	Phaeobacter inhibens	100	0.04	4182712	4	3807887	3807887	Agar plate	SAMC3046411
ST_M647	Alphaproteobacteria	Phaeobacter	Phaeobacter inhibens	100	0.03	4266684	5	3765347	3765347	Agar plate	SAMC3046412
ST_M649	Bacteroidota	Cellulophaga	Cellulophaga omnivescoria	100	0.32	3856088	13	1041569	1192477	Agar plate	SAMC3046413
ST_M650	Alphaproteobacteria	Phaeobacter	Phaeobacter inhibens	100	0.07	4202636	6	3792011	3792011	Agar plate	SAMC3046414
ST_M658	Alphaproteobacteria	Leisingera	Unclassified	100	0.06	4890622	7	4323136	4323136	Agar plate	SAMC3046415
ST_M700	Alphaproteobacteria	Qipengyuania	Unclassified	100	0.21	2987156	1	2987156	2987156	Agar plate	SAMC3046416
ST_M701	Gammaproteobacteria	Vibrio	Vibrio alginolyticus	100	0	4999615	44	402486	800406	Agar plate	SAMC3046417
ST_M702	Alphaproteobacteria	Qipengyuania	Qipengyuania nanhaisediminis	99.99	0.04	2981705	101	92357	276650	Agar plate	SAMC3046418
ST_M703	Alphaproteobacteria	Qipengyuania	Unclassified	99.99	0.58	2969308	14	2933383	2933383	Agar plate	SAMC3046419
ST_M704	Bacteroidota	Mesoflavibacter	Mesoflavibacter zeaxanthinifaciens	99.98	0.01	2924312	29	384449	942788	Agar plate	SAMC3046420
ST_M706	Gammaproteobacteria	Pseudoalteromonas	Pseudoalteromonas shioyasakiensis	100	0.03	4603926	45	263278	502071	Agar plate	SAMC3046421
ST_M707	Alphaproteobacteria	Limimaricola	Limimaricola soesokkakensis	99.98	0.03	4162279	47	249583	570540	Agar plate	SAMC3046422
ST_M710	Alphaproteobacteria	Albidovulum	Unclassified	100	0.42	4221270	34	472232	738686	Agar plate	SAMC3046423
ST_M711	Alphaproteobacteria	Qipengyuania	Unclassified	100	0.09	2733190	1	2733190	2733190	Agar plate	SAMC3046424
ST_M712	Bacteroidota	Nonlabens	Nonlabens tegetincola	99.99	0.07	2869778	17	734567	876725	Agar plate	SAMC3046425
ST_M713	Alphaproteobacteria	Qipengyuania	Unclassified	100	0.02	2971308	1	2971308	2971308	Agar plate	SAMC3046426
ST_M717	Alphaproteobacteria	Qipengyuania	Unclassified	100	0.24	2923270	1	2923270	2923270	Agar plate	SAMC3046427
ST_M718	Alphaproteobacteria	Altererythrobacter_D	Unclassified	99.99	0.02	2729417	9	2707668	2707668	Agar plate	SAMC3046428
ST_M719	Gammaproteobacteria	Marinicella	Unclassified	99.9	0.05	3653848	29	631709	722349	Agar plate	SAMC3046429
ST_M720	Alphaproteobacteria	Erythrobacter	Unclassified	99.94	0.05	3248687	18	1907802	1907802	Agar plate	SAMC3046430
ST_S018	Actinobacteriota	Kocuria	Kocuria sp014698015	99.98	0.02	3138242	36	291717	414994	Agar plate	SAMC3046431
ST_S022	Gammaproteobacteria	Microbulbifer	Microbulbifer sp009363535	100	0.14	4534202	36	238553	637515	Agar plate	SAMC3046432
ST_S031	Bacteroidota	Polaribacter	Polaribacter sp002005425	99.85	0.06	3212894	20	593172	643693	Agar plate	SAMC3046433
ST_S034	Bacteroidota	Polaribacter	Polaribacter sp002005425	99.98	2.39	3365873	26	558518	832182	Agar plate	SAMC3046434
ST_S038	Bacteroidota	Kordia	Unclassified	99.93	0.23	4918419	27	327227	881851	Agar plate	SAMC3046435
ST_S040	Bacteroidota	Olleya	Olleya marilimosa	99.97	0.08	3269702	17	366719	859871	Agar plate	SAMC3046436
ST_S044	Alphaproteobacteria	Aliiroseovarius	Aliiroseovarius crassostreae	99.99	0.16	3367659	2	3153609	3153609	Agar plate	SAMC3046437
ST_S051	Alphaproteobacteria	Aliiroseovarius	Aliiroseovarius crassostreae	99.99	0.69	3358177	2	3120835	3120835	Agar plate	SAMC3046438
ST_S055	Alphaproteobacteria	Aliiroseovarius	Aliiroseovarius crassostreae	100	0.12	3287446	17	308961	958895	Agar plate	SAMC3046439
ST_S056	Alphaproteobacteria	Aliiroseovarius	Aliiroseovarius crassostreae	99.99	0.15	3364108	2	3126622	3126622	Agar plate	SAMC3046440
ST_S057	Bacteroidota	Nonlabens	Nonlabens arenilitoris	100	0.03	3020152	10	827711	1094047	Agar plate	SAMC3046441
ST_S058	Bacteroidota	Aquimarina	Unclassified	99.96	0.23	5332534	35	348258	672877	Agar plate	SAMC3046442
ST_S062	Firmicutes	Planococcus	Planococcus maritimus_C	100	0.14	3359869	31	201502	487403	Agar plate	SAMC3046443
ST_S065	Firmicutes	Planococcus	Planococcus maritimus_C	100	0.07	3312014	33	173708	318940	Agar plate	SAMC3046444
ST_S066	Firmicutes	Planococcus	Planococcus citreus	100	0.79	3466567	28	406129	816659	Agar plate	SAMC3046445
ST_S082	Bacteroidota	Tenacibaculum	Tenacibaculum discolor	99.98	0.02	3420297	12	459069	722131	Agar plate	SAMC3046446
ST_S085	Bacteroidota	Polaribacter	Polaribacter sp002005425	99.95	0.07	3028613	13	585087	799126	Agar plate	SAMC3046447
ST_S086	Firmicutes	Planococcus	Planococcus okeanokoites	100	0	3261654	28	161721	484925	Agar plate	SAMC3046448
ST_S088	Bacteroidota	Tenacibaculum	Tenacibaculum soleae	99.99	0.08	2833986	28	399744	601002	Agar plate	SAMC3046449
ST_S089	Bacteroidota	Dokdonia	Dokdonia donghaensis	99.96	0.01	3291513	19	299551	687286	Agar plate	SAMC3046450
ST_S095	Bacteroidota	Tenacibaculum	Unclassified	99.99	0.02	3501473	15	341366	620224	Agar plate	SAMC3046451
ST_S096	Firmicutes	Planococcus	Unclassified	100	0.18	3374939	14	641134	1444690	Agar plate	SAMC3046452
ST_S098	Firmicutes	Planococcus	Planococcus sp018283455	100	0.29	3761627	28	252950	388689	Agar plate	SAMC3046453
ST_S105	Bacteroidota	Tenacibaculum	Unclassified	99.94	0.06	3485917	19	261081	431855	Agar plate	SAMC3046454
ST_S106	Bacteroidota	Aquimarina	Aquimarina sp003443675	100	0.22	6039530	17	980573	1446096	Agar plate	SAMC3046455
ST_S107	Firmicutes	Planococcus	Unclassified	100	0.12	3578107	36	194348	596542	Agar plate	SAMC3046456
ST_S108	Firmicutes	Planococcus	Planococcus maritimus_C	100	0.11	3313681	28	330997	553814	Agar plate	SAMC3046457
ST_S119	Gammaproteobacteria	Shewanella	Shewanella algidipiscicola	100	0.64	4122513	57	114493	458894	Agar plate	SAMC3046458
ST_S122	Alphaproteobacteria	Leisingera	Leisingera caerulea	100	0.07	4602657	8	3847350	3847350	Agar plate	SAMC3046459
ST_S128	Alphaproteobacteria	Aliiroseovarius	Aliiroseovarius crassostreae	99.99	0.21	3364776	2	3115896	3115896	Agar plate	SAMC3046460
ST_S132	Alphaproteobacteria	Leisingera	Unclassified	100	0.13	4686151	7	3946289	3946289	Agar plate	SAMC3046461
ST_S137	Alphaproteobacteria	Aliiroseovarius	Aliiroseovarius crassostreae	99.99	0.12	3389944	2	3176730	3176730	Agar plate	SAMC3046462
ST_S141	Alphaproteobacteria	Leisingera	Leisingera caerulea	100	0.13	4550682	6	3924298	3924298	Agar plate	SAMC3046463
ST_S157	Gammaproteobacteria	Pseudoalteromonas	Pseudoalteromonas prydzensis	100	1.34	4957826	9	3792531	3792531	Agar plate	SAMC3046464
ST_S166	Alphaproteobacteria	Leisingera	Leisingera aquaemixtae	100	0.19	4532546	7	3854460	3854460	Agar plate	SAMC3046465
ST_S172	Gammaproteobacteria	Enterobacter	Enterobacter hormaechei_A	100	0.26	4900447	2	4899176	4899176	Agar plate	SAMC3046466
ST_S185	Alphaproteobacteria	Leisingera	Leisingera caerulea	100	0	4374948	6	3748535	3748535	Agar plate	SAMC3046467
ST_S190	Alphaproteobacteria	Sulfitobacter	Unclassified	99.98	0.06	3966771	6	3516039	3516039	Agar plate	SAMC3046468
ST_S191	Gammaproteobacteria	Shewanella	Shewanella algidipiscicola	100	0.42	4060084	38	163549	271263	Agar plate	SAMC3046469
ST_S192	Gammaproteobacteria	Moraxella_A	Moraxella_A osloensis	100	0.12	2766723	62	122199	531263	Agar plate	SAMC3046470
ST_S197	Firmicutes	Planococcus	Planococcus citreus	100	0.22	3421780	13	2145834	2145834	Agar plate	SAMC3046471
ST_S202	Alphaproteobacteria	Aliiroseovarius	Aliiroseovarius crassostreae	100	0.12	3315516	2	3103762	3103762	Agar plate	SAMC3046472
ST_S204	Alphaproteobacteria	Aliiroseovarius	Aliiroseovarius crassostreae	99.99	0.08	3328941	2	3124712	3124712	Agar plate	SAMC3046473
ST_S212	Alphaproteobacteria	Aliiroseovarius	Aliiroseovarius crassostreae	99.99	0.08	3287787	2	3097005	3097005	Agar plate	SAMC3046474
ST_S216	Alphaproteobacteria	Leisingera	Leisingera caerulea	100	1.06	4730960	8	3841554	3841554	Agar plate	SAMC3046475
ST_S218	Gammaproteobacteria	Pantoea	Pantoea brenneri	100	0.18	5020668	5	4034881	4034881	Agar plate	SAMC3046476
ST_S2214	Alphaproteobacteria	Yoonia	Unclassified	99.73	0.09	3858187	5	3592530	3592530	Agar plate	SAMC3046477
ST_S222	Alphaproteobacteria	Sulfitobacter	Unclassified	99.99	0.01	4002489	12	775168	1505212	Agar plate	SAMC3046478
ST_S223	Alphaproteobacteria	Sulfitobacter	Unclassified	99.99	0.01	4030883	4	3804235	3804235	Agar plate	SAMC3046479
ST_S224	Actinobacteriota	Kocuria	Kocuria sp014698015	99.91	0.1	3124915	14	330183	587152	Agar plate	SAMC3046480
ST_S227	Bacteroidota	Polaribacter	Polaribacter dokdonensis	99.99	0.12	3147872	5	1107639	1267098	Agar plate	SAMC3046481
ST_S230	Firmicutes	Exiguobacterium	Exiguobacterium marinum	100	0.04	2760416	20	380036	1156470	Agar plate	SAMC3046482
ST_S232	Firmicutes	Salinicoccus	Salinicoccus roseus	99.91	0.53	2526324	9	651782	756274	Agar plate	SAMC3046483
ST_S235	Gammaproteobacteria	Klebsiella	Klebsiella pneumoniae	100	0.14	5328964	2	5117376	5117376	Agar plate	SAMC3046484
ST_S241	Alphaproteobacteria	Qipengyuania	Qipengyuania nanhaisediminis	99.97	0.04	2723764	1	2723764	2723764	Agar plate	SAMC3046485
ST_S242	Bacteroidota	Polaribacter	Polaribacter sp002005425	99.96	0.04	3011020	10	514940	724973	Agar plate	SAMC3046486
ST_S248	Firmicutes	Staphylococcus	Staphylococcus equorum	99.99	0.12	2682579	8	1379314	1379314	Agar plate	SAMC3046487
ST_S251	Firmicutes	Bacillus	Bacillus subtilis	100	0.1	4203689	17	1060405	1158324	Agar plate	SAMC3046488
ST_S254	Gammaproteobacteria	Psychrobacter	Psychrobacter celer	100	0.03	3047618	13	609313	626511	Agar plate	SAMC3046489
ST_S259	Gammaproteobacteria	Psychrobacter	Psychrobacter celer	100	0.05	3200031	56	181547	396000	Agar plate	SAMC3046490
ST_S268	Gammaproteobacteria	Psychrobacter	Psychrobacter celer	99.99	0.06	3009196	39	159732	576768	Agar plate	SAMC3046491
ST_S270	Gammaproteobacteria	Psychrobacter	Psychrobacter celer	99.99	0	2873827	24	208781	510097	Agar plate	SAMC3046492
ST_S275	Gammaproteobacteria	Psychrobacter	Psychrobacter celer	99.98	0.02	3111180	50	129722	450918	Agar plate	SAMC3046493
ST_S279	Gammaproteobacteria	Psychrobacter	Psychrobacter celer	100	0	2988077	23	309662	774576	Agar plate	SAMC3046494
ST_S282	Gammaproteobacteria	Psychrobacter	Psychrobacter celer	99.99	0.01	2948049	44	103157	416982	Agar plate	SAMC3046495
ST_S291	Gammaproteobacteria	Psychrobacter	Psychrobacter celer	99.99	0.12	2968558	48	143219	280662	Agar plate	SAMC3046496
ST_S296	Gammaproteobacteria	Psychrobacter	Psychrobacter celer	99.99	0	3022893	31	232445	540397	Agar plate	SAMC3046497
ST_S308	Gammaproteobacteria	Psychrobacter	Psychrobacter maritimus	99.98	0.07	3294838	75	88131	254123	Agar plate	SAMC3046498
ST_S310	Gammaproteobacteria	Psychrobacter	Psychrobacter celer	100	0.06	2965463	48	144278	563341	Agar plate	SAMC3046499
ST_S316	Gammaproteobacteria	Psychrobacter	Psychrobacter celer	100	0.01	2962919	23	260794	632697	Agar plate	SAMC3046500
ST_S334	Gammaproteobacteria	Psychrobacter	Psychrobacter celer	100	0.03	3152404	50	183976	650668	Agar plate	SAMC3046501
ST_S342	Actinobacteriota	Kocuria	Unclassified	99.99	0.12	2791492	24	233167	406819	Agar plate	SAMC3046502
ST_S343	Firmicutes	Alkalihalobacillus_A	Alkalihalobacillus_A gibsonii_A	99.95	0.17	4066323	27	265659	855942	Agar plate	SAMC3046503
ST_S344	Gammaproteobacteria	Psychrobacter	Unclassified	99.93	0.24	3103058	51	96893	349744	Agar plate	SAMC3046504
ST_S347	Firmicutes	Staphylococcus	Staphylococcus pasteuri	100	0.02	2524270	22	230945	853232	Agar plate	SAMC3046505
ST_S354	Actinobacteriota	Kocuria	Unclassified	100	0.19	2919298	29	155084	385610	Agar plate	SAMC3046506
ST_S356	Gammaproteobacteria	Psychrobacter	Psychrobacter celer	99.99	0.02	3000101	50	99914	242544	Agar plate	SAMC3046507
ST_S405	Gammaproteobacteria	Hydrogenophaga	Unclassified	100	0	4174534	24	289642	853335	Agar plate	SAMC3046508
ST_S409	Gammaproteobacteria	Serratia	Serratia marcescens	100	0.18	4953457	12	2791786	2791786	Agar plate	SAMC3046509
ST_S414	Gammaproteobacteria	Acinetobacter	Acinetobacter oleivorans	100	0.1	4177233	29	286989	643107	Agar plate	SAMC3046510
ST_S418	Gammaproteobacteria	Marinobacter	Marinobacter hydrocarbonoclasticus	100	0	3927503	9	1141235	1235687	Agar plate	SAMC3046511
ST_S419	Alphaproteobacteria	Roseibium	Roseibium aggregatum_A	99.94	0.17	6504784	11	1962119	2745732	Agar plate	SAMC3046512
ST_S420	Alphaproteobacteria	Erythrobacter	Erythrobacter sp003149575	100	0.33	2695467	1	2695467	2695467	Agar plate	SAMC3046513
ST_S421	Alphaproteobacteria	Ruegeria	Ruegeria faecimaris	100	0.02	4002554	27	299763	1498732	Agar plate	SAMC3046514
ST_S425	Alphaproteobacteria	Parerythrobacter	Unclassified	100	0.05	3035905	1	3035905	3035905	Agar plate	SAMC3046515
ST_S426	Alphaproteobacteria	Erythrobacter	Unclassified	100	0.26	3348467	3	2016282	2016282	Agar plate	SAMC3046516
ST_S433	Gammaproteobacteria	Pseudomonas_A	Pseudomonas_A balearica	100	0.14	4219952	13	548103	985538	Agar plate	SAMC3046517
ST_SBM1D2	Firmicutes	Mesobacillus	Unclassified	99.98	0.17	4660115	73	139964	550440	Single cell	SAMC3046518
ST_SBM1F11	Alphaproteobacteria	Unclassified	Unclassified	99.98	0	2614757	4	564554	1028575	Single cell	SAMC3046519
ST_SBM1H9-1	Alphaproteobacteria	Alteriqipengyuania_A	Unclassified	100	0.01	2630670	1	2630670	2630670	Single cell	SAMC3046520
ST_SBM2B8-1	Alphaproteobacteria	Qipengyuania	Unclassified	100	0.01	2824973	3	1720729	1720729	Single cell	SAMC3046521
ST_SBM2B8-3	Bacteroidota	Gramella	Gramella sp006714895	99.91	0.3	3180031	10	918860	1269003	Single cell	SAMC3046522
ST_SBM9H3-2	Alphaproteobacteria	Qipengyuania	Unclassified	100	0.09	2881533	1	2881533	2881533	Single cell	SAMC3046523
ST_T003	Bacteroidota	Nonlabens	Nonlabens ulvanivorans	99.99	0.04	3222653	16	600075	1108014	Agar plate	SAMC3046524
ST_T006	Alphaproteobacteria	Limimaricola	Unclassified	99.78	0.18	3441284	19	399520	532649	Agar plate	SAMC3046525
ST_T009	Bacteroidota	Dokdonia	Unclassified	99.98	0.05	3292999	23	337251	659572	Agar plate	SAMC3046526
ST_T013	Bacteroidota	Olleya	Unclassified	99.9	0.04	3512776	32	360261	610007	Agar plate	SAMC3046527
ST_T015	Firmicutes	Anaerobacillus_A	Anaerobacillus_A macyae	99.98	0.73	4441320	66	154781	582189	Agar plate	SAMC3046528
ST_T017	Bacteroidota	Olleya	Olleya marilimosa	99.92	0.06	3265077	18	285736	731705	Agar plate	SAMC3046529
ST_T018	Bacteroidota	Dokdonia	Dokdonia sp000355805	99.87	0.06	3333000	19	582361	805295	Agar plate	SAMC3046530
ST_T019	Firmicutes	Rossellomorea	Rossellomorea aquimaris_C	99.96	0.62	4240544	24	375264	767221	Agar plate	SAMC3046531
ST_T020	Alphaproteobacteria	Sulfitobacter	Unclassified	100	0.04	3653113	12	773533	908767	Agar plate	SAMC3046532
ST_T022	Bacteroidota	Dokdonia	Unclassified	99.76	0.12	3303486	21	423382	599314	Agar plate	SAMC3046533
ST_T023	Alphaproteobacteria	Sulfitobacter	Sulfitobacter pontiacus	99.99	0	3533113	10	2369649	2369649	Agar plate	SAMC3046534
ST_T026	Alphaproteobacteria	Limimaricola	Unclassified	99.99	0.03	3958290	19	328155	992869	Agar plate	SAMC3046535
ST_T029	Alphaproteobacteria	Limimaricola	Unclassified	99.96	0.06	3847633	45	188933	429489	Agar plate	SAMC3046536
ST_T030	Alphaproteobacteria	Limimaricola	Unclassified	99.97	0.62	3834080	40	370049	654013	Agar plate	SAMC3046537
ST_T031	Alphaproteobacteria	Limimaricola	Unclassified	99.9	0.08	3847480	33	289099	1050470	Agar plate	SAMC3046538
ST_T033	Bacteroidota	Dokdonia	Unclassified	99.6	0.09	3335640	19	441194	927870	Agar plate	SAMC3046539
ST_T034	Bacteroidota	Dokdonia	Unclassified	99.95	0.01	3208122	23	312684	643577	Agar plate	SAMC3046540
ST_T036	Bacteroidota	Dokdonia	Dokdonia sp000355805	99.96	0.01	3293812	22	469069	764555	Agar plate	SAMC3046541
ST_T037	Alphaproteobacteria	Limimaricola	Limimaricola soesokkakensis	99.94	0	3887236	36	230705	423955	Agar plate	SAMC3046542
ST_T038	Bacteroidota	Maribacter	Unclassified	99.98	0.15	4310266	23	1090497	1253763	Agar plate	SAMC3046543
ST_T105	Gammaproteobacteria	Vibrio	Vibrio parahaemolyticus	100	0.01	4986434	35	1040617	1457986	Agar plate	SAMC3046544
ST_T107	Gammaproteobacteria	Vibrio	Vibrio parahaemolyticus	100	0.04	5180859	41	563600	1159567	Agar plate	SAMC3046545
ST_T110	Gammaproteobacteria	Vibrio	Vibrio parahaemolyticus	100	0.03	5052320	38	521108	925026	Agar plate	SAMC3046546
ST_W001	Alphaproteobacteria	Limimaricola	Unclassified	99.95	0.15	3596962	33	302971	725156	Agar plate	SAMC3046547
ST_W002	Alphaproteobacteria	Sulfitobacter	Sulfitobacter sp001634775	100	0	3707314	4	3383427	3383427	Agar plate	SAMC3046548
ST_W003	Alphaproteobacteria	Jannaschia	Unclassified	99.04	0.11	3422038	7	3248776	3248776	Agar plate	SAMC3046549
ST_W006	Gammaproteobacteria	Shewanella	Shewanella japonica	100	0.28	4927047	30	276098	423070	Agar plate	SAMC3046550
ST_W007	Alphaproteobacteria	Sulfitobacter	Sulfitobacter sp001634775	100	0	3633284	30	756867	1256567	Agar plate	SAMC3046551
ST_W008	Alphaproteobacteria	Sulfitobacter	Sulfitobacter pontiacus	99.99	0	3448855	11	1816978	1816978	Agar plate	SAMC3046552
ST_W013	Alphaproteobacteria	Paracoccus	Unclassified	99.93	0.02	3314255	62	203554	566607	Agar plate	SAMC3046553
ST_W019	Gammaproteobacteria	Pseudoalteromonas	Pseudoalteromonas undina	100	0.26	4179858	54	349076	652551	Agar plate	SAMC3046554
ST_W022	Gammaproteobacteria	Acinetobacter	Acinetobacter idrijaensis	100	0.06	3389811	50	213365	367726	Agar plate	SAMC3046555
ST_W023	Alphaproteobacteria	Amylibacter	Amylibacter lutimaris	99.99	0.14	4649655	18	1199033	1264557	Agar plate	SAMC3046556
ST_W027	Alphaproteobacteria	Sulfitobacter	Unclassified	100	0.84	4147109	5	3362280	3362280	Agar plate	SAMC3046557
ST_W028	Alphaproteobacteria	Sulfitobacter	Sulfitobacter pontiacus	99.99	0.04	3499419	4	2986243	2986243	Agar plate	SAMC3046558
ST_W029	Firmicutes	Metabacillus	Metabacillus sp002577655	100	2.41	5321058	167	266378	1043269	Agar plate	SAMC3046559
ST_W030	Firmicutes	Unclassified	Unclassified	99.97	0.27	3615037	1	3615037	3615037	Agar plate	SAMC3046560
ST_W035	Gammaproteobacteria	Microbulbifer	Unclassified	99.99	1.8	4498132	65	1023656	1239920	Agar plate	SAMC3046561
ST_W037	Gammaproteobacteria	Pseudoalteromonas	Pseudoalteromonas undina	99.9	0.11	3385215	1	3385215	3385215	Agar plate	SAMC3046562
ST_W049	Gammaproteobacteria	Shewanella	Unclassified	100	0	4663393	16	496559	1294605	Agar plate	SAMC3046563
ST_W050	Alphaproteobacteria	Limimaricola	Unclassified	99.98	0.12	3735169	39	223526	714022	Agar plate	SAMC3046564
ST_W055	Alphaproteobacteria	Sulfitobacter	Unclassified	95.42	0.03	3607420	12	968437	1290443	Agar plate	SAMC3046565
ST_W056	Alphaproteobacteria	Sulfitobacter	Unclassified	100	0.07	4102572	24	446935	810713	Agar plate	SAMC3046566
ST_W057	Alphaproteobacteria	Erythrobacter	Unclassified	99.99	0.1	2782655	1	2782655	2782655	Agar plate	SAMC3046567
ST_W058	Alphaproteobacteria	Palleronia	Unclassified	99.95	0	3531209	38	265193	584559	Agar plate	SAMC3046568
ST_W074	Alphaproteobacteria	Sulfitobacter	Sulfitobacter sp001634775	100	0.09	3976848	4	3468219	3468219	Agar plate	SAMC3046569
ST_Z001	Gammaproteobacteria	Vibrio	Vibrio diabolicus	100	0.05	5180325	47	465387	864991	Agar plate	SAMC3046570
ST_Z003	Bacteroidota	Tenacibaculum	Unclassified	99.95	0.01	3510112	12	527550	640024	Agar plate	SAMC3046571
ST_Z004	Gammaproteobacteria	Vibrio	Vibrio diabolicus	100	0	5167398	40	549309	850834	Agar plate	SAMC3046572
ST_Z005	Bacteroidota	Muricauda	Muricauda sp017795065	99.98	0.14	3652275	10	647342	1345986	Agar plate	SAMC3046573
ST_Z008	Alphaproteobacteria	Stappia	Unclassified	99.71	0.13	4735850	1	4735850	4735850	Agar plate	SAMC3046574

## Sheet: S2
Table S2. Information of the Ribo-seq data.
Name	Size (GB)	Sequence Quantity	Minimum Length	Maximum Length	Sequencing strategy
Ribo-seq_MP	26	234732667	10	42	SE50
Ribo-seq_ST	28	252721629	10	42	SE50

## Sheet: S3
Table S3. Taxonomic source and sequence of the 341 candidate AMPs.
ID	Taxa of host	Sequence	Length	Net charge	Ppeptide synthesis
Cand-3	s__Tenacibaculum discolor	MWWSKSIHQACFTRYRGYCRWCCTFSIRSCRY	32	7	Synthesis
Cand-5	s__Aliiroseovarius crassostreae	MWPLSKLWPSCFRKTT	16	3	Synthesis
Cand-6	s__Phaeobacter italicus	MWPWLTACWGFRSGSRPRCRWRPRGSGAWGSCC	33	6	No synthesis
Cand-7	s__Salinicoccus roseus	MPASRRCRPCCRLSGC	16	4	Synthesis
Cand-8	s__Amphritea spongicola	MRKGCKLIPCICDVNCRRRTG	21	5	Synthesis
Cand-10	s__Erythrobacter sp003149575	MLRRIGRMWRKLHPHGQ	17	7	Synthesis
Cand-11	s__Acinetobacter idrijaensis	MSPRICSVISCLMKLRC	17	3	Synthesis
Cand-13	g__Cognatishimia	MRPCMCRIGGGH	12	3	Synthesis
Cand-18	s__Staphylococcus equorum	MFKFFCCIFYMCRIKTH	17	4	Synthesis
Cand-19	s__Loktanella sp001420005	MRPCMCRIGGRL	12	3	Synthesis
Cand-20	s__Tenacibaculum lutimaris	MGRISCMWSSSYKCRFNCYF	20	3	Synthesis
Cand-22	g__Palleronia	MRPGMCRIGGRL	12	3	Synthesis
Cand-25	s__Pantoea brenneri	MRRFCCCRCSCCCWPS	16	3	Synthesis
Cand-26	g__Pseudoalteromonas	MPKVKTKVCHRR	12	6	Synthesis
Cand-33	s__Pseudomonas_A stutzeri_AC	MCTSKKKVWRCVAPS	15	4	Synthesis
Cand-36	s__Pseudomonas_E sihuiensis	MPRSCRCTCRPACR	14	4	No synthesis
Cand-38	g__Jannaschia	MRPSMCRIGGRL	12	3	Synthesis
Cand-43	g__Anaerobacillus_A	MWTIYSGIKRSLHYCRRRGYYCSRYGYYS	29	7	Synthesis
Cand-44	s__Acinetobacter johnsonii	MLTWLKKLQPYLISMMR	17	3	Synthesis
Cand-47	s__Pseudoalteromonas elyakovii	MCTRSCRPNLVKC	13	3	Synthesis
Cand-53	g__Psychrobacter	MSPCLKGVIRSAVKSLHR	18	5	Synthesis
Cand-54	s__Pseudomonas_E sp902506495	MYRSPRPCCVPSPPRCPPHWRCWRCCSSVVTCWRPSP	37	7	No synthesis
Cand-55	s__Agrobacterium sp900013535	MRQGMCRIGGRL	12	3	Synthesis
Cand-57	g__Thalassococcus	MICWCAKICCSCSAFRRWWKRNGTAC	26	5	Synthesis
Cand-61	s__Pseudoalteromonas lipolytica_A	MFSKLVKVLLKALCHVFMKCTFW	23	5	Synthesis
Cand-68	g__Psychrobacter	MCALKWFCKSLIRALNKAT	19	4	Synthesis
Cand-69	s__Epibacterium mobile	MGTYPKVGNSHWKR	14	4	Synthesis
Cand-71	g__Tenacibaculum	MRCSLKKIISTFFS	14	3	Synthesis
Cand-75	s__Klebsiella pneumoniae	MWALRRLHDHLSHRGHR	17	7	No synthesis
Cand-77	s__Pseudoalteromonas nigrifaciens	MKKCRRKVLFGLWRRN	16	7	Synthesis
Cand-79	s__Allorhizobium rosettiformans	MRVGMCRIGGRL	12	3	Synthesis
Cand-82	s__Psychrobacter faecalis	MVAVMKKLLLKYALK	15	4	Synthesis
Cand-84	s__Nonlabens arenilitoris	MSRCSTRICRI	11	3	No synthesis
Cand-88	f__Flavobacteriaceae	MWRKPCCCCCSYGCFGGCERGKLSRKCRNSWTTV	34	6	No synthesis
Cand-89	s__Pseudoalteromonas undina	MWAKIRIHLVTCF	13	3	No synthesis
Cand-94	s__Pseudoalteromonas undina	MLWYKVIHHP	10	3	No synthesis
Cand-98	s__Pseudoalteromonas undina	MSKIKAKIGHLR	12	5	Synthesis
Cand-99	g__Thalassococcus	MWCPKRDWPMWWPHFPRRA	19	4	No synthesis
Cand-101	s__Pseudoalteromonas elyakovii	MCTIRTCRRSRPHHCSTHC	19	7	Synthesis
Cand-102	s__Ruegeria faecimaris	MRIVMCRIGGRL	12	3	Synthesis
Cand-109	s__Phaeobacter italicus	MWKLPKWRNGRRRGFKIPRW	20	8	Synthesis
Cand-110	g__Tenacibaculum	MDHQKHLIKLYCRL	14	4	No synthesis
Cand-111	g__Sulfitobacter	MCRWWPDWWHHRWWHCRGCCRFCRG	25	7	Synthesis
Cand-113	s__Glutamicibacter soli	MELTWSKGVGRTVGKSAVHCF	21	3	No synthesis
Cand-114	s__Mesonia algae	MSWSRRLREEHGYWCCSNGRCYFSCCCY	28	3	No synthesis
Cand-115	s__Phaeobacter inhibens	MKGLSKCVTHVVTAA	15	3	Synthesis
Cand-117	s__Pantoea brenneri	MSPLIPPVCRYSSVGRAAHS	20	3	No synthesis
Cand-119	s__Pseudoalteromonas undina	MQPILKKAAPKHVGYFYKCYL	21	5	Synthesis
Cand-121	s__Psychrobacter faecalis	MSPYPRKTWCSSSCKQKN	18	4	No synthesis
Cand-122	s__Pseudoalteromonas undina	MVKLLKKMVSLYH	13	4	Synthesis
Cand-123	s__Pseudomonas_E sp902506495	MSKRPRSVAMPKLRWPIDCACGRAWPTACCWCCRALP	37	6	No synthesis
Cand-126	s__Pseudoalteromonas undina	MKRLKKCVLSSLSI	14	4	Synthesis
Cand-129	s__Epibacterium mobile	MTWPSRSRMWRTC	13	3	Synthesis
Cand-130	g__Microbulbifer	MLKLRRK	7	4	No synthesis
Cand-137	s__Idiomarina loihiensis	MWLIPHNVYGPKWGTFGPHT	20	3	No synthesis
Cand-139	g__Pseudooctadecabacter	MYSVWPKSLRSVAGRGPKHRC	21	6	Synthesis
Cand-140	s__Sphingobium yanoikuyae	MWRCRRRCRRRRRSRGRRARPRSRGQ	26	15	No synthesis
Cand-141	s__Jannaschia rubra	MRSSMCRIGGRL	12	3	No synthesis
Cand-142	g__Dokdonia	MSCDLQKVRGCLPRLIVHK	19	4	Synthesis
Cand-144	g__Leisingera	MSPIRAWRRLRSC	13	4	Synthesis
Cand-146	g__Sulfitobacter	MCRIGCVADGTCRERRSGCRATAKVL	26	4	No synthesis
Cand-149	s__Gillisia marina	MQRGSCSCCIPCRRK	15	4	No synthesis
Cand-150	s__Shimia aestuarii	MRHNMCRIGGGL	12	3	No synthesis
Cand-151	s__Pseudoalteromonas undina	MNIIKRAGSR	10	3	No synthesis
Cand-153	s__Aliiroseovarius crassostreae	MPPGPRCSPRRWRCRGSSSAGQTCRP	26	6	No synthesis
Cand-154	s__Photobacterium jeanii	MGPHWRGPRWGRVGCWNL	18	4	Synthesis
Cand-155	s__Wocania sp002741945	MIYICTRITKCKLHGGCSSVG	21	4	Synthesis
Cand-159	f__Rhodobacteraceae	MWATTAKTAPKSRC	14	3	No synthesis
Cand-160	g__Halocynthiibacter_B	MKALRRFLSCKVCSHALN	18	5	Synthesis
Cand-161	g__Tenacibaculum	MCCVGRGVSFLRTRKCFIKS	20	5	Synthesis
Cand-164	g__Thalassococcus	MRSGRQCRGSGCHGRG	16	5	No synthesis
Cand-166	g__Qipengyuania	MCARKPVCPSRLRKIRCPA	19	6	No synthesis
Cand-168	s__Dokdonia donghaensis	MCRFKCKVRTTITRPVCCWLIFM	23	5	Synthesis
Cand-171	s__Olleya marilimosa	MFLSKLQHVLNQVTHHACA	19	4	No synthesis
Cand-172	s__Phaeobacter italicus	MWTVRPRICAARGRL	15	4	Synthesis
Cand-174	s__Pseudoalteromonas neustonica	MSSYIRKIYFCRLCR	15	4	No synthesis
Cand-176	s__Agarivorans albus	MWAVAHGHR	9	3	No synthesis
Cand-177	g__Qipengyuania	MPTRSRCRWRRCRR	14	7	No synthesis
Cand-179	s__Bacillus_A thuringiensis	MGYCRRK	7	3	No synthesis
Cand-180	g__Tenacibaculum	MWWSKSIHQASFTRYRSYCRGCCTFSIRSCRYKRRII	37	10	Synthesis
Cand-182	s__Pseudoalteromonas shioyasakiensis	MTTPKNLAAHVAHGISYVAHQ	21	4	No synthesis
Cand-186	s__Aliiroseovarius crassostreae	MLKLSWNLCRPIGRRW	16	4	Synthesis
Cand-187	g__Sulfitobacter	MRPRLRKRLLR	11	6	Synthesis
Cand-190	s__Pontixanthobacter luteolus	MSKTLWKVRP	10	3	No synthesis
Cand-194	s__Bacillus_A thuringiensis	MRRNCCCSCSCSWWRW	16	3	No synthesis
Cand-195	s__Agarivorans albus	MWAVARGRR	9	3	Synthesis
Cand-196	g__Rubricoccus	MKPCRKALWSVWKRKCRHE	19	7	Synthesis
Cand-197	g__Paracoccus	MPRLPSKVRS	10	3	No synthesis
Cand-198	s__Epibacterium mobile	MGAVCRMGSLPCLIPRGAIRLG	22	3	Synthesis
Cand-199	s__Limimaricola soesokkakensis	MPWCGRAAGRDRPRRSPRGRT	21	6	No synthesis
Cand-203	g__Thalassococcus	MRHNMCRIGGRL	12	4	Synthesis
Cand-209	g__Aliiroseovarius	MWIECVGKRNHRG	13	3	No synthesis
Cand-210	g__Sulfitobacter	MRPKKWLKKPKPRPKKWPTK	20	10	Synthesis
Cand-212	g__Sulfitobacter	MPKRPWRACSSIG	13	3	Synthesis
Cand-214	s__Psychrobacter pacificensis	MWIRLTKRLRKSRSNR	16	7	Synthesis
Cand-216	s__Cellulophaga omnivescoria	MLTTIAKSTKKCKPKSCCACSLYRC	25	6	Synthesis
Cand-217	g__Olleya	MSRSLRNLLKYVWVKVKGE	19	4	Synthesis
Cand-218	g__Limimaricola	MAWISTRIACCCSTRLRRRIRTCSTSFCR	29	7	Synthesis
Cand-230	s__Psychrobacter celer	MWTITTPKNLLVAVWPLSHVRPSWCYRFGYCNC	33	4	No synthesis
Cand-231	s__Pseudoalteromonas undina	MCRYKCCNSHTHCGN	15	4	No synthesis
Cand-235	s__Pseudoalteromonas shioyasakiensis	MKHQKKCVLSSLSTLKI	17	5	No synthesis
Cand-236	s__Bacillus_A thuringiensis	MLTTRKTVCH	10	3	No synthesis
Cand-238	g__Sporosarcina	MATSRPKMISCAK	13	3	No synthesis
Cand-242	s__Pseudoalteromonas undina	MKTFLTKWLSMKVLN	15	3	No synthesis
Cand-243	s__Algibacter_D aestuarii	MSRSRRLRKEYGYWCCSNGWCNFSCCCN	28	4	No synthesis
Cand-245	s__Loktanella sp001420005	MPASCRGLRR	10	3	No synthesis
Cand-248	s__Phaeobacter italicus	MWPVWPWLTACWGFRSGSLPRCRWRPRGSGAWGSCC	36	5	No synthesis
Cand-252	g__Shewanella	MLSGKRCGKA	10	3	No synthesis
Cand-254	g__Dokdonia	MQTVFQKLLSHCH	13	3	No synthesis
Cand-255	s__Pseudoalteromonas sp001282135	MKTVKKSVSSSLLVKLSNSWSRRWRNCMKCTKTK	34	10	No synthesis
Cand-256	s__Nonlabens arenilitoris	MSRCSTRLCRI	11	3	No synthesis
Cand-259	g__Erythrobacter	MATKLKSLVSKILRRRL	17	6	No synthesis
Cand-260	g__Tenacibaculum	MCPSPKLIAAYHVLHRL	17	4	No synthesis
Cand-261	s__Pseudoalteromonas undina	MPHRWCGIKSVC	12	3	No synthesis
Cand-264	s__Sphingobium yanoikuyae	MRPCRRGRRLRWRWWNRGSCCSSVGPFV	28	8	No synthesis
Cand-265	s__Pseudoalteromonas distincta	MWPKLCSCRASKTSSRA	17	4	No synthesis
Cand-266	g__Psychrobacter	MLALVAGSALPKGIRKLRP	19	4	No synthesis
Cand-272	s__Pseudoalteromonas prydzensis	MGAKSCFCRCGFCRLWYCRANNYANGVRRYH	31	7	No synthesis
Cand-273	g__Microbacterium	MWRELSKVGSVIRTKS	16	3	No synthesis
Cand-274	s__Altererythrobacter_F oceanensis	MRPVLHRSGRRWRR	14	7	No synthesis
Cand-276	s__Shewanella carassii	MHQCGRGAFCKPLKAKG	17	5	No synthesis
Cand-277	s__Pontixanthobacter luteolus	MRHSPRRVRSTCMC	14	5	No synthesis
Cand-282	s__Pseudoalteromonas elyakovii	MRRVRQCACKAKSR	14	6	No synthesis
Cand-284	s__Marinobacter litoralis	MSASRRFHPSVAKTTRRCRS	20	7	No synthesis
Cand-286	s__Loktanella sp001420005	MPRMKSLAPSCRC	13	3	No synthesis
Cand-287	g__Qipengyuania	MCSCACKFRPPCPSGRH	17	4	No synthesis
Cand-292	g__Tenacibaculum	MFRETIGKTMLKIIGFIK	18	3	No synthesis
Cand-295	g__Sulfitobacter	MSIISHRGWRNCRPSGSSCPCSC	23	4	No synthesis
Cand-296	s__Dokdonia donghaensis	MQHYLPAVRDLLKRLKKKLLR	21	7	No synthesis
Cand-297	s__Vibrio splendidus	MSVLKGCRRLRR	12	5	No synthesis
Cand-300	g__Qipengyuania	MRKELCRIGGRL	12	3	No synthesis
Cand-301	s__Loktanella sp001420005	MPGSRRCRCRR	11	5	No synthesis
Cand-302	g__Alteromonas	MKSFSKKVKCSTVLQSLAGKE	21	4	No synthesis
Cand-306	g__Pseudoalteromonas	MCQLAQHALKYR	12	3	No synthesis
Cand-308	s__Vibrio diabolicus	MECRCRKRLGCEFYGILCRFS	21	3	No synthesis
Cand-310	s__Sulfitobacter sp001634775	MKSTWKPLCR	10	3	No synthesis
Cand-311	g__Qipengyuania	MRSGCWSRARC	11	3	No synthesis
Cand-312	s__Pseudoalteromonas undina	MPVIKTGFKLARAA	14	3	No synthesis
Cand-315	g__Maribacter	MVPCRYGRR	9	3	No synthesis
Cand-317	s__Mesoflavibacter profundi	MWCISTFNSYTHRSCSSSNHSHC	23	4	No synthesis
Cand-326	g__Sulfitobacter	MRPRLRKRLLS	11	5	No synthesis
Cand-329	s__Pseudoalteromonas sp002723455	MRRNCCSCYGSRSCC	15	3	No synthesis
Cand-331	s__Rossellomorea aquimaris_C	MVCVLGKYVQHLHRKKFYEQ	20	5	No synthesis
Cand-332	g__Sulfitobacter	MAPMPRRRR	9	4	No synthesis
Cand-334	s__Aliiroseovarius crassostreae	MGPGWTGCCSWDRPVSTRVWPNSRCGKRHC	30	5	No synthesis
Cand-338	s__Cytobacillus firmus_B	MCTFKRRFSRSRVRNCRRTGRRCYC	25	10	No synthesis
Cand-339	g__Litorimonas	MCKNLCRIGGRL	12	3	No synthesis
Cand-341	s__Pseudoalteromonas elyakovii	MWCRRRGDRSGVKYR	15	5	No synthesis
Cand-347	s__Pseudomonas_A stutzeri_AC	MCRIARCRWF	10	3	No synthesis
Cand-349	s__Pseudoalteromonas undina	MDSKSCVCRRRICRLWYC	18	4	No synthesis
Cand-350	s__Pseudoalteromonas undina	MWLPRWCYYAHLRCLVWCACKTLPHSP	27	5	No synthesis
Cand-352	g__Pelagimonas	MRRISCRRSSGCS	13	4	No synthesis
Cand-353	g__Microbulbifer	MWIKPVCTTSLDSTKPRPSNSTCSSSSPRCC	31	3	No synthesis
Cand-362	f__Flavobacteriaceae	MTRIGCCCSYCRTLRF	16	3	No synthesis
Cand-365	s__Pseudoalteromonas undina	MSTCSRAGKRLRFKPTCVCH	20	6	No synthesis
Cand-366	s__Halomonas aquamarina	MPALSAALASGYGGCGYRCCSISPCPRSRSLC	32	3	No synthesis
Cand-367	g__Alteriqipengyuania_A	MRPSCRPRPVPSP	13	3	No synthesis
Cand-368	s__Olleya marilimosa	MTKLCWKLLYK	11	3	No synthesis
Cand-370	s__Aliiroseovarius crassostreae	MSPSRPRHPWSG	12	3	No synthesis
Cand-371	s__Psychrobacter sp000511655	MFSSGRGALCKPVKVCCKACWRYHKSEC	28	6	No synthesis
Cand-373	s__Pseudoalteromonas undina	MWRFKLKRV	9	4	No synthesis
Cand-378	g__Tenacibaculum	MQRIKRRFRGRFYCFFFPCC	20	6	No synthesis
Cand-379	s__Pseudoalteromonas elyakovii	MRCCCQICCRKAK	13	4	No synthesis
Cand-381	s__Sulfitobacter sp001634775	MKGRRGLCPLLR	12	4	No synthesis
Cand-382	s__Limimaricola variabilis	MFRSKVPVSPRC	12	3	No synthesis
Cand-393	s__Amphritea spongicola	MGRSKAWVVSSVGRAVGF	18	3	No synthesis
Cand-397	s__Leisingera caerulea	MTPTPFRRWRWSGGGCRCR	19	5	No synthesis
Cand-398	s__Epibacterium mobile	MWSIRPGSCSQRPRPR	16	4	No synthesis
Cand-399	s__Aliiroseovarius crassostreae	MATHKVPKQVVKHV	14	5	No synthesis
Cand-403	s__Alteromonas sp009811495	MRAVCKKKSLRCLIKHGLWRR	21	9	No synthesis
Cand-404	f__Fictibacillaceae	MRSTSRFCCPLYHPL	15	3	No synthesis
Cand-405	g__Shewanella	MRKGCCLIRNICDVSNRRRTG	21	5	No synthesis
Cand-408	g__Rubricoccus	MSAGRCPGVRCSSAPACRGRPA	22	4	No synthesis
Cand-409	g__Psychrobacter	MCPWSKRVASRISSI	15	3	No synthesis
Cand-412	s__Pseudoalteromonas elyakovii	MDCAKRGACKGWSRSN	16	3	No synthesis
Cand-415	g__Leisingera	MSSIRFCRRIRSVRNRSKT	19	7	No synthesis
Cand-417	g__Limimaricola	MRPWARPVRPRAVAQA	16	4	No synthesis
Cand-418	s__Pseudoalteromonas rubra_D	MSYSRHK	7	3	No synthesis
Cand-420	g__Dokdonia	MCTVIKGLCKVKSHLKAAAHLLYSFFIKFFFIGLCCGL	38	7	No synthesis
Cand-422	s__Pseudoalteromonas arabiensis	MITVMHGLKHVARNVLHHKFQQKC	24	8	No synthesis
Cand-425	s__Mangrovimonas yunxiaonensis	MTPARCRKVKWSC	13	4	No synthesis
Cand-430	s__Paracoccus marcusii	MLATKFKGCARCGT	14	3	No synthesis
Cand-434	s__Rossellomorea enclensis	MWPLRHSHQTIS	12	3	No synthesis
Cand-438	s__Pseudomonas_E chengduensis_A	MLPAAWPARPPKSKDRRP	18	4	No synthesis
Cand-445	s__Sphingobium yanoikuyae	MLAWAVHCLLRMGQVGHHA	19	4	No synthesis
Cand-446	g__Arthrobacter_D	MSWPAGRCRPR	11	3	No synthesis
Cand-448	s__Enterobacter hormaechei_A	MRMPPGKAPGCGAASIRKKPRRRDCICRR	29	9	No synthesis
Cand-449	s__Meridianimaribacter flavus	MRLHLTKVVHKLLP	14	5	No synthesis
Cand-450	s__Shimia aestuarii	MKPRSPPFISCVRWCFSGLCRLR	23	5	No synthesis
Cand-451	g__Thalassococcus	MTWPSCCIPRPLRSGWWTIPR	21	3	No synthesis
Cand-454	s__Qipengyuania nanhaisediminis	MSCGKRGCPFRPPSMP	16	3	No synthesis
Cand-456	s__Microbacterium oxydans	MWREPSKVGSVIRTKS	16	3	No synthesis
Cand-461	s__Lacinutrix venerupis	MNASGRPNTCKSRGNRGACFC	21	4	No synthesis
Cand-463	s__Pseudoalteromonas neustonica	MCRIGGRLRR	10	4	No synthesis
Cand-466	s__Wocania sp002741945	MTQSRRACSYIRRINYCFR	19	5	No synthesis
Cand-467	g__Qipengyuania	MKALAWSRFARHYYGNLC	18	4	No synthesis
Cand-469	s__Vibrio diabolicus	MGRIGCFHKCIEWYCFYHG	19	3	No synthesis
Cand-470	s__Vibrio diabolicus	MSRSRRRCFSNPKRW	15	6	No synthesis
Cand-476	s__Limimaricola variabilis	MWRTCVCSRSCRREWRGRGARRR	23	8	No synthesis
Cand-478	s__Aliiroseovarius crassostreae	MTGMSCWACPIWKRWCRILSRWWRA	25	5	No synthesis
Cand-483	s__Phaeobacter italicus	MRSGKVPFSPRLPNT	15	3	No synthesis
Cand-485	s__Polaribacter dokdonensis	MWLCSWYCKTWSYCFFRCRQNTNQFNYSFCWCRKRIYSKS	40	7	No synthesis
Cand-486	s__Cellulophaga omnivescoria	MNASGRLNTCKSRGNRGACFC	21	4	No synthesis
Cand-487	s__Aliiroseovarius crassostreae	MGPGWKGCCSWDHPVSTLVWPNSRCGKRRC	30	5	No synthesis
Cand-488	s__Pseudoalteromonas distincta	MSWFWYFLSKRTCSSHWP	18	3	No synthesis
Cand-491	s__Aliiroseovarius crassostreae	MSTMPKRLRAIRAIPPVSRCRPIPKS	26	7	No synthesis
Cand-494	s__Priestia megaterium	MYFIRSACRGRCCTYKSC	18	4	No synthesis
Cand-496	s__Flocculibacter collagenilyticus	MLWELHRHCFH	11	3	No synthesis
Cand-499	s__Pseudomonas_A stutzeri_AC	MSPLRWCAARKSCAVASNRLMR	22	5	No synthesis
Cand-500	g__Qipengyuania	MRPVRGSCRSVRAAWCWSNR	20	5	No synthesis
Cand-501	g__Sphingomicrobium	MPATRACAAPGRPPSCCWR	19	3	No synthesis
Cand-503	g__Sulfitobacter	MRRDLRPAGPCPR	13	3	No synthesis
Cand-504	s__Vibrio owensii	MGSLPTPTWQHCKLHLC	17	3	No synthesis
Cand-509	g__Halocynthiibacter_B	MQPFSRLLRSLR	12	3	No synthesis
Cand-514	s__Pseudoalteromonas sp002685175	MECLPWCRLSFKCWGQFVKAINR	23	3	No synthesis
Cand-516	g__Gramella	MNQLKRKILN	10	3	No synthesis
Cand-519	g__Qipengyuania	MPSGRSGRAGGRASRRGCRCRGAACCGPC	29	7	No synthesis
Cand-524	s__Olleya marilimosa	MKKLSGKLLRNLKIH	15	6	No synthesis
Cand-526	s__Epibacterium mobile	MPPSCRPKEPYRTSRSL	17	3	No synthesis
Cand-527	g__Anaerobacillus_A	MLIELHKHRSHGYFLRC	17	5	No synthesis
Cand-528	s__Enterobacter hormaechei_A	MRRVTKCLRS	10	4	No synthesis
Cand-531	g__Pseudoalteromonas	MSWSRRWRNCMKFTKTK	17	6	No synthesis
Cand-533	s__Qipengyuania nanhaisediminis	MRSGPCRRSGCPERRPRGPAGPCRPERPRWCRCA	34	8	No synthesis
Cand-534	s__Pseudoalteromonas undina	MTVQKSLRMYSKKY	14	4	No synthesis
Cand-535	s__Brachybacterium saurashtrense	MCAPAARAGRCGSRWRC	17	4	No synthesis
Cand-540	g__Erythrobacter	MGADWPCRSRRRGSGCQMPCRGWR	24	5	No synthesis
Cand-545	s__Paracoccus sediminilitoris	MRAGCGARKS	10	3	No synthesis
Cand-548	g__Shewanella	MKLIKPKWVVSSVGRAVGF	19	4	No synthesis
Cand-549	s__Ruegeria sp003443535	MQTEKRRRRRLCLYRKCIG	19	7	No synthesis
Cand-551	s__Nonlabens arenilitoris	MCRMKFH	7	3	No synthesis
Cand-552	s__Ruegeria lacuscaerulensis_A	MSTIPPRGRACRA	13	3	No synthesis
Cand-554	f__Rhodobacteraceae	MSRRWYCVLRRGRVGHRQT	19	7	No synthesis
Cand-558	g__Psychrobacter	MFRSSRCHCNSSYS	14	3	No synthesis
Cand-560	g__Nonlabens	MQIVRRKVYF	10	3	No synthesis
Cand-561	s__Metabacillus sp002577655	MWKVCVWKCHSKSYSC	16	4	No synthesis
Cand-562	s__Paracoccus marcusii	MSGHACSGVKPCRR	14	4	No synthesis
Cand-563	s__Mesonia algae	MTPARCRKVKRRC	13	6	No synthesis
Cand-565	s__Pseudoalteromonas undina	MGRGWWCRLFTYLYQHYA	18	3	No synthesis
Cand-566	s__Sphingobium yanoikuyae	MQMGCFGRGGLPRGHCAG	18	3	No synthesis
Cand-567	s__Altererythrobacter_F oceanensis	MAWSRFARHYYGNLC	15	3	No synthesis
Cand-568	g__Limimaricola	MRTAMCRIGGRL	12	3	No synthesis
Cand-571	g__Psychrobacter	MVLDWRKMLVKH	12	3	No synthesis
Cand-577	s__Exiguobacterium marinum	MLPGVVGHSTRSYKGIG	17	3	No synthesis
Cand-583	s__Algibacter_D aestuarii	MGIQKRRRPTLPQM	14	4	No synthesis
Cand-585	g__Sulfitobacter	MCPHLCCRAFGADGPRGRSKG	21	4	No synthesis
Cand-593	s__Pseudoalteromonas distincta	MRWFIGKCYFKECRNNKYGSNKP	23	5	No synthesis
Cand-601	s__Sphingobium yanoikuyae	MARWLARFWPRMWRSRSAAPCCR	23	6	No synthesis
Cand-602	s__Vibrio splendidus	MCRGRWKIERGCS	13	3	No synthesis
Cand-604	s__Pseudoalteromonas undina	MKTHRLKFVVKHCKK	15	8	No synthesis
Cand-605	g__Pelagimonas	MRHNTCRIGGRL	12	4	No synthesis
Cand-606	s__Pseudoalteromonas undina	MTLGKYFWRKTTLGC	15	3	No synthesis
Cand-608	g__Tenacibaculum	MKKLKKLLLMQQKKLKRLLKKLLKL	25	11	No synthesis
Cand-609	g__Agrococcus	MSAWCRRRACRSPRHPHR	18	8	No synthesis
Cand-616	s__Pseudoalteromonas undina	MTACTTRTWRCR	12	3	No synthesis
Cand-617	s__Pseudoalteromonas undina	MVPIRLMNWLKR	12	3	No synthesis
Cand-627	s__Pseudoalteromonas undina	MHRCSKFVTHVC	12	4	No synthesis
Cand-628	s__Brachybacterium paraconglomeratum	MSHVRHR	7	4	No synthesis
Cand-630	s__Psychrobacter faecalis	MKSYRR	6	3	No synthesis
Cand-631	s__Leisingera aquaemixtae	MTPLAGAWCCRMTRWRT	17	3	No synthesis
Cand-632	s__Sulfitobacter mediterraneus_A	MSIFGKLVPRRGLEPPHRCQY	21	4	No synthesis
Cand-634	f__Sphingomonadaceae	MGSCSRGGCSLPPIPRAGFR	20	3	No synthesis
Cand-635	g__Paracoccus	MGISSRCYSPCRH	13	3	No synthesis
Cand-639	g__Sporosarcina	MTRLRHPALPRFSR	14	5	No synthesis
Cand-641	s__Psychrobacter immobilis_D	MKSYKR	6	3	No synthesis
Cand-642	s__Pseudoalteromonas undina	MSKIRYCKSVMNWI	14	3	No synthesis
Cand-646	g__Qipengyuania	MRHSLRRGRSTCMC	14	5	No synthesis
Cand-647	s__Pseudoalteromonas arabiensis	MKQCKKGATAPFIQTY	16	3	No synthesis
Cand-653	s__Olleya marilimosa	MWCITTFNSYTHRSCSTSNHLHCRI	25	5	No synthesis
Cand-659	s__Pseudoalteromonas undina	MRWQKAMKC	9	3	No synthesis
Cand-660	g__Yoonia	MKAMIRSLGRAR	12	4	No synthesis
Cand-661	g__Sulfitobacter	MIRFCRPCCKAMSAIS	16	3	No synthesis
Cand-662	g__Sulfitobacter	MGRRPSCAVGQCAGQRCRRRRTGCCLCRRAAGNRI	35	10	No synthesis
Cand-664	g__Qipengyuania	MRSVPCSASHLRRGGRSRDPCS	22	5	No synthesis
Cand-667	s__Pseudoalteromonas distincta	MKALCTMKYGLLIRLVCYLVH	21	4	No synthesis
Cand-668	g__Halobacillus	MQTGLPAVKGTAGSGCRKWIRNR	23	5	No synthesis
Cand-670	s__Pseudoalteromonas distincta	MACSKCICRTTQRRYCS	17	4	No synthesis
Cand-675	s__Psychrobacter faecalis	MKSWLRSYYCRLLY	14	3	No synthesis
Cand-677	g__Psychrobacter	MLAAVAGSALPKGIRKLRP	19	4	No synthesis
Cand-680	g__Mesobacillus	MRTIKDCQTKRSC	13	3	No synthesis
Cand-687	s__Rossellomorea vietnamensis	MFTFFTKYLSRCTSRTN	17	3	No synthesis
Cand-690	g__Yoonia	MSAARRPGR	9	3	No synthesis
Cand-695	s__Halomonas aquamarina	MGTVRYGRCRGRF	13	4	No synthesis
Cand-698	s__Vibrio harveyi	MRCPGGGIGRHKGFKIPRR	19	7	No synthesis
Cand-700	g__Psychrobacter	MSFCLCRHTKACSSAG	16	3	No synthesis
Cand-702	s__Sphingobium yanoikuyae	MSTSSTRIQKNVLKVGR	17	4	No synthesis
Cand-704	s__Aquimarina sp900299505	MYPHCFKTKCRRTK	14	6	No synthesis
Cand-708	s__Erythrobacter sp003149575	MLRRIGRTWRKLHPHGQ	17	7	No synthesis
Cand-710	g__Tenacibaculum	MRSFRTCVRSSWINAKPKNRYSNYGRC	27	7	No synthesis
Cand-713	s__Polaribacter sp002005425	MKPFIRGFERNYRKKWSF	18	5	No synthesis
Cand-718	g__Shimia	MKTVCCTLIWNGKFPRR	17	4	No synthesis
Cand-720	s__Zobellia russellii	MQQKWSKVHCLLQY	14	3	No synthesis
Cand-722	g__Qipengyuania	MWTGGRVVKGSRL	13	3	No synthesis
Cand-726	g__Sulfitobacter	MSRPRRVTCCCGKAGCAMRCR	21	6	No synthesis
Cand-727	s__Pseudoalteromonas undina	MACFLRLCTKPNGCCLRSCRFNRFMGCLSEIFCS	34	4	No synthesis
Cand-728	g__Erythrobacter	MSRTLWKVRP	10	3	No synthesis
Cand-733	g__Psychrobacter	MFRSSHCHCNSSYS	14	3	No synthesis
Cand-736	g__Erythrobacter	MVPICRGRRYLKGVAPSTRGPG	22	5	No synthesis
Cand-738	g__Thalassococcus	MPPCARSSSCPTRRN	15	3	No synthesis
Cand-739	s__Enterococcus_B hirae	MTKVSWGRLVRPGLVGT	17	3	No synthesis
Cand-744	s__Yoonia sp003201935	MGISKAFHCHSRHSCQTLK	19	6	No synthesis
Cand-746	g__Pacificimonas	MWWMPWHAQAMKDVAHCVKPW	21	3	No synthesis
Cand-747	s__Paracoccus marcusii	MPDVGKHACRCHT	13	3	No synthesis
Cand-748	s__Ruegeria sp017872555	MWPSDRSPPHRPGCAHRR	18	5	No synthesis
Cand-750	s__Pseudoalteromonas distincta	MFRCIKRAISSLFKSVV	17	4	No synthesis
Cand-751	s__Pseudoalteromonas undina	MLYLKTMGSKKSSSRCFRSILITCK	25	6	No synthesis
Cand-752	s__Epibacterium mobile	MRRSRSTCMC	10	3	No synthesis
Cand-753	s__Vibrio fortis	MRRSLRL	7	3	No synthesis
Cand-757	s__Phaeobacter italicus	MPVVGKHACR	10	3	No synthesis
Cand-761	s__Alteromonas sp009811495	MKASKREAGPKMSHP	15	4	No synthesis
Cand-764	s__Aliiroseovarius crassostreae	MAKRSGMWISRKGCWSGRC	19	5	No synthesis
Cand-765	s__Aliiroseovarius crassostreae	MLPWGWCWSLPPCGCFSRSGKPCGFPPPFRCRFWAACLS	39	4	No synthesis
Cand-774	s__Idiomarina loihiensis	MKPKIKGLRFRAKL	14	6	No synthesis
Cand-778	s__Marinobacter hydrocarbonoclasticus	MQITCRGGEIGRHASFRC	18	3	No synthesis
Cand-782	g__Planococcus	MRRWKRSPLCCSPPCS	16	4	No synthesis
Cand-783	s__Anaerobacillus_A sp002563635	MPLLKRSCNHLTSTCTKT	18	4	No synthesis
Cand-786	g__Maribacter	MYGSCQRIKKR	11	4	No synthesis
Cand-787	s__Pseudoalteromonas sp001282135	MSPYTRSLRKPWPGLKG	17	4	No synthesis
Cand-789	s__Pseudoalteromonas shioyasakiensis	MGQSYRCIMMGAKH	14	3	No synthesis
Cand-790	s__Phaeobacter italicus	MSPCWRSLCCSSRKHINLRRSGGPSAPCSCRR	32	8	No synthesis
Cand-791	s__Shewanella colwelliana	MSGGIGRHVGFKIRFRKK	18	7	No synthesis
Cand-793	s__Olleya marilimosa	MFFLRRVICKLCSY	14	3	No synthesis
Cand-794	s__Sphingobium yanoikuyae	MSRTIWKVRP	10	3	No synthesis
Cand-800	s__Zobellia russellii	MKTSGCCCSFLKFRKRNFCWCWSFLS	26	5	No synthesis
Cand-801	s__Rossellomorea aquimaris_C	MLSYRKSMR	9	3	No synthesis
Cand-803	s__Acinetobacter idrijaensis	MRILKYGHVLHF	12	4	No synthesis
Cand-804	g__Thalassococcus	MPWKSRSRCR	10	4	No synthesis
Cand-806	g__Psychrobacter	MRHLKKSCLRKS	12	6	No synthesis
Cand-807	s__Metabacillus sp002577655	MPWVSRDLRRGRKA	14	4	No synthesis
Cand-810	s__Olleya marilimosa	MKTWCRCISKCSKSYFRTKGKKRNY	25	9	No synthesis
Cand-816	s__Sulfitobacter mediterraneus	MICTGSGCCRAGLRHCLGNCRC	22	4	No synthesis
Cand-822	s__Bacillus_A thuringiensis	MPPFKWRYSSCRKSLSS	17	4	No synthesis
Cand-823	s__Psychrobacter celer	MCWRKSKRCRRACRRLR	17	9	No synthesis
Cand-824	s__Shewanella colwelliana	MTWIRTVCRISKMLALIR	18	4	No synthesis
Cand-825	s__Pseudoalteromonas undina	MNWCSRDGCFIGRAYRYYCRY	21	3	No synthesis
Cand-828	s__Shimia aestuarii	MPISKKLATKT	11	3	No synthesis
Cand-830	s__Shewanella sp000832025	MFKSKLLKCYRSTCMC	16	4	No synthesis
Cand-832	s__Dokdonia donghaensis	MQHYLQAARDLLKRLKKKLLR	21	7	No synthesis
Cand-833	s__Psychrobacillus psychrotolerans	MCKLCKCLSISYCKIR	16	4	No synthesis
Cand-840	s__Sphingobium yanoikuyae	MRWTWKSLPWPRPSRSSC	18	4	No synthesis
Cand-841	g__Halobacillus	MTGGRRRIGRACHWMCTSKQ	20	6	No synthesis
Cand-844	s__Vibrio alginolyticus	MLKGCRRLRR	10	5	No synthesis

## Sheet: S4
Table S4. Information of the eight pathogenic strains used for antimicrobial experiments.
Num	Antibacterial experiment strains	Source	Note
1	Staphylococcus aureus ATCC 12600	Shanghai Beinuo Biology	pathogenic bacteria, MDR
2	Bacillus subtilis ATCC 23857	Shanghai Beinuo Biology
3	Escherichia coli ATCC 11775	Shanghai Beinuo Biology	pathogenic bacteria, MDR
4	Acinetobacter baumannii ATCC 19606	Shanghai Beinuo Biology	pathogenic bacteria, MDR
5	Micrococcus luteus ATCC 4698	Shanghai Beisi biotechnology	opportunistic pathogenic bacteria
6	Salmonella bongori ATCC43975	Shanghai Beisi biotechnology	pathogenic bacteria
7	Vibrio parahaemolyticus EMS	Laboratory	pathogenic bacteria
8	Vibrio alginolyticus xv22	Laboratory	pathogenic bacteria

## Sheet: Figure3
Source data for Figure 3.
				AAmino acid frequency																				Sequence physicochemical characteristics
ID	sequence	Type	Max identity	A	C	D	E	F	G	H	I	K	L	M	N	P	Q	R	S	T	V	W	Y	Length	MW	BomanInd	Charge	ChargeDensity	pI	InstabilityInd	Aromaticity	AliphaticInd	HydrophRatio
Cand-3	MWWSKSIHQACFTRYRGYCRWCCTFSIRSCRY	predicted	0.306	0.031	0.156	0	0	0.063	0.031	0.031	0.063	0.031	0	0.031	0	0	0.031	0.156	0.125	0.063	0	0.094	0.094	32	4086.76	2.351	5.255	0.001	9.484	67.834	0.25	27.5	0.344
Cand-5	MWPLSKLWPSCFRKTT	predicted	0.409	0	0.063	0	0	0.063	0	0	0	0.125	0.125	0.063	0	0.125	0	0.063	0.125	0.125	0	0.125	0	16	1981.39	1.053	2.835	0.001	10.682	51.281	0.188	48.75	0.313
Cand-6	MWPWLTACWGFRSGSRPRCRWRPRGSGAWGSCC	predicted	0.317	0.061	0.121	0	0	0.03	0.152	0	0	0	0.03	0.03	0	0.091	0	0.182	0.121	0.03	0	0.152	0	33	3858.45	2.132	5.374	0.001	11.407	75.115	0.182	17.879	0.273
Cand-7	MPASRRCRPCCRLSGC	predicted	0.389	0.063	0.25	0	0	0	0.063	0	0	0	0.063	0.063	0	0.125	0	0.25	0.125	0	0	0	0	16	1796.2	3.209	3.374	0.002	9.136	104.038	0	30.625	0.438
Cand-8	MRKGCKLIPCICDVNCRRRTG	predicted	0.333	0	0.19	0.048	0	0	0.095	0	0.095	0.095	0.048	0.048	0.048	0.048	0	0.19	0	0.048	0.048	0	0	21	2422.99	2.884	4.373	0.002	9.888	51.195	0	69.524	0.429
Cand-10	MLRRIGRMWRKLHPHGQ	predicted	0.316	0	0	0	0	0	0.118	0.118	0.059	0.059	0.118	0.118	0	0.059	0.059	0.235	0	0	0	0.059	0	17	2172.63	3.319	5.073	0.002	12.584	41.647	0.059	68.824	0.294
Cand-11	MSPRICSVISCLMKLRC	predicted	0.4	0	0.176	0	0	0	0	0	0.118	0.059	0.118	0.118	0	0.059	0	0.118	0.176	0	0.059	0	0	17	1940.49	0.784	2.527	0.001	9.038	93.512	0	108.824	0.588
Cand-13	MRPCMCRIGGGH	predicted	0.357	0	0.167	0	0	0	0.25	0.083	0.083	0	0	0.167	0	0.083	0	0.167	0	0	0	0	0	12	1317.63	1.625	1.724	0.001	8.947	60.383	0	32.5	0.417
Cand-18	MFKFFCCIFYMCRIKTH	predicted	0.333	0	0.176	0	0	0.235	0	0.059	0.118	0.118	0	0.118	0	0	0	0.059	0	0.059	0	0	0.059	17	2218.8	0.182	2.567	0.001	8.969	40.601	0.294	45.882	0.647
Cand-19	MRPCMCRIGGRL	predicted	0.417	0	0.167	0	0	0	0.167	0	0.083	0	0.083	0.167	0	0.083	0	0.25	0	0	0	0	0	12	1392.78	2.148	2.682	0.002	10.516	50.1	0	65	0.5
Cand-20	MGRISCMWSSSYKCRFNCYF	predicted	0.318	0	0.15	0	0	0.1	0.05	0	0.05	0.05	0	0.1	0.05	0	0	0.1	0.2	0	0	0.05	0.1	20	2469.91	1.661	2.523	0.001	8.937	59.92	0.25	19.5	0.4
Cand-22	MRPGMCRIGGRL	predicted	0.417	0	0.083	0	0	0	0.25	0	0.083	0	0.083	0.167	0	0.083	0	0.25	0	0	0	0	0	12	1346.69	2.177	2.836	0.002	11.802	29.217	0	65	0.417
Cand-25	MRRFCCCRCSCCCWPS	predicted	0.421	0	0.438	0	0	0.063	0	0	0	0	0	0.063	0	0.063	0	0.188	0.125	0	0	0.063	0	16	1944.42	2.184	1.912	0.001	8.005	87.675	0.125	0	0.563
Cand-26	MPKVKTKVCHRR	predicted	0.333	0	0.083	0	0	0	0	0.083	0	0.25	0	0.083	0	0.083	0	0.167	0	0.083	0.167	0	0	12	1482.87	3.501	4.876	0.003	11.495	104.133	0	48.333	0.333
Cand-33	MCTSKKKVWRCVAPS	predicted	0.294	0.067	0.133	0	0	0	0	0	0	0.2	0	0.067	0	0.067	0	0.067	0.133	0.067	0.133	0.067	0	15	1724.13	1.587	3.68	0.002	10.417	46.06	0.067	45.333	0.4
Cand-36	MPRSCRCTCRPACR	predicted	0.4	0.071	0.286	0	0	0	0	0	0	0	0	0.071	0	0.143	0	0.286	0.071	0.071	0	0	0	14	1640.02	4.026	3.374	0.002	9.136	172.143	0	7.143	0.429
Cand-38	MRPSMCRIGGRL	predicted	0.417	0	0.083	0	0	0	0.167	0	0.083	0	0.083	0.167	0	0.083	0	0.25	0.083	0	0	0	0	12	1376.72	2.538	2.836	0.002	11.802	45.267	0	65	0.417
Cand-43	MWTIYSGIKRSLHYCRRRGYYCSRYGYYS	predicted	0.333	0	0.069	0	0	0	0.103	0.034	0.069	0.034	0.034	0.034	0	0	0	0.172	0.138	0.034	0	0.034	0.241	29	3690.21	2.66	5.709	0.002	9.98	80.507	0.276	40.345	0.207
Cand-44	MLTWLKKLQPYLISMMR	predicted	0.333	0	0	0	0	0	0	0	0.059	0.118	0.235	0.176	0	0.059	0.059	0.059	0.059	0.059	0	0.059	0.059	17	2152.74	0.217	2.987	0.001	10.804	22.218	0.118	114.706	0.471
Cand-47	MCTRSCRPNLVKC	predicted	0.333	0	0.231	0	0	0	0	0	0	0.077	0.077	0.077	0.077	0.077	0	0.154	0.077	0.077	0.077	0	0	13	1510.87	2.527	2.527	0.002	9.038	105.785	0	52.308	0.462
Cand-53	MSPCLKGVIRSAVKSLHR	predicted	0.444	0.056	0.056	0	0	0	0.056	0.056	0.056	0.111	0.111	0.056	0	0.056	0	0.111	0.167	0	0.111	0	0	18	1982.43	1.477	3.876	0.002	11.393	78.156	0	102.778	0.444
Cand-54	MYRSPRPCCVPSPPRCPPHWRCWRCCSSVVTCWRPSP	predicted	0.333	0	0.189	0	0	0	0	0.027	0	0	0	0.027	0	0.243	0	0.162	0.135	0.027	0.081	0.081	0.027	37	4375.2	2.256	4.952	0.001	8.8	107.486	0.108	23.514	0.297
Cand-55	MRQGMCRIGGRL	predicted	0.375	0	0.083	0	0	0	0.25	0	0.083	0	0.083	0.167	0	0	0.083	0.25	0	0	0	0	0	12	1377.71	2.638	2.836	0.002	11.802	29.217	0	65	0.417
Cand-57	MICWCAKICCSCSAFRRWWKRNGTAC	predicted	0.324	0.115	0.231	0	0	0.038	0.038	0	0.077	0.077	0	0.038	0.038	0	0	0.115	0.077	0.038	0	0.115	0	26	3084.74	1.372	4.065	0.001	8.738	97.196	0.154	41.538	0.5
Cand-61	MFSKLVKVLLKALCHVFMKCTFW	predicted	0.444	0.043	0.087	0	0	0.13	0	0.043	0	0.174	0.174	0.087	0	0	0	0	0.043	0.043	0.13	0.043	0	23	2773.54	-0.84	3.721	0.001	10.265	30.952	0.174	110	0.652
Cand-68	MCALKWFCKSLIRALNKAT	predicted	0.364	0.158	0.105	0	0	0.053	0	0	0.053	0.158	0.158	0.053	0.053	0	0	0.053	0.053	0.053	0	0.053	0	19	2197.74	0.466	3.68	0.002	10.417	17.468	0.105	97.895	0.579
Cand-69	MGTYPKVGNSHWKR	predicted	0.375	0	0	0	0	0	0.143	0.071	0	0.143	0	0.071	0.071	0.071	0	0.071	0.071	0.071	0.071	0.071	0.071	14	1660.9	2.345	3.028	0.002	10.804	15.071	0.143	20.714	0.143
Cand-71	MRCSLKKIISTFFS	predicted	0.429	0	0.071	0	0	0.143	0	0	0.143	0.143	0.071	0.071	0	0	0	0.071	0.214	0.071	0	0	0	14	1661.05	1.031	2.835	0.002	10.682	0.586	0.143	83.571	0.5
Cand-75	MWALRRLHDHLSHRGHR	predicted	0.444	0.059	0	0.059	0	0	0.059	0.235	0	0	0.176	0.059	0	0	0	0.235	0.059	0	0	0.059	0	17	2178.49	4.015	3.157	0.001	12.101	40.6	0.059	74.706	0.294
Cand-77	MKKCRRKVLFGLWRRN	predicted	0.389	0	0.063	0	0	0.063	0.063	0	0	0.188	0.125	0.063	0.063	0	0	0.25	0	0	0.063	0.063	0	16	2091.6	3.701	6.834	0.003	12.143	98.181	0.125	66.875	0.375
Cand-79	MRVGMCRIGGRL	predicted	0.375	0	0.083	0	0	0	0.25	0	0.083	0	0.083	0.167	0	0	0	0.25	0	0	0.083	0	0	12	1348.71	1.84	2.836	0.002	11.802	6.092	0	89.167	0.5
Cand-82	MVAVMKKLLLKYALK	predicted	0.438	0.133	0	0	0	0	0	0	0	0.267	0.267	0.133	0	0	0	0	0	0	0.133	0	0.067	15	1749.32	-0.916	3.986	0.002	10.765	8.14	0.067	156	0.667
Cand-84	MSRCSTRICRI	predicted	0.385	0	0.182	0	0	0	0	0	0.182	0	0	0.091	0	0	0	0.273	0.182	0.091	0	0	0	11	1325.63	3.58	2.682	0.002	10.516	66.545	0	70.909	0.455
Cand-88	MWRKPCCCCCSYGCFGGCERGKLSRKCRNSWTTV	predicted	0.286	0	0.235	0	0.029	0.029	0.118	0	0	0.088	0.029	0.029	0.029	0.029	0	0.118	0.088	0.059	0.029	0.059	0.029	34	3910.65	2.127	4.755	0.001	8.565	3.785	0.118	20	0.353
Cand-89	MWAKIRIHLVTCF	predicted	0.429	0.077	0.077	0	0	0.077	0	0.077	0.154	0.077	0.077	0.077	0	0	0	0.077	0	0.077	0.077	0.077	0	13	1618.02	-0.142	1.877	0.001	10.031	-5.9	0.154	120	0.615
Cand-94	MLWYKVIHHP	predicted	0.3	0	0	0	0	0	0	0.2	0.1	0.1	0.1	0.1	0	0.1	0	0	0	0	0.1	0.1	0.1	10	1323.61	-0.355	1.071	0.001	9.65	33.65	0.2	107	0.4
Cand-98	MSKIKAKIGHLR	predicted	0.4	0.083	0	0	0	0	0.083	0.083	0.167	0.25	0.083	0.083	0	0	0	0.083	0.083	0	0	0	0	12	1381.74	1.648	4.03	0.003	11.677	40.608	0	105.833	0.417
Cand-99	MWCPKRDWPMWWPHFPRRA	predicted	0.421	0.053	0.053	0.053	0	0.053	0	0.053	0	0.053	0	0.105	0	0.211	0	0.158	0	0	0	0.211	0	19	2584.06	2.295	2.877	0.001	11.117	63.658	0.263	5.263	0.263
Cand-101	MCTIRTCRRSRPHHCSTHC	predicted	0.333	0	0.211	0	0	0	0	0.158	0.053	0	0	0.053	0	0.053	0	0.211	0.105	0.158	0	0	0	19	2285.69	3.988	3.499	0.002	9.137	100.179	0	20.526	0.316
Cand-102	MRIVMCRIGGRL	predicted	0.417	0	0.083	0	0	0	0.167	0	0.167	0	0.083	0.167	0	0	0	0.25	0	0	0.083	0	0	12	1404.81	1.508	2.836	0.002	11.802	6.092	0	121.667	0.583
Cand-109	MWKLPKWRNGRRRGFKIPRW	predicted	0.333	0	0	0	0	0.05	0.1	0	0.05	0.15	0.05	0.05	0.05	0.1	0	0.25	0	0	0	0.15	0	20	2669.21	3.693	7.988	0.003	12.717	78.245	0.2	39	0.2
Cand-110	MDHQKHLIKLYCRL	predicted	0.381	0	0.071	0.071	0	0	0	0.143	0.071	0.143	0.214	0.071	0	0	0.071	0.071	0	0	0	0	0.071	14	1798.19	1.888	1.916	0.001	9.607	-2.843	0.071	111.429	0.429
Cand-111	MCRWWPDWWHHRWWHCRGCCRFCRG	predicted	0.308	0	0.2	0.04	0	0.04	0.08	0.12	0	0	0	0.04	0	0.04	0	0.2	0	0	0	0.24	0	25	3448.01	2.788	3.345	0.001	8.662	64.56	0.28	0	0.28
Cand-113	MELTWSKGVGRTVGKSAVHCF	predicted	0.381	0.048	0.048	0	0.048	0.048	0.143	0.048	0	0.095	0.048	0.048	0	0	0	0.048	0.095	0.095	0.143	0.048	0	21	2293.67	0.896	1.877	0.001	9.854	-13.805	0.095	64.762	0.381
Cand-114	MSWSRRLREEHGYWCCSNGRCYFSCCCY	predicted	0.394	0	0.214	0	0.071	0.036	0.071	0.036	0	0	0.036	0.036	0.036	0	0	0.143	0.143	0	0	0.071	0.107	28	3486.97	2.648	1.103	0	7.83	64.336	0.214	13.929	0.321
Cand-115	MKGLSKCVTHVVTAA	predicted	0.389	0.133	0.067	0	0	0	0.067	0.067	0	0.133	0.067	0.067	0	0	0	0	0.067	0.133	0.2	0	0	15	1544.88	-0.062	1.876	0.001	9.859	-12.673	0	97.333	0.533
Cand-117	MSPLIPPVCRYSSVGRAAHS	predicted	0.333	0.1	0.05	0	0	0	0.05	0.05	0.05	0	0.05	0.05	0	0.15	0	0.1	0.2	0	0.1	0	0.05	20	2128.48	1.107	1.875	0.001	9.755	68.63	0.05	78	0.4
Cand-119	MQPILKKAAPKHVGYFYKCYL	predicted	0.435	0.095	0.048	0	0	0.048	0.048	0.048	0.048	0.19	0.095	0.048	0	0.095	0.048	0	0	0	0.048	0	0.143	21	2499.06	0.136	3.869	0.002	10.05	36.843	0.19	79.048	0.429
Cand-121	MSPYPRKTWCSSSCKQKN	predicted	0.273	0	0.111	0	0	0	0	0	0	0.167	0	0.056	0.056	0.111	0.056	0.056	0.222	0.056	0	0.056	0.056	18	2131.47	2.934	3.678	0.002	10.117	105.228	0.111	0	0.167
Cand-122	MVKLLKKMVSLYH	predicted	0.412	0	0	0	0	0	0	0.077	0	0.231	0.231	0.154	0	0	0	0	0.077	0	0.154	0	0.077	13	1590.05	-0.207	3.028	0.002	10.564	28.523	0.077	134.615	0.538
Cand-123	MSKRPRSVAMPKLRWPIDCACGRAWPTACCWCCRALP	predicted	0.27	0.135	0.162	0.027	0	0	0.027	0	0.027	0.054	0.054	0.054	0	0.135	0	0.135	0.054	0.027	0.027	0.081	0	37	4222.14	1.504	5.065	0.001	9.207	111.084	0.081	52.973	0.459
Cand-126	MKRLKKCVLSSLSI	predicted	0.4	0	0.071	0	0	0	0	0	0.071	0.214	0.214	0.071	0	0	0	0.071	0.214	0	0.071	0	0	14	1606.06	1.03	3.834	0.002	10.947	34.879	0	132.143	0.5
Cand-129	MTWPSRSRMWRTC	predicted	0.357	0	0.077	0	0	0	0	0	0	0	0	0.154	0	0.077	0	0.231	0.154	0.154	0	0.154	0	13	1698	3.543	2.836	0.002	11.802	73.7	0.154	0	0.231
Cand-130	MLKLRRK	predicted	0.4	0	0	0	0	0	0	0	0	0.286	0.286	0.143	0	0	0	0.286	0	0	0	0	0	7	944.24	4.107	3.989	0.004	12.156	93.657	0	111.429	0.429
Cand-137	MWLIPHNVYGPKWGTFGPHT	predicted	0.333	0	0	0	0	0.05	0.15	0.1	0.05	0.05	0.05	0.05	0.05	0.15	0	0	0	0.1	0.05	0.1	0.05	20	2338.69	0.005	1.071	0	9.65	11.025	0.2	53.5	0.25
Cand-139	MYSVWPKSLRSVAGRGPKHRC	predicted	0.333	0.048	0.048	0	0	0	0.095	0.048	0	0.095	0.048	0.048	0	0.095	0	0.143	0.143	0	0.095	0.048	0.048	21	2415.85	2.296	4.874	0.002	11.325	46.852	0.095	50.952	0.286
Cand-140	MWRCRRRCRRRRRSRGRRARPRSRGQ	predicted	0.382	0.038	0.077	0	0	0	0.077	0	0	0	0	0.038	0	0.038	0.038	0.577	0.077	0	0	0.038	0	26	3469.07	8.662	14.681	0.004	12.702	210.423	0.038	3.846	0.154
Cand-141	MRSSMCRIGGRL	predicted	0.385	0	0.083	0	0	0	0.167	0	0.083	0	0.083	0.167	0	0	0	0.25	0.167	0	0	0	0	12	1366.68	2.822	2.836	0.002	11.802	65.833	0	65	0.417
Cand-142	MSCDLQKVRGCLPRLIVHK	predicted	0.318	0	0.105	0.053	0	0	0.053	0.053	0.053	0.105	0.158	0.053	0	0.053	0.053	0.105	0.053	0	0.105	0	0	19	2196.71	1.561	2.723	0.001	9.866	92.416	0	112.632	0.474
Cand-144	MSPIRAWRRLRSC	predicted	0.4	0.077	0.077	0	0	0	0	0	0.077	0	0.077	0.077	0	0.077	0	0.308	0.154	0	0	0.077	0	13	1631.97	3.759	3.836	0.002	12.101	194.585	0.077	67.692	0.385
Cand-146	MCRIGCVADGTCRERRSGCRATAKVL	predicted	0.357	0.115	0.154	0.038	0.038	0	0.115	0	0.038	0.038	0.038	0.038	0	0	0	0.192	0.038	0.077	0.077	0	0	26	2813.34	2.715	3.374	0.001	9.114	35.85	0	63.846	0.462
Cand-149	MQRGSCSCCIPCRRK	predicted	0.389	0	0.267	0	0	0	0.067	0	0.067	0.067	0	0.067	0	0.067	0.067	0.2	0.133	0	0	0	0	15	1728.12	3.288	3.373	0.002	9.116	73.353	0	26	0.4
Cand-150	MRHNMCRIGGGL	predicted	0.333	0	0.083	0	0	0	0.25	0.083	0.083	0	0.083	0.167	0.083	0	0	0.167	0	0	0	0	0	12	1344.63	1.875	1.877	0.001	10.598	59.233	0	65	0.417
Cand-151	MNIIKRAGSR	predicted	0.462	0.1	0	0	0	0	0.1	0	0.2	0.1	0	0.1	0.1	0	0	0.2	0.1	0	0	0	0	10	1145.38	3.049	2.989	0.003	12.131	96.31	0	88	0.4
Cand-153	MPPGPRCSPRRWRCRGSSSAGQTCRP	predicted	0.333	0.038	0.115	0	0	0	0.115	0	0	0	0	0.038	0	0.192	0.038	0.231	0.154	0.038	0	0.038	0	26	2887.32	3.772	5.528	0.002	11.8	108.042	0.038	3.846	0.192
Cand-154	MGPHWRGPRWGRVGCWNL	predicted	0.348	0	0.056	0	0	0	0.222	0.056	0	0	0.056	0.056	0.056	0.111	0	0.167	0	0	0.056	0.167	0	18	2165.51	1.818	2.877	0.001	11.802	40.294	0.167	37.778	0.222
Cand-155	MIYICTRITKCKLHGGCSSVG	predicted	0.32	0	0.143	0	0	0	0.143	0.048	0.143	0.095	0.048	0.048	0	0	0	0.048	0.095	0.095	0.048	0	0.048	21	2270.77	0.478	2.567	0.001	8.969	27.071	0.048	88.095	0.429
Cand-159	MWATTAKTAPKSRC	predicted	0.357	0.214	0.071	0	0	0	0	0	0	0.143	0	0.071	0	0.071	0	0.071	0.071	0.214	0	0.071	0	14	1551.84	1.839	2.835	0.002	10.682	26.064	0.071	21.429	0.357
Cand-160	MKALRRFLSCKVCSHALN	predicted	0.381	0.111	0.111	0	0	0.056	0	0.056	0	0.111	0.167	0.056	0.056	0	0	0.111	0.111	0	0.056	0	0	18	2077.55	1.596	3.722	0.002	10.658	65.361	0.056	92.222	0.556
Cand-161	MCCVGRGVSFLRTRKCFIKS	predicted	0.32	0	0.15	0	0	0.1	0.1	0	0.05	0.1	0.05	0.05	0	0	0	0.15	0.1	0.05	0.1	0	0	20	2291.83	1.664	4.527	0.002	10.637	2.625	0.1	68	0.5
Cand-164	MRSGRQCRGSGCHGRG	predicted	0.4	0	0.125	0	0	0	0.313	0.063	0	0	0	0.063	0	0	0.063	0.25	0.125	0	0	0	0	16	1704.92	4.192	3.723	0.002	11.626	42.731	0	0	0.188
Cand-166	MCARKPVCPSRLRKIRCPA	predicted	0.333	0.105	0.158	0	0	0	0	0	0.053	0.105	0.053	0.053	0	0.158	0	0.211	0.053	0	0.053	0	0	19	2185.75	2.657	5.527	0.003	11.215	71.995	0	66.842	0.474
Cand-168	MCRFKCKVRTTITRPVCCWLIFM	predicted	0.32	0	0.174	0	0	0.087	0	0	0.087	0.087	0.043	0.087	0	0.043	0	0.13	0	0.13	0.087	0.043	0	23	2836.6	0.983	4.373	0.002	9.893	31.748	0.13	76.087	0.565
Cand-171	MFLSKLQHVLNQVTHHACA	predicted	0.421	0.105	0.053	0	0	0.053	0	0.158	0	0.053	0.158	0.053	0.053	0	0.105	0	0.053	0.053	0.105	0	0	19	2177.56	0.534	0.961	0	8.752	32.884	0.053	102.632	0.526
Cand-172	MWTVRPRICAARGRL	predicted	0.375	0.133	0.067	0	0	0	0.067	0	0.067	0	0.067	0.067	0	0.067	0	0.267	0	0.067	0.067	0.067	0	15	1786.18	2.523	3.836	0.002	12.101	1.467	0.067	84.667	0.467
Cand-174	MSSYIRKIYFCRLCR	predicted	0.4	0	0.133	0	0	0.067	0	0	0.133	0.067	0.067	0.067	0	0	0	0.2	0.133	0	0	0	0.133	15	1939.38	2.316	3.677	0.002	10.069	45.807	0.2	78	0.467
Cand-176	MWAVAHGHR	predicted	0.333	0.222	0	0	0	0	0.111	0.222	0	0	0	0.111	0	0	0	0.111	0	0	0.111	0.111	0	9	1064.22	1.218	1.073	0.001	10.742	-28.767	0.111	54.444	0.444
Cand-177	MPTRSRCRWRRCRR	predicted	0.4	0	0.143	0	0	0	0	0	0	0	0	0.071	0	0.071	0	0.5	0.071	0.071	0	0.071	0	14	1920.3	7.369	6.682	0.003	12.225	208.557	0.071	0	0.214
Cand-179	MGYCRRK	predicted	0.333	0	0.143	0	0	0	0.143	0	0	0.143	0	0.143	0	0	0	0.286	0	0	0	0	0.143	7	913.12	4.423	2.833	0.003	10.429	78.271	0.143	0	0.286
Cand-180	MWWSKSIHQASFTRYRSYCRGCCTFSIRSCRYKRRII	predicted	0.295	0.027	0.108	0	0	0.054	0.027	0.027	0.108	0.054	0	0.027	0	0	0.027	0.189	0.162	0.054	0	0.054	0.081	37	4638.42	3.005	8.408	0.002	10.821	71.124	0.189	44.865	0.324
Cand-182	MTTPKNLAAHVAHGISYVAHQ	predicted	0.31	0.19	0	0	0	0	0.048	0.143	0.048	0.048	0.048	0.048	0.048	0.048	0.048	0	0.048	0.095	0.095	0	0.048	21	2246.55	0.569	1.113	0	9.651	-12.957	0.048	83.81	0.429
Cand-186	MLKLSWNLCRPIGRRW	predicted	0.32	0	0.063	0	0	0	0.063	0	0.063	0.063	0.188	0.063	0.063	0.063	0	0.188	0.063	0	0	0.125	0	16	2029.48	1.965	3.835	0.002	11.842	90.113	0.125	97.5	0.375
Cand-187	MRPRLRKRLLR	predicted	0.455	0	0	0	0	0	0	0	0	0.091	0.273	0.091	0	0.091	0	0.455	0	0	0	0	0	11	1494.9	5.731	5.989	0.004	12.707	77.545	0	106.364	0.364
Cand-190	MSKTLWKVRP	predicted	0.4	0	0	0	0	0	0	0	0	0.2	0.1	0.1	0	0.1	0	0.1	0.1	0.1	0.1	0.1	0	10	1245.54	1.835	2.989	0.002	11.572	87.39	0.1	68	0.3
Cand-194	MRRNCCCSCSCSWWRW	predicted	0.438	0	0.313	0	0	0	0	0	0	0	0	0.063	0.063	0	0	0.188	0.188	0	0	0.188	0	16	2067.45	2.866	2.22	0.001	8.289	122.925	0.188	0	0.375
Cand-195	MWAVARGRR	predicted	0.333	0.222	0	0	0	0	0.111	0	0	0	0	0.111	0	0	0	0.333	0	0	0.111	0.111	0	9	1102.32	3.498	2.99	0.003	12.401	46.4	0.111	54.444	0.444
Cand-196	MKPCRKALWSVWKRKCRHE	predicted	0.368	0.053	0.105	0	0.053	0	0	0.053	0	0.211	0.053	0.053	0	0.053	0	0.158	0.053	0	0.053	0.105	0	19	2442.98	3.236	5.722	0.002	11.032	41.295	0.105	41.053	0.316
Cand-197	MPRLPSKVRS	predicted	0.364	0	0	0	0	0	0	0	0	0.1	0.1	0.1	0	0.2	0	0.2	0.2	0	0.1	0	0	10	1170.43	3.088	2.989	0.003	12.131	119.37	0	68	0.3
Cand-198	MGAVCRMGSLPCLIPRGAIRLG	predicted	0.4	0.091	0.091	0	0	0	0.182	0	0.091	0	0.136	0.091	0	0.091	0	0.136	0.045	0	0.045	0	0	22	2271.84	0.222	2.682	0.001	10.516	7.314	0	110.909	0.545
Cand-199	MPWCGRAAGRDRPRRSPRGRT	predicted	0.333	0.095	0.048	0.048	0	0	0.143	0	0	0	0	0.048	0	0.143	0	0.333	0.048	0.048	0	0.048	0	21	2439.79	5.082	5.836	0.002	12.225	92.557	0.048	9.524	0.19
Cand-203	MRHNMCRIGGRL	predicted	0.375	0	0.083	0	0	0	0.167	0.083	0.083	0	0.083	0.167	0.083	0	0	0.25	0	0	0	0	0	12	1443.77	3.197	2.877	0.002	11.802	48.95	0	65	0.417
Cand-209	MWIECVGKRNHRG	predicted	0.333	0	0.077	0	0.077	0	0.154	0.077	0.077	0.077	0	0.077	0.077	0	0	0.154	0	0	0.077	0.077	0	13	1585.86	2.823	1.877	0.001	10.02	86.008	0.077	52.308	0.308
Cand-210	MRPKKWLKKPKPRPKKWPTK	predicted	0.381	0	0	0	0	0	0	0	0	0.4	0.05	0.05	0	0.25	0	0.1	0	0.05	0	0.1	0	20	2559.23	3.244	9.985	0.004	12.272	15.605	0.1	19.5	0.1
Cand-212	MPKRPWRACSSIG	predicted	0.316	0.077	0.077	0	0	0	0.077	0	0.077	0.077	0	0.077	0	0.154	0	0.154	0.154	0	0	0.077	0	13	1488.78	2.197	2.835	0.002	11.223	129.323	0.077	37.692	0.308
Cand-214	MWIRLTKRLRKSRSNR	predicted	0.346	0	0	0	0	0	0	0	0.063	0.125	0.125	0.063	0.063	0	0	0.313	0.125	0.063	0	0.063	0	16	2101.53	5.142	6.988	0.003	12.712	81.288	0.063	73.125	0.25
Cand-216	MLTTIAKSTKKCKPKSCCACSLYRC	predicted	0.4	0.08	0.2	0	0	0	0	0	0.04	0.2	0.08	0.04	0	0.04	0	0.04	0.12	0.12	0	0	0.04	25	2768.44	1.344	5.215	0.002	9.557	30.436	0.04	54.8	0.44
Cand-217	MSRSLRNLLKYVWVKVKGE	predicted	0.368	0	0	0	0.053	0	0.053	0	0	0.158	0.158	0.053	0.053	0	0	0.105	0.105	0	0.158	0.053	0.053	19	2306.78	1.809	3.987	0.002	10.974	57.621	0.105	107.368	0.368
Cand-218	MAWISTRIACCCSTRLRRRIRTCSTSFCR	predicted	0.341	0.069	0.172	0	0	0.034	0	0	0.103	0	0.034	0.034	0	0	0	0.241	0.138	0.138	0	0.034	0	29	3439.12	3.137	6.22	0.002	11.329	75.207	0.069	60.69	0.448
Cand-230	MWTITTPKNLLVAVWPLSHVRPSWCYRFGYCNC	predicted	0.314	0.03	0.091	0	0	0.03	0.03	0.03	0.03	0.03	0.091	0.03	0.061	0.091	0	0.061	0.061	0.091	0.091	0.091	0.061	33	3943.65	0.528	2.565	0.001	8.938	8.245	0.182	76.667	0.394
Cand-231	MCRYKCCNSHTHCGN	predicted	0.316	0	0.267	0	0	0	0.067	0.133	0	0.067	0	0.067	0.133	0	0	0.067	0.067	0.067	0	0	0.067	15	1757.03	2.718	1.455	0.001	8.119	-6.38	0.067	0	0.333
Cand-235	MKHQKKCVLSSLSTLKI	predicted	0.333	0	0.059	0	0	0	0	0.059	0.059	0.235	0.176	0.059	0	0	0.059	0	0.176	0.059	0.059	0	0	17	1944.42	1.048	3.875	0.002	10.691	6.318	0	108.824	0.412
Cand-236	MLTTRKTVCH	predicted	0.312	0	0.1	0	0	0	0	0.1	0	0.1	0.1	0.1	0	0	0	0.1	0	0.3	0.1	0	0	10	1189.45	2.025	1.877	0.002	10.031	41.6	0	68	0.4
Cand-238	MATSRPKMISCAK	predicted	0.294	0.154	0.077	0	0	0	0	0	0.077	0.154	0	0.154	0	0.077	0	0.077	0.154	0.077	0	0	0	13	1423.77	1.605	2.835	0.002	10.682	98.508	0	45.385	0.462
Cand-242	MKTFLTKWLSMKVLN	predicted	0.5	0	0	0	0	0.067	0	0	0	0.2	0.2	0.133	0.067	0	0	0	0.067	0.133	0.067	0.067	0	15	1840.3	0.201	2.988	0.002	10.987	20.127	0.133	97.333	0.467
Cand-243	MSRSRRLRKEYGYWCCSNGWCNFSCCCN	predicted	0.351	0	0.214	0	0.036	0.036	0.071	0	0	0.036	0.036	0.036	0.107	0	0	0.143	0.143	0	0	0.071	0.071	28	3413.92	2.906	3.062	0.001	8.396	77.668	0.179	13.929	0.321
Cand-245	MPASCRGLRR	predicted	0.385	0.1	0.1	0	0	0	0.1	0	0	0	0.1	0.1	0	0.1	0	0.3	0.1	0	0	0	0	10	1146.39	3.686	2.836	0.002	11.802	172.85	0	49	0.4
Cand-248	MWPVWPWLTACWGFRSGSLPRCRWRPRGSGAWGSCC	predicted	0.333	0.056	0.111	0	0	0.028	0.139	0	0	0	0.056	0.028	0	0.111	0	0.139	0.111	0.028	0.028	0.167	0	36	4197.88	1.226	4.374	0.001	10.426	69.689	0.194	35.278	0.306
Cand-252	MLSGKRCGKA	predicted	0.385	0.1	0.1	0	0	0	0.2	0	0	0.2	0.1	0.1	0	0	0	0.1	0.1	0	0	0	0	10	1050.3	1.718	2.835	0.003	10.682	24.62	0	49	0.4
Cand-254	MQTVFQKLLSHCH	predicted	0.385	0	0.077	0	0	0.077	0	0.154	0	0.077	0.154	0.077	0	0	0.154	0	0.077	0.077	0.077	0	0	13	1571.87	0.879	0.919	0.001	8.749	21.977	0.077	82.308	0.462
Cand-255	MKTVKKSVSSSLLVKLSNSWSRRWRNCMKCTKTK	predicted	0.359	0	0.059	0	0	0	0	0	0	0.206	0.088	0.059	0.059	0	0	0.088	0.206	0.088	0.088	0.059	0	34	4002.81	2.635	9.678	0.002	11.608	78.162	0.059	60	0.294
Cand-256	MSRCSTRLCRI	predicted	0.385	0	0.182	0	0	0	0	0	0.091	0	0.091	0.091	0	0	0	0.273	0.182	0.091	0	0	0	11	1325.63	3.58	2.682	0.002	10.516	66.545	0	70.909	0.455
Cand-259	MATKLKSLVSKILRRRL	predicted	0.45	0.059	0	0	0	0	0	0	0.059	0.176	0.235	0.059	0	0	0	0.176	0.118	0.059	0.059	0	0	17	2013.54	2.234	5.988	0.003	12.435	91.735	0	137.647	0.471
Cand-260	MCPSPKLIAAYHVLHRL	predicted	0.389	0.118	0.059	0	0	0	0	0.118	0.059	0.059	0.176	0.059	0	0.118	0	0.059	0.059	0	0.059	0	0.059	17	1949.4	0.139	1.917	0.001	9.672	60.182	0.059	120.588	0.529
Cand-261	MPHRWCGIKSVC	predicted	0.385	0	0.167	0	0	0	0.083	0.083	0.083	0.083	0	0.083	0	0.083	0	0.083	0.083	0	0.083	0.083	0	12	1416.74	0.949	1.723	0.001	8.93	79.367	0.083	56.667	0.417
Cand-264	MRPCRRGRRLRWRWWNRGSCCSSVGPFV	predicted	0.321	0	0.107	0	0	0.036	0.107	0	0	0	0.036	0.036	0.036	0.071	0	0.286	0.107	0	0.071	0.107	0	28	3466.07	3.722	7.528	0.002	12.101	120.554	0.143	34.643	0.286
Cand-265	MWPKLCSCRASKTSSRA	predicted	0.353	0.118	0.118	0	0	0	0	0	0	0.118	0.059	0.059	0	0.059	0	0.118	0.235	0.059	0	0.059	0	17	1912.27	2.431	3.681	0.002	10.658	46.253	0.059	34.706	0.353
Cand-266	MLALVAGSALPKGIRKLRP	predicted	0.409	0.158	0	0	0	0	0.105	0	0.053	0.105	0.211	0.053	0	0.105	0	0.105	0.053	0	0.053	0	0	19	1991.5	0.318	3.989	0.002	12.156	26.479	0	133.684	0.526
Cand-272	MGAKSCFCRCGFCRLWYCRANNYANGVRRYH	predicted	0.333	0.097	0.161	0	0	0.065	0.097	0.032	0	0.032	0.032	0.032	0.097	0	0	0.161	0.032	0	0.032	0.032	0.097	31	3707.31	2.397	5.255	0.001	9.484	47.91	0.194	31.613	0.419
Cand-273	MWRELSKVGSVIRTKS	predicted	0.333	0	0	0	0.063	0	0.063	0	0.063	0.125	0.063	0.063	0	0	0	0.125	0.188	0.063	0.125	0.063	0	16	1877.22	2.311	2.989	0.002	11.393	-1.238	0.063	85	0.313
Cand-274	MRPVLHRSGRRWRR	predicted	0.467	0	0	0	0	0	0.071	0.071	0	0	0.071	0.071	0	0.071	0	0.429	0.071	0	0.071	0.071	0	14	1863.21	5.929	6.031	0.003	12.799	185.543	0.071	48.571	0.214
Cand-276	MHQCGRGAFCKPLKAKG	predicted	0.333	0.118	0.118	0	0	0.059	0.176	0.059	0	0.176	0.059	0.059	0	0.059	0.059	0.059	0	0	0	0	0	17	1832.23	1.325	3.722	0.002	10.417	14.259	0.059	34.706	0.412
Cand-277	MRHSPRRVRSTCMC	predicted	0.28	0	0.143	0	0	0	0	0.071	0	0	0	0.143	0	0.071	0	0.286	0.143	0.071	0.071	0	0	14	1720.08	4.458	3.723	0.002	11.626	139.243	0	20.714	0.357
Cand-282	MRRVRQCACKAKSR	predicted	0.368	0.143	0.143	0	0	0	0	0	0	0.143	0	0.071	0	0	0.071	0.286	0.071	0	0.071	0	0	14	1693.08	4.796	5.681	0.003	11.716	98.329	0	35	0.429
Cand-284	MSASRRFHPSVAKTTRRCRS	predicted	0.364	0.1	0.05	0	0	0.05	0	0.05	0	0.05	0	0.05	0	0.05	0	0.25	0.2	0.1	0.05	0	0	20	2334.69	4.464	5.877	0.003	12.285	128.54	0.05	24.5	0.3
Cand-286	MPRMKSLAPSCRC	predicted	0.333	0.077	0.154	0	0	0	0	0	0	0.077	0.077	0.154	0	0.154	0	0.154	0.154	0	0	0	0	13	1479.86	2.169	2.681	0.002	10.036	91.938	0	37.692	0.462
Cand-287	MCSCACKFRPPCPSGRH	predicted	0.389	0.059	0.235	0	0	0.059	0.059	0.059	0	0.059	0	0.059	0	0.176	0	0.118	0.118	0	0	0	0	17	1880.27	1.979	2.415	0.001	8.544	106.647	0.059	5.882	0.412
Cand-292	MFRETIGKTMLKIIGFIK	predicted	0.421	0	0	0	0.056	0.111	0.111	0	0.222	0.167	0.056	0.111	0	0	0	0.056	0	0.111	0	0	0	18	2126.67	0.354	2.989	0.001	10.946	-9.422	0.111	108.333	0.5
Cand-295	MSIISHRGWRNCRPSGSSCPCSC	predicted	0.314	0	0.174	0	0	0	0.087	0.043	0.087	0	0	0.043	0.043	0.087	0	0.13	0.261	0	0	0.043	0	23	2524.91	2.389	2.416	0.001	8.547	93.022	0.043	33.913	0.304
Cand-296	MQHYLPAVRDLLKRLKKKLLR	predicted	0.348	0.048	0	0.048	0	0	0	0.048	0	0.19	0.286	0.048	0	0.048	0.048	0.143	0	0	0.048	0	0.048	21	2620.26	2.3	6.027	0.002	11.482	57.767	0.048	130	0.429
Cand-297	MSVLKGCRRLRR	predicted	0.357	0	0.083	0	0	0	0.083	0	0	0.083	0.167	0.083	0	0	0	0.333	0.083	0	0.083	0	0	12	1474.84	4.182	4.835	0.003	12.116	143.15	0	89.167	0.417
Cand-300	MRKELCRIGGRL	predicted	0.438	0	0.083	0	0.083	0	0.167	0	0.083	0.083	0.167	0.083	0	0	0	0.25	0	0	0	0	0	12	1431.77	3.071	2.836	0.002	11.117	13.167	0	97.5	0.417
Cand-301	MPGSRRCRCRR	predicted	0.364	0	0.182	0	0	0	0.091	0	0	0	0	0.091	0	0.091	0	0.455	0.091	0	0	0	0	11	1377.67	6.559	4.682	0.003	11.925	170.691	0	0	0.273
Cand-302	MKSFSKKVKCSTVLQSLAGKE	predicted	0.333	0.048	0.048	0	0.048	0.048	0.048	0	0	0.238	0.095	0.048	0	0	0.048	0	0.19	0.048	0.095	0	0	21	2299.76	1.38	3.834	0.002	10.52	36.514	0.048	69.524	0.381
Cand-306	MCQLAQHALKYR	predicted	0.357	0.167	0.083	0	0	0	0	0.083	0	0.083	0.167	0.083	0	0	0.167	0.083	0	0	0	0	0.083	12	1461.76	1.605	1.875	0.001	9.672	-18.283	0.083	81.667	0.5
Cand-308	MECRCRKRLGCEFYGILCRFS	predicted	0.44	0	0.19	0	0.095	0.095	0.095	0	0.048	0.048	0.095	0.048	0	0	0	0.19	0.048	0	0	0	0.048	21	2571.1	2.491	2.372	0.001	8.53	62.581	0.143	55.714	0.476
Cand-310	MKSTWKPLCR	predicted	0.333	0	0.1	0	0	0	0	0	0	0.2	0.1	0.1	0	0.1	0	0.1	0.1	0.1	0	0.1	0	10	1249.55	2.111	2.835	0.002	10.682	-13.57	0.1	39	0.3
Cand-311	MRSGCWSRARC	predicted	0.364	0.091	0.182	0	0	0	0.091	0	0	0	0	0.091	0	0	0	0.273	0.182	0	0	0.091	0	11	1312.55	3.779	2.682	0.002	10.516	81.218	0.091	9.091	0.364
Cand-312	MPVIKTGFKLARAA	predicted	0.4	0.214	0	0	0	0.071	0.071	0	0.071	0.143	0.071	0.071	0	0.071	0	0.071	0	0.071	0.071	0	0	14	1502.87	0.215	2.989	0.002	11.572	25.5	0.071	97.857	0.571
Cand-315	MVPCRYGRR	predicted	0.4	0	0.111	0	0	0	0.111	0	0	0	0	0.111	0	0.111	0	0.333	0	0	0.111	0	0.111	9	1137.38	4.032	2.834	0.002	10.886	67.744	0.111	32.222	0.333
Cand-317	MWCISTFNSYTHRSCSSSNHSHC	predicted	0.333	0	0.13	0	0	0.043	0	0.13	0.043	0	0	0.043	0.087	0	0	0.043	0.304	0.087	0	0.043	0.043	23	2675.92	2.384	0.651	0	7.847	61.265	0.13	16.957	0.261
Cand-326	MRPRLRKRLLS	predicted	0.455	0	0	0	0	0	0	0	0	0.091	0.273	0.091	0	0.091	0	0.364	0.091	0	0	0	0	11	1425.79	4.684	4.989	0.003	12.584	60.036	0	106.364	0.364
Cand-329	MRRNCCSCYGSRSCC	predicted	0.381	0	0.333	0	0	0	0.067	0	0	0	0	0.067	0.067	0	0	0.2	0.2	0	0	0	0.067	15	1729.04	3.47	2.218	0.001	8.284	128.74	0.067	0	0.4
Cand-331	MVCVLGKYVQHLHRKKFYEQ	predicted	0.4	0	0.05	0	0.05	0.05	0.05	0.1	0	0.15	0.1	0.05	0	0	0.1	0.05	0	0	0.15	0	0.1	20	2506.99	1.477	2.914	0.001	9.914	23.646	0.15	82.5	0.4
Cand-332	MAPMPRRRR	predicted	0.333	0.111	0	0	0	0	0	0	0	0	0	0.222	0	0.222	0	0.444	0	0	0	0	0	9	1170.46	5.908	3.99	0.003	12.578	267	0	11.111	0.333
Cand-334	MGPGWTGCCSWDRPVSTRVWPNSRCGKRHC	predicted	0.281	0	0.133	0.033	0	0	0.133	0.033	0	0.033	0	0.033	0.033	0.1	0	0.133	0.1	0.067	0.067	0.1	0	30	3420.92	2.476	3.415	0.001	9.115	37.143	0.1	19.333	0.233
Cand-338	MCTFKRRFSRSRVRNCRRTGRRCYC	predicted	0.406	0	0.16	0	0	0.08	0.04	0	0	0.04	0	0.04	0.04	0	0	0.36	0.08	0.08	0.04	0	0.04	25	3199.79	5.606	9.371	0.003	11.818	136.712	0.12	11.6	0.32
Cand-339	MCKNLCRIGGRL	predicted	0.417	0	0.167	0	0	0	0.167	0	0.083	0.083	0.167	0.083	0.083	0	0	0.167	0	0	0	0	0	12	1363.72	1.707	2.681	0.002	10.036	19.45	0	97.5	0.5
Cand-341	MWCRRRGDRSGVKYR	predicted	0.389	0	0.067	0.067	0	0	0.133	0	0	0.067	0	0.067	0	0	0	0.333	0.067	0	0.067	0.067	0.067	15	1926.24	5.369	4.833	0.003	11.575	91.12	0.133	19.333	0.2
Cand-347	MCRIARCRWF	predicted	0.357	0.1	0.2	0	0	0.1	0	0	0.1	0	0	0.1	0	0	0	0.3	0	0	0	0.1	0	10	1341.67	2.781	2.682	0.002	10.516	66.28	0.2	49	0.6
Cand-349	MDSKSCVCRRRICRLWYC	predicted	0.391	0	0.222	0.056	0	0	0	0	0.056	0.056	0.056	0.056	0	0	0	0.222	0.111	0	0.056	0.056	0.056	18	2278.77	3.178	3.371	0.001	9.057	110.867	0.111	59.444	0.444
Cand-350	MWLPRWCYYAHLRCLVWCACKTLPHSP	predicted	0.278	0.074	0.148	0	0	0	0	0.074	0	0.037	0.148	0.037	0	0.111	0	0.074	0.037	0.037	0.037	0.111	0.074	27	3335.03	0.339	2.453	0.001	8.521	103.9	0.185	75.926	0.444
Cand-352	MRRISCRRSSGCS	predicted	0.429	0	0.154	0	0	0	0.077	0	0.077	0	0	0.077	0	0	0	0.308	0.308	0	0	0	0	13	1498.76	4.808	3.682	0.002	11.626	165.246	0	30	0.308
Cand-353	MWIKPVCTTSLDSTKPRPSNSTCSSSSPRCC	predicted	0.324	0	0.129	0.032	0	0	0	0	0.032	0.065	0.032	0.032	0.032	0.129	0	0.065	0.258	0.129	0.032	0.032	0	31	3360.85	2.261	2.373	0.001	8.539	65.39	0.032	34.516	0.258
Cand-362	MTRIGCCCSYCRTLRF	predicted	0.4	0	0.25	0	0	0.063	0.063	0	0.063	0	0.063	0.063	0	0	0	0.188	0.063	0.125	0	0	0.063	16	1913.34	2.013	2.372	0.001	8.533	19.613	0.125	48.75	0.5
Cand-365	MSTCSRAGKRLRFKPTCVCH	predicted	0.333	0.05	0.15	0	0	0.05	0.05	0.05	0	0.1	0.05	0.05	0	0.05	0	0.15	0.1	0.1	0.05	0	0	20	2281.75	2.579	4.568	0.002	10.637	64.03	0.05	39	0.4
Cand-366	MPALSAALASGYGGCGYRCCSISPCPRSRSLC	predicted	0.333	0.125	0.156	0	0	0	0.125	0	0.031	0	0.094	0.031	0	0.094	0	0.094	0.188	0	0	0	0.063	32	3238.8	0.813	2.216	0.001	8.279	68.569	0.063	61.25	0.438
Cand-367	MRPSCRPRPVPSP	predicted	0.5	0	0.077	0	0	0	0	0	0	0	0	0.077	0	0.385	0	0.231	0.154	0	0.077	0	0	13	1479.78	3.376	2.836	0.002	11.802	160.215	0	22.308	0.231
Cand-368	MTKLCWKLLYK	predicted	0.417	0	0.091	0	0	0	0	0	0	0.273	0.273	0.091	0	0	0	0	0	0.091	0	0.091	0.091	11	1426.84	-0.124	2.832	0.002	10.117	12.564	0.182	106.364	0.455
Cand-370	MSPSRPRHPWSG	predicted	0.357	0	0	0	0	0	0.083	0.083	0	0	0	0.083	0	0.25	0	0.167	0.25	0	0	0.083	0	12	1394.57	3.257	2.031	0.001	12.102	135.517	0.083	0	0.083
Cand-371	MFSSGRGALCKPVKVCCKACWRYHKSEC	predicted	0.29	0.071	0.179	0	0.036	0.036	0.071	0.036	0	0.143	0.036	0.036	0	0.036	0	0.071	0.107	0	0.071	0.036	0.036	28	3178.83	1.475	4.258	0.001	9.076	67.475	0.107	41.786	0.429
Cand-373	MWRFKLKRV	predicted	0.462	0	0	0	0	0.111	0	0	0	0.222	0.111	0.111	0	0	0	0.222	0	0	0.111	0.111	0	9	1263.6	2.702	3.989	0.003	12.156	9.544	0.222	75.556	0.444
Cand-378	MQRIKRRFRGRFYCFFFPCC	predicted	0.35	0	0.15	0	0	0.25	0.05	0	0.05	0.05	0	0.05	0	0.05	0.05	0.25	0	0	0	0	0.05	20	2662.24	2.944	5.525	0.002	11.057	64.34	0.3	19.5	0.5
Cand-379	MRCCCQICCRKAK	predicted	0.357	0.077	0.385	0	0	0	0	0	0.077	0.154	0	0.077	0	0	0.077	0.154	0	0	0	0	0	13	1546.01	2.385	3.219	0.002	8.651	-2.369	0	37.692	0.615
Cand-381	MKGRRGLCPLLR	predicted	0.333	0	0.083	0	0	0	0.167	0	0	0.083	0.25	0.083	0	0.083	0	0.25	0	0	0	0	0	12	1399.78	2.503	3.835	0.003	11.842	74.85	0	97.5	0.417
Cand-382	MFRSKVPVSPRC	predicted	0.385	0	0.083	0	0	0.083	0	0	0	0.083	0	0.083	0	0.167	0	0.167	0.167	0	0.167	0	0	12	1406.72	2.292	2.835	0.002	11.223	101.142	0.083	48.333	0.417
Cand-393	MGRSKAWVVSSVGRAVGF	predicted	0.292	0.111	0	0	0	0.056	0.167	0	0	0.056	0	0.056	0	0	0	0.111	0.167	0	0.222	0.056	0	18	1894.21	0.852	2.989	0.002	12.131	30.406	0.111	75.556	0.444
Cand-397	MTPTPFRRWRWSGGGCRCR	predicted	0.3	0	0.105	0	0	0.053	0.158	0	0	0	0	0.053	0	0.105	0	0.263	0.053	0.105	0	0.105	0	19	2310.69	3.567	4.682	0.002	11.925	121.526	0.158	0	0.211
Cand-398	MWSIRPGSCSQRPRPR	predicted	0.333	0	0.063	0	0	0	0.063	0	0.063	0	0	0.063	0	0.188	0.063	0.25	0.188	0	0	0.063	0	16	1914.23	3.975	3.836	0.002	12.101	68.475	0.063	24.375	0.188
Cand-399	MATHKVPKQVVKHV	predicted	0.4	0.071	0	0	0	0	0	0.143	0	0.214	0	0.071	0	0.071	0.071	0	0	0.071	0.286	0	0	14	1601.96	0.983	3.072	0.002	10.987	52.15	0	90	0.429
Cand-403	MRAVCKKKSLRCLIKHGLWRR	predicted	0.333	0.048	0.095	0	0	0	0.048	0.048	0.048	0.19	0.143	0.048	0	0	0	0.19	0.048	0	0.048	0.048	0	21	2583.25	2.678	7.721	0.003	11.779	53.848	0.048	92.857	0.429
Cand-404	MRSTSRFCCPLYHPL	predicted	0.368	0	0.133	0	0	0.067	0	0.067	0	0	0.133	0.067	0	0.133	0	0.133	0.133	0.067	0	0	0.067	15	1811.16	1.752	1.722	0.001	8.89	65.587	0.133	52	0.4
Cand-405	MRKGCCLIRNICDVSNRRRTG	predicted	0.364	0	0.143	0.048	0	0	0.095	0	0.095	0.048	0.048	0.048	0.095	0	0	0.238	0.048	0.048	0.048	0	0	21	2451.92	3.869	4.527	0.002	10.984	97.543	0	69.524	0.381
Cand-408	MSAGRCPGVRCSSAPACRGRPA	predicted	0.348	0.182	0.136	0	0	0	0.136	0	0	0	0	0.045	0	0.136	0	0.182	0.136	0	0.045	0	0	22	2190.56	2.254	3.528	0.002	10.465	98.159	0	31.364	0.409
Cand-409	MCPWSKRVASRISSI	predicted	0.375	0.067	0.067	0	0	0	0	0	0.133	0.067	0	0.067	0	0.067	0	0.133	0.267	0	0.067	0.067	0	15	1721.06	1.823	2.835	0.002	11.223	67.667	0.067	78	0.4
Cand-412	MDCAKRGACKGWSRSN	predicted	0.333	0.125	0.125	0.063	0	0	0.125	0	0	0.125	0	0.063	0.063	0	0	0.125	0.125	0	0	0.063	0	16	1770.03	3.148	2.681	0.002	9.866	88.506	0.063	12.5	0.313
Cand-415	MSSIRFCRRIRSVRNRSKT	predicted	0.318	0	0.053	0	0	0.053	0	0	0.105	0.053	0	0.053	0.053	0	0	0.316	0.211	0.053	0.053	0	0	19	2353.78	5.126	6.835	0.003	12.407	125.632	0.053	56.316	0.316
Cand-417	MRPWARPVRPRAVAQA	predicted	0.412	0.25	0	0	0	0	0	0	0	0	0	0.063	0	0.188	0.063	0.25	0	0	0.125	0.063	0	16	1862.21	2.826	3.99	0.002	12.578	36.906	0.063	61.25	0.438
Cand-418	MSYSRHK	predicted	0.308	0	0	0	0	0	0	0.143	0	0.143	0	0.143	0	0	0	0.143	0.286	0	0	0	0.143	7	908.04	4.246	2.029	0.002	10.441	160.2	0.143	0	0.143
Cand-420	MCTVIKGLCKVKSHLKAAAHLLYSFFIKFFFIGLCCGL	predicted	0.325	0.079	0.105	0	0	0.132	0.079	0.053	0.079	0.132	0.158	0.026	0	0	0	0	0.053	0.026	0.053	0	0.026	38	4252.31	-0.958	4.453	0.001	9.541	4.153	0.158	115.526	0.632
Cand-422	MITVMHGLKHVARNVLHHKFQQKC	predicted	0.393	0.042	0.042	0	0	0.042	0.042	0.167	0.042	0.125	0.083	0.083	0.042	0	0.083	0.042	0	0.042	0.125	0	0	24	2856.45	1.33	4.001	0.001	10.947	48.625	0.042	89.167	0.458
Cand-425	MTPARCRKVKWSC	predicted	0.357	0.077	0.154	0	0	0	0	0	0	0.154	0	0.077	0	0.077	0	0.154	0.077	0.077	0.077	0.077	0	13	1565.93	2.602	3.681	0.002	10.658	38.162	0.077	30	0.385
Cand-430	MLATKFKGCARCGT	predicted	0.357	0.143	0.143	0	0	0.071	0.143	0	0	0.143	0.071	0.071	0	0	0	0.071	0	0.143	0	0	0	14	1486.83	0.918	2.681	0.002	9.871	-13.579	0.071	42.143	0.5
Cand-434	MWPLRHSHQTIS	predicted	0.357	0	0	0	0	0	0	0.167	0.083	0	0.083	0.083	0	0.083	0.083	0.083	0.167	0.083	0	0.083	0	12	1492.71	2.052	1.073	0.001	10.742	41.267	0.083	65	0.25
Cand-438	MLPAAWPARPPKSKDRRP	predicted	0.368	0.167	0	0.056	0	0	0	0	0	0.111	0.056	0.056	0	0.278	0	0.167	0.056	0	0	0.056	0	18	2074.46	2.942	3.989	0.002	11.875	101.278	0.056	38.333	0.278
Cand-445	MLAWAVHCLLRMGQVGHHA	predicted	0.391	0.158	0.053	0	0	0	0.105	0.158	0	0	0.158	0.105	0	0	0.053	0.053	0	0	0.105	0.053	0	19	2130.57	-0.212	0.961	0	8.768	13.4	0.053	107.895	0.579
Cand-446	MSWPAGRCRPR	predicted	0.357	0.091	0.091	0	0	0	0.091	0	0	0	0	0.091	0	0.182	0	0.273	0.091	0	0	0.091	0	11	1316.56	3.586	2.836	0.002	11.802	77.2	0.091	9.091	0.273
Cand-448	MRMPPGKAPGCGAASIRKKPRRRDCICRR	predicted	0.326	0.103	0.103	0.034	0	0	0.103	0	0.069	0.103	0	0.069	0	0.138	0	0.241	0.034	0	0	0	0	29	3268.99	3.675	8.526	0.003	11.769	83.69	0	37.241	0.345
Cand-449	MRLHLTKVVHKLLP	predicted	0.4	0	0	0	0	0	0	0.143	0	0.143	0.286	0.071	0	0.071	0	0.071	0	0.071	0.143	0	0	14	1685.14	0.557	3.072	0.002	11.572	22.443	0	152.857	0.5
Cand-450	MKPRSPPFISCVRWCFSGLCRLR	predicted	0.333	0	0.13	0	0	0.087	0.043	0	0.043	0.043	0.087	0.043	0	0.13	0	0.174	0.13	0	0.043	0.043	0	23	2740.35	1.792	4.527	0.002	11.043	102.139	0.13	63.478	0.435
Cand-451	MTWPSCCIPRPLRSGWWTIPR	predicted	0.32	0	0.095	0	0	0	0.048	0	0.095	0	0.048	0.048	0	0.19	0	0.143	0.095	0.095	0	0.143	0	21	2544.04	1.386	2.682	0.001	10.516	53.752	0.143	55.714	0.286
Cand-454	MSCGKRGCPFRPPSMP	predicted	0.368	0	0.125	0	0	0.063	0.125	0	0	0.063	0	0.125	0	0.25	0	0.125	0.125	0	0	0	0	16	1751.13	1.879	2.681	0.002	10.036	154.625	0.063	0	0.313
Cand-456	MWREPSKVGSVIRTKS	predicted	0.389	0	0	0	0.063	0	0.063	0	0.063	0.125	0	0.063	0	0.063	0	0.125	0.188	0.063	0.125	0.063	0	16	1861.18	2.619	2.989	0.002	11.393	22.838	0.063	60.625	0.25
Cand-461	MNASGRPNTCKSRGNRGACFC	predicted	0.375	0.095	0.143	0	0	0.048	0.143	0	0	0.048	0	0.048	0.143	0.048	0	0.143	0.095	0.048	0	0	0	21	2230.54	3.047	3.527	0.002	10.041	28.576	0.048	9.524	0.333
Cand-463	MCRIGGRLRR	predicted	0.4	0	0.1	0	0	0	0.2	0	0.1	0	0.1	0.1	0	0	0	0.4	0	0	0	0	0	10	1217.51	4.433	3.836	0.003	12.101	97.88	0	78	0.4
Cand-466	MTQSRRACSYIRRINYCFR	predicted	0.381	0.053	0.105	0	0	0.053	0	0	0.105	0	0	0.053	0.053	0	0.053	0.263	0.105	0.053	0	0	0.105	19	2424.83	4.047	4.678	0.002	10.908	120.674	0.158	46.316	0.368
Cand-467	MKALAWSRFARHYYGNLC	predicted	0.316	0.167	0.056	0	0	0.056	0.056	0.056	0	0.056	0.111	0.056	0.056	0	0	0.111	0.056	0	0	0.056	0.111	18	2187.55	1.401	2.873	0.001	10.068	52.678	0.222	60	0.444
Cand-469	MGRIGCFHKCIEWYCFYHG	predicted	0.381	0	0.158	0	0.053	0.105	0.158	0.105	0.105	0.053	0	0.053	0	0	0	0.053	0	0	0	0.053	0.105	19	2350.77	0.513	0.607	0	7.834	55.348	0.263	41.053	0.421
Cand-470	MSRSRRRCFSNPKRW	predicted	0.333	0	0.067	0	0	0.067	0	0	0	0.067	0	0.067	0.067	0.067	0	0.333	0.2	0	0	0.067	0	15	1967.29	5.87	5.835	0.003	12.285	227.973	0.133	0	0.2
Cand-476	MWRTCVCSRSCRREWRGRGARRR	predicted	0.375	0.043	0.13	0	0.043	0	0.087	0	0	0	0	0.043	0	0	0	0.391	0.087	0.043	0.043	0.087	0	23	2925.41	5.734	7.528	0.003	12.004	105.043	0.087	16.957	0.261
Cand-478	MTGMSCWACPIWKRWCRILSRWWRA	predicted	0.306	0.08	0.12	0	0	0	0.04	0	0.08	0.04	0.04	0.08	0	0.04	0	0.16	0.08	0.04	0	0.2	0	25	3184.86	1.404	4.527	0.001	11.043	138.68	0.2	54.8	0.4
Cand-483	MRSGKVPFSPRLPNT	predicted	0.375	0	0	0	0	0.067	0.067	0	0	0.067	0.067	0.067	0.067	0.2	0	0.133	0.133	0.067	0.067	0	0	15	1686.98	2.411	2.989	0.002	12.131	79.407	0.067	45.333	0.267
Cand-485	MWLCSWYCKTWSYCFFRCRQNTNQFNYSFCWCRKRIYSKS	predicted	0.283	0	0.15	0	0	0.1	0	0	0.025	0.075	0.025	0.025	0.075	0	0.05	0.1	0.125	0.05	0	0.1	0.1	40	5226.04	2.223	6.056	0.001	9.391	18.313	0.3	19.5	0.325
Cand-486	MNASGRLNTCKSRGNRGACFC	predicted	0.375	0.095	0.143	0	0	0.048	0.143	0	0	0.048	0.048	0.048	0.143	0	0	0.143	0.095	0.048	0	0	0	21	2246.58	2.813	3.527	0.002	10.041	19.405	0.048	28.095	0.381
Cand-487	MGPGWKGCCSWDHPVSTLVWPNSRCGKRRC	predicted	0.324	0	0.133	0.033	0	0	0.133	0.033	0	0.067	0.033	0.033	0.033	0.1	0	0.1	0.1	0.033	0.067	0.1	0	30	3404.96	1.914	3.415	0.001	9.098	49.96	0.1	32.333	0.267
Cand-488	MSWFWYFLSKRTCSSHWP	predicted	0.286	0	0.056	0	0	0.111	0	0.056	0	0.056	0.056	0.056	0	0.056	0	0.056	0.222	0.056	0	0.167	0.056	18	2349.69	1.108	1.875	0.001	9.672	61.067	0.333	21.667	0.278
Cand-491	MSTMPKRLRAIRAIPPVSRCRPIPKS	predicted	0.346	0.077	0.038	0	0	0	0	0	0.115	0.077	0.038	0.077	0	0.192	0	0.192	0.115	0.038	0.038	0	0	26	2962.66	2.506	6.835	0.002	12.293	90.777	0	78.846	0.385
Cand-494	MYFIRSACRGRCCTYKSC	predicted	0.364	0.056	0.222	0	0	0.056	0.056	0	0.056	0.056	0	0.056	0	0	0	0.167	0.111	0.056	0	0	0.111	18	2148.58	2.324	3.369	0.002	9.011	102.928	0.167	27.222	0.444
Cand-496	MLWELHRHCFH	predicted	0.333	0	0.091	0	0.091	0.091	0	0.273	0	0	0.182	0.091	0	0	0	0.091	0	0	0	0.091	0	11	1508.77	1.539	-0.038	0	7.336	48.127	0.182	70.909	0.455
Cand-499	MSPLRWCAARKSCAVASNRLMR	predicted	0.333	0.182	0.091	0	0	0	0	0	0	0.045	0.091	0.091	0.045	0.045	0	0.182	0.136	0	0.045	0.045	0	22	2508.03	2.335	4.681	0.002	11.676	95.673	0.045	66.818	0.5
Cand-500	MRPVRGSCRSVRAAWCWSNR	predicted	0.391	0.1	0.1	0	0	0	0.05	0	0	0	0	0.05	0.05	0.05	0	0.25	0.15	0	0.1	0.1	0	20	2378.76	3.461	4.682	0.002	11.925	70.855	0.1	39	0.35
Cand-501	MPATRACAAPGRPPSCCWR	predicted	0.364	0.211	0.158	0	0	0	0.053	0	0	0	0	0.053	0	0.211	0	0.158	0.053	0.053	0	0.053	0	19	2031.41	1.791	2.528	0.001	9.056	136.032	0.053	21.053	0.421
Cand-503	MRRDLRPAGPCPR	predicted	0.375	0.077	0.077	0.077	0	0	0.077	0	0	0	0.077	0.077	0	0.231	0	0.308	0	0	0	0	0	13	1524.82	4.392	2.836	0.002	11.626	95.154	0	37.692	0.308
Cand-504	MGSLPTPTWQHCKLHLC	predicted	0.333	0	0.118	0	0	0	0.059	0.118	0	0.059	0.176	0.059	0	0.118	0.059	0	0.059	0.118	0	0.059	0	17	1952.33	0.354	0.765	0	8.108	6.906	0.059	68.824	0.353
Cand-509	MQPFSRLLRSLR	predicted	0.5	0	0	0	0	0.083	0	0	0	0	0.25	0.083	0	0.083	0.083	0.25	0.167	0	0	0	0	12	1503.82	3.084	2.99	0.002	12.401	119.75	0.083	97.5	0.417
Cand-514	MECLPWCRLSFKCWGQFVKAINR	predicted	0.346	0.043	0.13	0	0.043	0.087	0.043	0	0.043	0.087	0.087	0.043	0.043	0.043	0.043	0.087	0.043	0	0.043	0.087	0	23	2816.4	1.086	2.527	0.001	9.02	38.887	0.174	67.826	0.478
Cand-516	MNQLKRKILN	predicted	0.429	0	0	0	0	0	0	0	0.1	0.2	0.2	0.1	0.2	0	0.1	0.1	0	0	0	0	0	10	1257.55	2.773	2.989	0.002	11.572	36.34	0	117	0.4
Cand-519	MPSGRSGRAGGRASRRGCRCRGAACCGPC	predicted	0.353	0.138	0.172	0	0	0	0.241	0	0	0	0	0.034	0	0.069	0	0.241	0.103	0	0	0	0	29	2897.36	3.175	6.22	0.002	11.329	81.017	0	13.793	0.345
Cand-524	MKKLSGKLLRNLKIH	predicted	0.4	0	0	0	0	0	0.067	0.067	0.067	0.267	0.267	0.067	0.067	0	0	0.067	0.067	0	0	0	0	15	1779.25	1.595	5.029	0.003	11.752	10.327	0	130	0.4
Cand-526	MPPSCRPKEPYRTSRSL	predicted	0.474	0	0.059	0	0.059	0	0	0	0	0.059	0.059	0.059	0	0.235	0	0.176	0.176	0.059	0	0	0.059	17	2005.33	3.616	2.834	0.001	10.414	126.982	0.059	22.941	0.176
Cand-527	MLIELHKHRSHGYFLRC	predicted	0.368	0	0.059	0	0.059	0.059	0.059	0.176	0.059	0.059	0.176	0.059	0	0	0	0.118	0.059	0	0	0	0.059	17	2140.54	1.911	1.959	0.001	9.669	75.271	0.118	91.765	0.412
Cand-528	MRRVTKCLRS	predicted	0.312	0	0.1	0	0	0	0	0	0	0.1	0.1	0.1	0	0	0	0.3	0.1	0.1	0.1	0	0	10	1249.55	4.369	3.835	0.003	11.842	132.71	0	68	0.4
Cand-531	MSWSRRWRNCMKFTKTK	predicted	0.318	0	0.059	0	0	0.059	0	0	0	0.176	0	0.118	0.059	0	0	0.176	0.118	0.118	0	0.118	0	17	2246.69	3.904	5.834	0.003	11.905	138.718	0.176	0	0.235
Cand-533	MRSGPCRRSGCPERRPRGPAGPCRPERPRWCRCA	predicted	0.385	0.059	0.147	0	0.059	0	0.118	0	0	0	0	0.029	0	0.206	0	0.294	0.059	0	0	0.029	0	34	3895.55	4.446	7.221	0.002	11.5	111.056	0.029	5.882	0.235
Cand-534	MTVQKSLRMYSKKY	predicted	0.333	0	0	0	0	0	0	0	0	0.214	0.071	0.143	0	0	0.071	0.071	0.143	0.071	0.071	0	0.143	14	1763.14	2.364	3.984	0.002	10.646	37.9	0.143	48.571	0.286
Cand-535	MCAPAARAGRCGSRWRC	predicted	0.412	0.235	0.176	0	0	0	0.118	0	0	0	0	0.059	0	0.059	0	0.235	0.059	0	0	0.059	0	17	1852.2	2.673	3.528	0.002	10.465	77.094	0.059	23.529	0.471
Cand-540	MGADWPCRSRRRGSGCQMPCRGWR	predicted	0.333	0.042	0.125	0.042	0	0	0.167	0	0	0	0	0.083	0	0.083	0.042	0.25	0.083	0	0	0.083	0	24	2810.26	3.825	4.528	0.002	11.407	83.525	0.083	4.167	0.25
Cand-545	MRAGCGARKS	predicted	0.417	0.2	0.1	0	0	0	0.2	0	0	0.1	0	0.1	0	0	0	0.2	0.1	0	0	0	0	10	1036.24	2.966	2.835	0.003	11.223	-7.03	0	20	0.4
Cand-548	MKLIKPKWVVSSVGRAVGF	predicted	0.364	0.053	0	0	0	0.053	0.105	0	0.053	0.158	0.053	0.053	0	0.053	0	0.053	0.105	0	0.211	0.053	0	19	2102.59	0.054	3.988	0.002	11.677	-6.7	0.105	107.368	0.474
Cand-549	MQTEKRRRRRLCLYRKCIG	predicted	0.316	0	0.105	0	0.053	0	0.053	0	0.053	0.105	0.105	0.053	0	0	0.053	0.316	0	0.053	0	0	0.053	19	2467	5.004	6.679	0.003	11.535	154.626	0.053	61.579	0.316
Cand-551	MCRMKFH	predicted	0.25	0	0.143	0	0	0.143	0	0.143	0	0.143	0	0.286	0	0	0	0.143	0	0	0	0	0	7	952.22	2.31	1.877	0.002	10.031	8.571	0.143	0	0.571
Cand-552	MSTIPPRGRACRA	predicted	0.353	0.154	0.077	0	0	0	0.077	0	0.077	0	0	0.077	0	0.154	0	0.231	0.077	0.077	0	0	0	13	1415.69	2.894	2.836	0.002	11.802	77.1	0	45.385	0.385
Cand-554	MSRRWYCVLRRGRVGHRQT	predicted	0.348	0	0.053	0	0	0	0.105	0.053	0	0	0.053	0.053	0	0	0.053	0.316	0.053	0.053	0.105	0.053	0.053	19	2417.82	4.473	5.875	0.002	12.104	140.547	0.105	51.053	0.263
Cand-558	MFRSSRCHCNSSYS	predicted	0.267	0	0.143	0	0	0.071	0	0.071	0	0	0	0.071	0.071	0	0	0.143	0.357	0	0	0	0.071	14	1664.85	3.599	1.722	0.001	8.89	105.229	0.143	0	0.286
Cand-560	MQIVRRKVYF	predicted	0.333	0	0	0	0	0.1	0	0	0.1	0.1	0	0.1	0	0	0.1	0.2	0	0	0.2	0	0.1	10	1339.65	2.274	2.987	0.002	11.288	34.22	0.2	97	0.5
Cand-561	MWKVCVWKCHSKSYSC	predicted	0.312	0	0.188	0	0	0	0	0.063	0	0.188	0	0.063	0	0	0	0	0.188	0	0.125	0.125	0.063	16	1975.39	0.795	2.566	0.001	8.957	40.106	0.188	36.25	0.375
Cand-562	MSGHACSGVKPCRR	predicted	0.35	0.071	0.143	0	0	0	0.143	0.071	0	0.071	0	0.071	0	0.071	0	0.143	0.143	0	0.071	0	0	14	1488.77	2.444	2.723	0.002	10.037	100.143	0	27.857	0.357
Cand-563	MTPARCRKVKRRC	predicted	0.389	0.077	0.154	0	0	0	0	0	0	0.154	0	0.077	0	0.077	0	0.308	0	0.077	0.077	0	0	13	1605.01	4.815	5.681	0.004	11.716	82.223	0	30	0.385
Cand-565	MGRGWWCRLFTYLYQHYA	predicted	0.333	0.056	0.056	0	0	0.056	0.111	0.056	0	0	0.111	0.056	0	0	0.056	0.111	0	0.056	0	0.111	0.167	18	2351.71	1.013	1.871	0.001	9.423	49.15	0.333	48.889	0.333
Cand-566	MQMGCFGRGGLPRGHCAG	predicted	0.348	0.056	0.111	0	0	0.056	0.333	0.056	0	0	0.056	0.111	0	0.056	0.056	0.111	0	0	0	0	0	18	1835.17	0.968	1.724	0.001	8.947	9.189	0.056	27.222	0.389
Cand-567	MAWSRFARHYYGNLC	predicted	0.3	0.133	0.067	0	0	0.067	0.067	0.067	0	0	0.067	0.067	0.067	0	0	0.133	0.067	0	0	0.067	0.133	15	1875.14	1.76	1.873	0.001	9.547	69.44	0.267	39.333	0.4
Cand-568	MRTAMCRIGGRL	predicted	0.375	0.083	0.083	0	0	0	0.167	0	0.083	0	0.083	0.167	0	0	0	0.25	0	0.083	0	0	0	12	1364.71	2.318	2.836	0.002	11.802	13.167	0	73.333	0.5
Cand-571	MVLDWRKMLVKH	predicted	0.412	0	0	0.083	0	0	0	0.083	0	0.167	0.167	0.167	0	0	0	0.083	0	0	0.167	0.083	0	12	1555.95	1.204	2.031	0.001	10.68	33.933	0.083	113.333	0.5
Cand-577	MLPGVVGHSTRSYKGIG	predicted	0.318	0	0	0	0	0	0.235	0.059	0.059	0.059	0.059	0.059	0	0.059	0	0.059	0.118	0.059	0.118	0	0.059	17	1759.05	0.624	2.029	0.001	10.441	31.606	0.059	80	0.294
Cand-583	MGIQKRRRPTLPQM	predicted	0.353	0	0	0	0	0	0.071	0	0.071	0.071	0.071	0.143	0	0.143	0.143	0.214	0	0.071	0	0	0	14	1712.1	3.463	3.989	0.002	12.413	149.607	0	55.714	0.286
Cand-585	MCPHLCCRAFGADGPRGRSKG	predicted	0.32	0.095	0.143	0.048	0	0.048	0.19	0.048	0	0.048	0.048	0.048	0	0.095	0	0.143	0.048	0	0	0	0	21	2219.6	2.172	2.569	0.001	9.038	19.857	0.048	28.095	0.381
Cand-593	MRWFIGKCYFKECRNNKYGSNKP	predicted	0.296	0	0.087	0	0.043	0.087	0.087	0	0.043	0.174	0	0.043	0.13	0.043	0	0.087	0.043	0	0	0.043	0.087	23	2870.34	2.715	4.676	0.002	10.199	59.057	0.217	16.957	0.261
Cand-601	MARWLARFWPRMWRSRSAAPCCR	predicted	0.375	0.174	0.087	0	0	0.043	0	0	0	0	0.043	0.087	0	0.087	0	0.261	0.087	0	0	0.13	0	23	2895.46	2.91	5.682	0.002	12.101	93.6	0.174	34.348	0.435
Cand-602	MCRGRWKIERGCS	predicted	0.368	0	0.154	0	0.077	0	0.154	0	0.077	0.077	0	0.077	0	0	0	0.231	0.077	0	0	0.077	0	13	1581.89	3.575	2.682	0.002	10.025	67.5	0.077	30	0.308
Cand-604	MKTHRLKFVVKHCKK	predicted	0.353	0	0.067	0	0	0.067	0	0.133	0	0.333	0.067	0.067	0	0	0	0.067	0	0.067	0.133	0	0	15	1883.38	2.33	5.917	0.003	11.219	1.753	0.067	64.667	0.4
Cand-605	MRHNTCRIGGRL	predicted	0.375	0	0.083	0	0	0	0.167	0.083	0.083	0	0.083	0.083	0.083	0	0	0.25	0	0.083	0	0	0	12	1413.68	3.607	2.877	0.002	11.802	41.875	0	65	0.333
Cand-606	MTLGKYFWRKTTLGC	predicted	0.353	0	0.067	0	0	0.067	0.133	0	0	0.133	0.133	0.067	0	0	0	0.067	0	0.2	0	0.067	0.067	15	1805.17	0.881	2.833	0.002	10.236	1.753	0.2	52	0.333
Cand-608	MKKLKKLLLMQQKKLKRLLKKLLKL	predicted	0.414	0	0	0	0	0	0	0	0	0.4	0.4	0.08	0	0	0.08	0.04	0	0	0	0	0	25	3106.16	1.104	10.984	0.004	12.004	-3.236	0	156	0.48
Cand-609	MSAWCRRRACRSPRHPHR	predicted	0.292	0.111	0.111	0	0	0	0	0.111	0	0	0	0.056	0	0.111	0	0.333	0.111	0	0	0.056	0	18	2263.64	5.266	5.765	0.003	12.101	175.644	0.056	11.111	0.278
Cand-616	MTACTTRTWRCR	predicted	0.357	0.083	0.167	0	0	0	0	0	0	0	0	0.083	0	0	0	0.25	0	0.333	0	0.083	0	12	1485.76	3.833	2.682	0.002	10.516	58.025	0.083	8.333	0.333
Cand-617	MVPIRLMNWLKR	predicted	0.385	0	0	0	0	0	0	0	0.083	0.083	0.167	0.167	0.083	0.083	0	0.167	0	0	0.083	0.083	0	12	1556.98	1.35	2.989	0.002	12.131	46.95	0.083	121.667	0.5
Cand-627	MHRCSKFVTHVC	predicted	0.389	0	0.167	0	0	0.083	0	0.167	0	0.083	0	0.083	0	0	0	0.083	0.083	0.083	0.167	0	0	12	1447.75	1.649	1.765	0.001	8.932	49.825	0.083	48.333	0.5
Cand-628	MSHVRHR	predicted	0.286	0	0	0	0	0	0	0.286	0	0	0	0.143	0	0	0	0.286	0.143	0	0.143	0	0	7	922.07	5.167	2.073	0.002	12.102	98.857	0	41.429	0.286
Cand-630	MKSYRR	predicted	0.3	0	0	0	0	0	0	0	0	0.167	0	0.167	0	0	0	0.333	0.167	0	0	0	0.167	6	840.01	6.097	2.987	0.004	11.288	75.617	0.167	0	0.167
Cand-631	MTPLAGAWCCRMTRWRT	predicted	0.318	0.118	0.118	0	0	0	0.059	0	0	0	0.059	0.118	0	0.059	0	0.176	0	0.176	0	0.118	0	17	2040.46	1.828	2.682	0.001	10.516	34.724	0.118	34.706	0.412
Cand-632	MSIFGKLVPRRGLEPPHRCQY	predicted	0.333	0	0.048	0	0.048	0.048	0.095	0.048	0.048	0.048	0.095	0.048	0	0.143	0.048	0.143	0.048	0	0.048	0	0.048	21	2484.95	2.075	2.875	0.001	10.414	62.338	0.095	69.524	0.333
Cand-634	MGSCSRGGCSLPPIPRAGFR	predicted	0.364	0.05	0.1	0	0	0.05	0.2	0	0.05	0	0.05	0.05	0	0.15	0	0.15	0.15	0	0	0	0	20	2049.41	1.583	2.682	0.001	10.516	51.405	0.05	44	0.35
Cand-635	MGISSRCYSPCRH	predicted	0.357	0	0.154	0	0	0	0.077	0.077	0.077	0	0	0.077	0	0.077	0	0.154	0.231	0	0	0	0.077	13	1496.74	2.621	1.722	0.001	8.89	75.146	0.077	30	0.308
Cand-639	MTRLRHPALPRFSR	predicted	0.333	0.071	0	0	0	0.071	0	0.071	0	0	0.143	0.071	0	0.143	0	0.286	0.071	0.071	0	0	0	14	1738.07	3.809	4.031	0.002	12.578	68.571	0.071	62.857	0.357
Cand-641	MKSYKR	predicted	0.3	0	0	0	0	0	0	0	0	0.333	0	0.167	0	0	0	0.167	0.167	0	0	0	0.167	6	811.99	4.535	2.987	0.004	10.804	62.667	0.167	0	0.167
Cand-642	MSKIRYCKSVMNWI	predicted	0.357	0	0.071	0	0	0	0	0	0.143	0.143	0	0.143	0.071	0	0	0.071	0.143	0	0.071	0.071	0.071	14	1759.17	1.244	2.833	0.002	10.236	21.814	0.143	76.429	0.429
Cand-646	MRHSLRRGRSTCMC	predicted	0.333	0	0.143	0	0	0	0.071	0.071	0	0	0.071	0.143	0	0	0	0.286	0.143	0.071	0	0	0	14	1694.04	4.328	3.723	0.002	11.626	120.936	0	27.857	0.357
Cand-647	MKQCKKGATAPFIQTY	predicted	0.312	0.125	0.063	0	0	0.063	0.063	0	0.063	0.188	0	0.063	0	0.063	0.125	0	0	0.125	0	0	0.063	16	1815.17	1.057	2.832	0.002	10.117	32.9	0.125	36.875	0.375
Cand-653	MWCITTFNSYTHRSCSTSNHLHCRI	predicted	0.333	0	0.12	0	0	0.04	0	0.12	0.08	0	0.04	0.04	0.08	0	0	0.08	0.16	0.16	0	0.04	0.04	25	2999.4	2.194	1.651	0.001	8.38	41.756	0.12	46.8	0.32
Cand-659	MRWQKAMKC	predicted	0.333	0.111	0.111	0	0	0	0	0	0	0.222	0	0.222	0	0	0.111	0.111	0	0	0	0.111	0	9	1181.5	2.382	2.835	0.002	10.682	64.156	0.111	11.111	0.444
Cand-660	MKAMIRSLGRAR	predicted	0.412	0.167	0	0	0	0	0.083	0	0.083	0.083	0.083	0.167	0	0	0	0.25	0.083	0	0	0	0	12	1389.74	2.884	3.989	0.003	12.413	45.783	0	81.667	0.5
Cand-661	MIRFCRPCCKAMSAIS	predicted	0.353	0.125	0.188	0	0	0.063	0	0	0.125	0.063	0	0.125	0	0.063	0	0.125	0.125	0	0	0	0	16	1817.3	1.076	2.527	0.001	9.038	44.162	0.063	61.25	0.625
Cand-662	MGRRPSCAVGQCAGQRCRRRRTGCCLCRRAAGNRI	predicted	0.333	0.114	0.171	0	0	0	0.143	0	0.029	0	0.029	0.029	0.029	0.029	0.057	0.286	0.029	0.029	0.029	0	0	35	3880.6	3.915	9.066	0.002	11.733	107.934	0	42	0.4
Cand-664	MRSVPCSASHLRRGGRSRDPCS	predicted	0.321	0.045	0.091	0.045	0	0	0.091	0.045	0	0	0.045	0.045	0	0.091	0	0.227	0.227	0	0.045	0	0	22	2415.74	3.974	3.724	0.002	11.502	93.259	0	35.455	0.273
Cand-667	MKALCTMKYGLLIRLVCYLVH	predicted	0.364	0.048	0.095	0	0	0	0.048	0.048	0.048	0.095	0.238	0.095	0	0	0	0.048	0	0.048	0.095	0	0.095	21	2469.16	-0.67	2.718	0.001	9.491	21.005	0.095	143.81	0.619
Cand-668	MQTGLPAVKGTAGSGCRKWIRNR	predicted	0.353	0.087	0.043	0	0	0	0.174	0	0.043	0.087	0.043	0.043	0.043	0.043	0.043	0.13	0.043	0.087	0.043	0.043	0	23	2487.91	2.146	4.835	0.002	11.875	16.074	0.043	55.217	0.304
Cand-670	MACSKCICRTTQRRYCS	predicted	0.353	0.059	0.235	0	0	0	0	0	0.059	0.059	0	0.059	0	0	0.059	0.176	0.118	0.118	0	0	0.059	17	2010.41	3.161	3.371	0.002	9.057	67.341	0.059	28.824	0.412
Cand-675	MKSWLRSYYCRLLY	predicted	0.357	0	0.071	0	0	0	0	0	0	0.071	0.214	0.071	0	0	0	0.143	0.143	0	0	0.071	0.214	14	1882.26	1.564	2.829	0.002	9.871	72.057	0.286	83.571	0.357
Cand-677	MLAAVAGSALPKGIRKLRP	predicted	0.409	0.211	0	0	0	0	0.105	0	0.053	0.105	0.158	0.053	0	0.105	0	0.105	0.053	0	0.053	0	0	19	1949.42	0.482	3.989	0.002	12.156	26.479	0	118.421	0.526
Cand-680	MRTIKDCQTKRSC	predicted	0.385	0	0.154	0.077	0	0	0	0	0.077	0.154	0	0.077	0	0	0.077	0.154	0.077	0.154	0	0	0	13	1569.87	4.147	2.681	0.002	9.866	75.054	0	30	0.308
Cand-687	MFTFFTKYLSRCTSRTN	predicted	0.333	0	0.059	0	0	0.176	0	0	0	0.059	0.059	0.059	0.059	0	0	0.118	0.118	0.235	0	0	0.059	17	2103.43	2.456	2.833	0.001	10.429	49.665	0.235	22.941	0.353
Cand-690	MSAARRPGR	predicted	0.364	0.222	0	0	0	0	0.111	0	0	0	0	0.111	0	0.111	0	0.333	0.111	0	0	0	0	9	1001.17	4.583	2.99	0.003	12.401	142.756	0	22.222	0.333
Cand-695	MGTVRYGRCRGRF	predicted	0.4	0	0.077	0	0	0.077	0.231	0	0	0	0	0.077	0	0	0	0.308	0	0.077	0.077	0	0.077	13	1558.83	3.763	3.834	0.002	11.642	-16.162	0.154	22.308	0.308
Cand-698	MRCPGGGIGRHKGFKIPRR	predicted	0.333	0	0.053	0	0	0.053	0.263	0.053	0.105	0.105	0	0.053	0	0.105	0	0.211	0	0	0	0	0	19	2123.56	2.857	5.876	0.003	12.13	54.579	0.053	41.053	0.263
Cand-700	MSFCLCRHTKACSSAG	predicted	0.318	0.125	0.188	0	0	0.063	0.063	0.063	0	0.063	0.063	0.063	0	0	0	0.063	0.188	0.063	0	0	0	16	1702.02	1.203	1.569	0.001	8.382	95.7	0.063	36.875	0.5
Cand-702	MSTSSTRIQKNVLKVGR	predicted	0.292	0	0	0	0	0	0.059	0	0.059	0.118	0.059	0.059	0.059	0	0.059	0.118	0.176	0.118	0.118	0	0	17	1905.23	2.779	3.989	0.002	12.156	31.606	0	80	0.294
Cand-704	MYPHCFKTKCRRTK	predicted	0.375	0	0.143	0	0	0.071	0	0.071	0	0.214	0	0.071	0	0.071	0	0.143	0	0.143	0	0	0.071	14	1799.2	3.467	4.72	0.003	10.543	65.193	0.143	0	0.286
Cand-708	MLRRIGRTWRKLHPHGQ	predicted	0.318	0	0	0	0	0	0.118	0.118	0.059	0.059	0.118	0.059	0	0.059	0.059	0.235	0	0.059	0	0.059	0	17	2142.54	3.608	5.073	0.002	12.584	32.806	0.059	68.824	0.235
Cand-710	MRSFRTCVRSSWINAKPKNRYSNYGRC	predicted	0.357	0.037	0.074	0	0	0.037	0.037	0	0.037	0.074	0	0.037	0.111	0.037	0	0.185	0.148	0.037	0.037	0.037	0.074	27	3281.76	3.709	6.677	0.002	11.226	34.996	0.148	28.889	0.259
Cand-713	MKPFIRGFERNYRKKWSF	predicted	0.3	0	0	0	0.056	0.167	0.056	0	0.056	0.167	0	0.056	0.056	0.056	0	0.167	0.056	0	0	0.056	0.056	18	2390.81	3.273	4.987	0.002	11.415	8.7	0.278	21.667	0.278
Cand-718	MKTVCCTLIWNGKFPRR	predicted	0.381	0	0.118	0	0	0.059	0.059	0	0.059	0.118	0.059	0.059	0.059	0.059	0	0.118	0	0.118	0.059	0.059	0	17	2053.52	1.628	3.681	0.002	10.658	62.6	0.118	62.941	0.412
Cand-720	MQQKWSKVHCLLQY	predicted	0.294	0	0.071	0	0	0	0	0.071	0	0.143	0.143	0.071	0	0	0.214	0	0.071	0	0.071	0.071	0.071	14	1792.14	1.149	1.874	0.001	9.609	43.25	0.143	76.429	0.357
Cand-722	MWTGGRVVKGSRL	predicted	0.357	0	0	0	0	0	0.231	0	0	0.077	0.077	0.077	0	0	0	0.154	0.077	0.077	0.154	0.077	0	13	1446.72	1.605	2.989	0.002	12.131	6.7	0.077	74.615	0.308
Cand-726	MSRPRRVTCCCGKAGCAMRCR	predicted	0.348	0.095	0.238	0	0	0	0.095	0	0	0.048	0	0.095	0	0.048	0	0.238	0.048	0.048	0.048	0	0	21	2345.91	3.118	5.219	0.002	10.049	60.8	0	23.333	0.476
Cand-727	MACFLRLCTKPNGCCLRSCRFNRFMGCLSEIFCS	predicted	0.325	0.029	0.206	0	0.029	0.118	0.059	0	0.029	0.029	0.118	0.059	0.059	0.029	0	0.118	0.088	0.029	0	0	0	34	3911.76	1.301	2.912	0.001	8.247	85.709	0.118	60.294	0.559
Cand-728	MSRTLWKVRP	predicted	0.4	0	0	0	0	0	0	0	0	0.1	0.1	0.1	0	0.1	0	0.2	0.1	0.1	0.1	0.1	0	10	1273.55	2.772	2.989	0.002	12.131	106.65	0.1	68	0.3
Cand-733	MFRSSHCHCNSSYS	predicted	0.286	0	0.143	0	0	0.071	0	0.143	0	0	0	0.071	0.071	0	0	0.071	0.357	0	0	0	0.071	14	1645.8	2.866	0.763	0	8.103	91.471	0.143	0	0.286
Cand-736	MVPICRGRRYLKGVAPSTRGPG	predicted	0.32	0.045	0.045	0	0	0	0.182	0	0.045	0.045	0.045	0.045	0	0.136	0	0.182	0.045	0.045	0.091	0	0.045	22	2371.83	2.01	4.833	0.002	11.688	42.982	0.045	66.364	0.318
Cand-738	MPPCARSSSCPTRRN	predicted	0.333	0.067	0.133	0	0	0	0	0	0	0	0	0.067	0.067	0.2	0	0.2	0.2	0.067	0	0	0	15	1662.92	3.83	2.682	0.002	10.516	182.4	0	6.667	0.267
Cand-739	MTKVSWGRLVRPGLVGT	predicted	0.353	0	0	0	0	0	0.176	0	0	0.059	0.118	0.059	0	0.059	0	0.118	0.059	0.118	0.176	0.059	0	17	1857.23	0.851	2.989	0.002	12.131	-2.035	0.059	97.059	0.353
Cand-744	MGISKAFHCHSRHSCQTLK	predicted	0.375	0.053	0.105	0	0	0.053	0.053	0.158	0.053	0.105	0.053	0.053	0	0	0.053	0.053	0.158	0.053	0	0	0	19	2171.54	1.991	2.806	0.001	9.872	51.158	0.053	46.316	0.368
Cand-746	MWWMPWHAQAMKDVAHCVKPW	predicted	0.261	0.143	0.048	0.048	0	0	0	0.095	0	0.095	0	0.143	0	0.095	0.048	0	0	0	0.095	0.19	0	21	2639.16	0.168	0.918	0	8.734	37.662	0.19	41.905	0.429
Cand-747	MPDVGKHACRCHT	predicted	0.312	0.077	0.154	0.077	0	0	0.077	0.154	0	0.077	0	0.077	0	0.077	0	0.077	0	0.077	0.077	0	0	13	1454.7	2.26	0.765	0.001	8.108	77.246	0	30	0.385
Cand-748	MWPSDRSPPHRPGCAHRR	predicted	0.321	0.056	0.056	0.056	0	0	0.056	0.111	0	0	0	0.056	0	0.222	0	0.222	0.111	0	0	0.056	0	18	2143.42	4.212	2.919	0.001	11.626	113.283	0.056	5.556	0.167
Cand-750	MFRCIKRAISSLFKSVV	predicted	0.381	0.059	0.059	0	0	0.118	0	0	0.118	0.118	0.059	0.059	0	0	0	0.118	0.176	0	0.118	0	0	17	1985.47	0.994	3.835	0.002	11.393	26.082	0.118	108.824	0.588
Cand-751	MLYLKTMGSKKSSSRCFRSILITCK	predicted	0.321	0	0.08	0	0	0.04	0.04	0	0.08	0.16	0.12	0.08	0	0	0	0.08	0.2	0.08	0	0	0.04	25	2882.54	1.542	5.678	0.002	10.736	54.596	0.08	78	0.4
Cand-752	MRRSRSTCMC	predicted	0.273	0	0.2	0	0	0	0	0	0	0	0	0.2	0	0	0	0.3	0.2	0.1	0	0	0	10	1230.51	4.687	2.682	0.002	10.516	198.48	0	0	0.4
Cand-753	MRRSLRL	predicted	0.375	0	0	0	0	0	0	0	0	0	0.286	0.143	0	0	0	0.429	0.143	0	0	0	0	7	931.16	5.139	2.99	0.003	12.401	169.914	0	111.429	0.429
Cand-757	MPVVGKHACR	predicted	0.364	0.1	0.1	0	0	0	0.1	0.1	0	0.1	0	0.1	0	0.1	0	0.1	0	0	0.2	0	0	10	1097.36	1.067	1.877	0.002	10.031	99.16	0	68	0.5
Cand-761	MKASKREAGPKMSHP	predicted	0.333	0.133	0	0	0.067	0	0.067	0.067	0	0.2	0	0.133	0	0.133	0	0.067	0.133	0	0	0	0	15	1654.96	2.705	3.03	0.002	10.946	80.173	0	13.333	0.267
Cand-764	MAKRSGMWISRKGCWSGRC	predicted	0.348	0.053	0.105	0	0	0	0.158	0	0.053	0.105	0	0.105	0	0	0	0.158	0.158	0	0	0.105	0	19	2200.64	2.347	4.681	0.002	11.289	74.384	0.105	25.789	0.316
Cand-765	MLPWGWCWSLPPCGCFSRSGKPCGFPPPFRCRFWAACLS	predicted	0.293	0.051	0.154	0	0	0.103	0.103	0	0	0.026	0.077	0.026	0	0.179	0	0.077	0.103	0	0	0.103	0	39	4436.29	0.269	3.065	0.001	8.408	70.731	0.205	35.128	0.41
Cand-774	MKPKIKGLRFRAKL	predicted	0.4	0.071	0	0	0	0.071	0.071	0	0.071	0.286	0.143	0.071	0	0.071	0	0.143	0	0	0	0	0	14	1686.17	2.086	5.987	0.004	12.201	-6.6	0.071	90.714	0.429
Cand-778	MQITCRGGEIGRHASFRC	predicted	0.333	0.056	0.111	0	0.056	0.056	0.167	0.056	0.111	0	0	0.056	0	0	0.056	0.167	0.056	0.056	0	0	0	18	2022.34	2.521	1.724	0.001	8.946	24.606	0.056	48.889	0.389
Cand-782	MRRWKRSPLCCSPPCS	predicted	0.353	0	0.188	0	0	0	0	0	0	0.063	0.063	0.063	0	0.188	0	0.188	0.188	0	0	0.063	0	16	1907.32	2.942	3.527	0.002	10.041	186.35	0.063	24.375	0.313
Cand-783	MPLLKRSCNHLTSTCTKT	predicted	0.333	0	0.111	0	0	0	0	0.056	0	0.111	0.167	0.056	0.056	0.056	0	0.056	0.111	0.222	0	0	0	18	2034.43	1.929	2.722	0.001	9.872	107.883	0	65	0.333
Cand-786	MYGSCQRIKKR	predicted	0.364	0	0.091	0	0	0	0.091	0	0.091	0.182	0	0.091	0	0	0.091	0.182	0.091	0	0	0	0.091	11	1369.66	3.685	3.833	0.003	10.778	67.6	0.091	35.455	0.273
Cand-787	MSPYTRSLRKPWPGLKG	predicted	0.368	0	0	0	0	0	0.118	0	0	0.118	0.118	0.059	0	0.176	0	0.118	0.118	0.059	0	0.059	0.059	17	1974.34	2.003	3.987	0.002	11.428	77.171	0.118	45.882	0.176
Cand-789	MGQSYRCIMMGAKH	predicted	0.286	0.071	0.071	0	0	0	0.143	0.071	0.071	0.071	0	0.214	0	0	0.071	0.071	0.071	0	0	0	0.071	14	1612.97	1.234	1.875	0.001	9.672	20.471	0.071	35	0.429
Cand-790	MSPCWRSLCCSSRKHINLRRSGGPSAPCSCRR	predicted	0.342	0.031	0.156	0	0	0	0.063	0.031	0.031	0.031	0.063	0.031	0.031	0.094	0	0.188	0.219	0	0	0.031	0	32	3593.21	3.145	6.261	0.002	10.937	160.969	0.031	39.688	0.313
Cand-791	MSGGIGRHVGFKIRFRKK	predicted	0.429	0	0	0	0	0.111	0.222	0.056	0.111	0.167	0	0.056	0	0	0	0.167	0.056	0	0.056	0	0	18	2074.51	2.418	6.03	0.003	12.435	28.911	0.111	59.444	0.333
Cand-793	MFFLRRVICKLCSY	predicted	0.429	0	0.143	0	0	0.143	0	0	0.071	0.071	0.143	0.071	0	0	0	0.143	0.071	0	0.071	0	0.071	14	1779.24	0.661	2.679	0.002	9.69	57.893	0.214	104.286	0.643
Cand-794	MSRTIWKVRP	predicted	0.429	0	0	0	0	0	0	0	0.1	0.1	0	0.1	0	0.1	0	0.2	0.1	0.1	0.1	0.1	0	10	1273.55	2.772	2.989	0.002	12.131	82.97	0.1	68	0.3
Cand-800	MKTSGCCCSFLKFRKRNFCWCWSFLS	predicted	0.323	0	0.192	0	0	0.154	0.038	0	0	0.115	0.077	0.038	0.038	0	0	0.077	0.154	0.038	0	0.077	0	26	3169.82	1.277	4.218	0.001	9.141	36.069	0.231	30	0.462
Cand-801	MLSYRKSMR	predicted	0.385	0	0	0	0	0	0	0	0	0.111	0.111	0.222	0	0	0	0.222	0.222	0	0	0	0.111	9	1171.44	3.634	2.987	0.003	11.288	-18.278	0.111	43.333	0.333
Cand-803	MRILKYGHVLHF	predicted	0.385	0	0	0	0	0.083	0.083	0.167	0.083	0.083	0.167	0.083	0	0	0	0.083	0	0	0.083	0	0.083	12	1513.85	0.405	2.071	0.001	10.441	-3.858	0.167	121.667	0.5
Cand-804	MPWKSRSRCR	predicted	0.385	0	0.1	0	0	0	0	0	0	0.1	0	0.1	0	0.1	0	0.3	0.2	0	0	0.1	0	10	1306.56	5.115	3.835	0.003	11.842	132.52	0.1	0	0.2
Cand-806	MRHLKKSCLRKS	predicted	0.357	0	0.083	0	0	0	0	0.083	0	0.25	0.167	0.083	0	0	0	0.167	0.167	0	0	0	0	12	1486.86	3.707	4.876	0.003	11.495	71.125	0	65	0.333
Cand-807	MPWVSRDLRRGRKA	predicted	0.357	0.071	0	0.071	0	0	0.071	0	0	0.071	0.071	0.071	0	0.071	0	0.286	0.071	0	0.071	0.071	0	14	1728.04	4.354	3.989	0.002	12.116	94.914	0.071	55.714	0.286
Cand-810	MKTWCRCISKCSKSYFRTKGKKRNY	predicted	0.303	0	0.12	0	0	0.04	0.04	0	0.04	0.24	0	0.04	0.04	0	0	0.12	0.12	0.08	0	0.04	0.08	25	3103.72	3.318	8.521	0.003	10.752	14.772	0.16	15.6	0.24
Cand-816	MICTGSGCCRAGLRHCLGNCRC	predicted	0.353	0.045	0.273	0	0	0	0.182	0.045	0.045	0	0.091	0.045	0.045	0	0	0.136	0.045	0.045	0	0	0	22	2314.81	1.44	2.108	0.001	8.127	41.6	0	57.727	0.5
Cand-822	MPPFKWRYSSCRKSLSS	predicted	0.353	0	0.059	0	0	0.059	0	0	0	0.118	0.059	0.059	0	0.118	0	0.118	0.294	0	0	0.059	0.059	17	2060.41	2.601	3.833	0.002	10.778	86.476	0.176	22.941	0.235
Cand-823	MCWRKSKRCRRACRRLR	predicted	0.35	0.059	0.176	0	0	0	0	0	0	0.118	0.059	0.059	0	0	0	0.412	0.059	0	0	0.059	0	17	2265.8	6.099	8.527	0.004	11.998	147.082	0.059	28.824	0.353
Cand-824	MTWIRTVCRISKMLALIR	predicted	0.444	0.056	0.056	0	0	0	0	0	0.167	0.056	0.111	0.111	0	0	0	0.167	0.056	0.111	0.056	0.056	0	18	2191.77	1.116	3.835	0.002	11.842	17.606	0.056	130	0.556
Cand-825	MNWCSRDGCFIGRAYRYYCRY	predicted	0.429	0.048	0.143	0.048	0	0.048	0.095	0	0.048	0	0	0.048	0.048	0	0	0.19	0.048	0	0	0.048	0.19	21	2684.07	2.804	2.52	0.001	8.875	4.4	0.286	23.333	0.333
Cand-828	MPISKKLATKT	predicted	0.455	0.091	0	0	0	0	0	0	0.091	0.273	0.091	0.091	0	0.091	0	0	0.091	0.182	0	0	0	11	1217.53	1.017	2.988	0.002	10.987	41.318	0	80	0.364
Cand-830	MFKSKLLKCYRSTCMC	predicted	0.333	0	0.188	0	0	0.063	0	0	0	0.188	0.125	0.125	0	0	0	0.063	0.125	0.063	0	0	0.063	16	1942.46	1.232	3.524	0.002	9.599	26.638	0.125	48.75	0.5
Cand-832	MQHYLQAARDLLKRLKKKLLR	predicted	0.348	0.095	0	0.048	0	0	0	0.048	0	0.19	0.286	0.048	0	0	0.095	0.143	0	0	0	0	0.048	21	2623.22	2.67	6.027	0.002	11.482	54.948	0.048	120.952	0.429
Cand-833	MCKLCKCLSISYCKIR	predicted	0.368	0	0.25	0	0	0	0	0	0.125	0.188	0.125	0.063	0	0	0	0.063	0.125	0	0	0	0.063	16	1892.45	0.71	3.37	0.002	9.031	10.8	0.063	97.5	0.563
Cand-840	MRWTWKSLPWPRPSRSSC	predicted	0.348	0	0.056	0	0	0	0	0	0	0.056	0.056	0.056	0	0.167	0	0.167	0.222	0.056	0	0.167	0	18	2261.63	2.83	3.835	0.002	11.842	110.611	0.167	21.667	0.167
Cand-841	MTGGRRRIGRACHWMCTSKQ	predicted	0.3	0.05	0.1	0	0	0	0.15	0.05	0.05	0.05	0	0.1	0	0	0.05	0.2	0.05	0.1	0	0.05	0	20	2335.76	3.242	4.723	0.002	11.676	144.055	0.05	24.5	0.3
Cand-844	MLKGCRRLRR	predicted	0.364	0	0.1	0	0	0	0.1	0	0	0.1	0.2	0.1	0	0	0	0.4	0	0	0	0	0	10	1288.64	5.082	4.835	0.004	12.116	125.84	0	78	0.4
AP00001	GLWSKIKEVGKEAAKAAAKAAGKAALGAVSEAV	train		0.333	0	0	0.091	0	0.121	0	0.03	0.182	0.061	0	0	0	0	0	0.061	0	0.091	0.03	0	33	3181.69	0.232	2.988	0.001	10.397	7.273	0.03	95.152	0.515
AP00002	YVPLPNVPQPGRRPFPTFPGQGPFNPKIKWPQGY	train		0	0	0	0	0.088	0.118	0	0.029	0.059	0.029	0	0.059	0.294	0.088	0.059	0	0.029	0.059	0.029	0.059	34	3878.46	1.198	3.985	0.001	10.862	84.156	0.176	40	0.206
AP00005	VFIDILDKVENAIHNAAQVGIGFAKPFEKLINPK	train		0.118	0	0.059	0.059	0.088	0.059	0.029	0.147	0.118	0.059	0	0.088	0.059	0.029	0	0	0	0.088	0	0	34	3750.36	0.552	0.031	0	7.672	13.862	0.088	117.647	0.5
AP00006	GNNRPVYIPQPRPPHPRI	train		0	0	0	0	0	0.056	0.056	0.111	0	0	0	0.111	0.333	0.056	0.167	0	0	0.056	0	0.056	18	2108.41	2.976	3.029	0.001	11.813	53.161	0.056	59.444	0.167
AP00007	GNNRPVYIPQPRPPHPRL	train		0	0	0	0	0	0.056	0.056	0.056	0	0.056	0	0.111	0.333	0.056	0.167	0	0	0.056	0	0.056	18	2108.41	2.976	3.029	0.001	11.813	53.161	0.056	59.444	0.167
AP00008	RLCRIVVIRVCR	train		0	0.167	0	0	0	0	0	0.167	0	0.083	0	0	0	0	0.333	0	0	0.25	0	0	12	1485.91	2.52	3.682	0.002	11.626	2.092	0	170	0.667
AP00011	WNPFKELERAGQRVRDAVISAAPAVATVGQAAAIARG	train		0.27	0	0.027	0.054	0.027	0.081	0	0.054	0.027	0.027	0	0.027	0.054	0.054	0.108	0.027	0.027	0.108	0.027	0	37	3848.34	1.462	1.99	0.001	11.04	19.251	0.054	90	0.486
AP00012	GLFDIIKKIAESI	train		0.077	0	0.077	0.077	0.077	0.077	0	0.308	0.154	0.077	0	0	0	0	0	0.077	0	0	0	0	13	1446.73	-0.023	-0.011	0	6.813	20.477	0.077	157.692	0.538
AP00013	GLFDIIKKIAESF	train		0.077	0	0.077	0.077	0.154	0.077	0	0.231	0.154	0.077	0	0	0	0	0	0.077	0	0	0	0	13	1480.75	0.126	-0.011	0	6.813	20.477	0.154	127.692	0.538
AP00014	GLLDIVKKVVGAFGSL	train		0.063	0	0.063	0	0.063	0.188	0	0.063	0.125	0.188	0	0	0	0	0	0.063	0	0.188	0	0	16	1615.96	-1.012	0.989	0.001	9.84	-13.65	0.063	158.125	0.563
AP00015	GLFDIVKKVVGALGSL	train		0.063	0	0.063	0	0.063	0.188	0	0.063	0.125	0.188	0	0	0	0	0	0.063	0	0.188	0	0	16	1615.96	-1.012	0.989	0.001	9.84	-5.938	0.063	158.125	0.563
AP00016	GLFDIVKKVVGAIGSL	train		0.063	0	0.063	0	0.063	0.188	0	0.125	0.125	0.125	0	0	0	0	0	0.063	0	0.188	0	0	16	1615.96	-1.012	0.989	0.001	9.84	-5.938	0.063	158.125	0.563
AP00017	GLFDIVKKVVGTLAGL	train		0.063	0	0.063	0	0.063	0.188	0	0.063	0.125	0.188	0	0	0	0	0	0	0.063	0.188	0	0	16	1629.99	-1.064	0.989	0.001	9.84	-5.938	0.063	158.125	0.563
AP00018	GLFDIVKKVVGAFGSL	train		0.063	0	0.063	0	0.125	0.188	0	0.063	0.125	0.125	0	0	0	0	0	0.063	0	0.188	0	0	16	1649.98	-0.891	0.989	0.001	9.84	-5.938	0.125	133.75	0.563
AP00019	GLFDIAKKVIGVIGSL	train		0.063	0	0.063	0	0.063	0.188	0	0.188	0.125	0.125	0	0	0	0	0	0.063	0	0.125	0	0	16	1629.99	-1.067	0.989	0.001	9.84	11.781	0.063	164.375	0.563
AP00020	GLFDIVKKIAGHIAGSI	train		0.118	0	0.059	0	0.059	0.176	0.059	0.235	0.118	0.059	0	0	0	0	0	0.059	0	0.059	0	0	17	1739.07	-0.599	1.031	0.001	9.84	30.835	0.059	143.529	0.529
AP00021	GLFDIVKKIAGHIASSI	train		0.118	0	0.059	0	0.059	0.118	0.059	0.235	0.118	0.059	0	0	0	0	0	0.118	0	0.059	0	0	17	1769.1	-0.344	1.031	0.001	9.84	42.165	0.059	143.529	0.529
AP00022	GLFDIVKKIAGHIVSSI	train		0.059	0	0.059	0	0.059	0.118	0.059	0.235	0.118	0.059	0	0	0	0	0	0.118	0	0.118	0	0	17	1797.15	-0.475	1.031	0.001	9.84	37.171	0.059	154.706	0.529
AP00026	FKCRRWQWRMKKLGAPSITCVRRAF	train		0.08	0.08	0	0	0.08	0.04	0	0.04	0.12	0.04	0.04	0	0.04	0.04	0.2	0.04	0.04	0.04	0.08	0	25	3125.79	2.752	7.68	0.002	11.976	77.924	0.16	50.8	0.4
AP00030	QRFSQPTFKLPQGRLTLSRKF	train		0	0	0	0	0.143	0.048	0	0	0.095	0.143	0	0	0.095	0.143	0.143	0.095	0.095	0	0	0	21	2535.95	2.847	4.989	0.002	12.424	50.057	0.143	55.714	0.286
AP00032	WNPFKELERAGQRVRDAIISAGPAVATVGQAAAIARG	train		0.243	0	0.027	0.054	0.027	0.108	0	0.081	0.027	0.027	0	0.027	0.054	0.054	0.108	0.027	0.027	0.081	0.027	0	37	3848.34	1.462	1.99	0.001	11.04	14.046	0.054	90	0.459
AP00033	WNPFKELERAGQRVRDAIISAAPAVATVGQAAAIARG	train		0.27	0	0.027	0.054	0.027	0.081	0	0.081	0.027	0.027	0	0.027	0.054	0.054	0.108	0.027	0.027	0.081	0.027	0	37	3862.37	1.439	1.99	0.001	11.04	19.251	0.054	92.703	0.486
AP00034	WNPFKELERAGQRVRDAVISAAAVATVGQAAAIARG	train		0.278	0	0.028	0.056	0.028	0.083	0	0.056	0.028	0.028	0	0.028	0.028	0.056	0.111	0.028	0.028	0.111	0.028	0	36	3751.22	1.503	1.99	0.001	11.04	8.808	0.056	92.5	0.5
AP00035	KSSAYSLQMGATAIKQVKKLFKKWGW	train		0.115	0	0	0	0.038	0.077	0	0.038	0.231	0.077	0.038	0	0	0.077	0	0.115	0.038	0.038	0.077	0.038	26	2985.56	0.815	5.984	0.002	11.015	19.827	0.154	67.692	0.346
AP00036	DFASCHTNGGICLPNRCPGHMIQIGICFRPRVKCCRSW	train		0.026	0.158	0.026	0	0.053	0.105	0.053	0.105	0.026	0.026	0.026	0.053	0.079	0.026	0.105	0.053	0.026	0.026	0.026	0	38	4278.06	1.551	3.149	0.001	8.411	42.889	0.079	61.579	0.421
AP00037	VRNHVTCRINRGFCVPIRCPGRTRQIGTCFGPRIKCCRSW	train		0	0.15	0	0	0.05	0.1	0.025	0.1	0.025	0	0	0.05	0.075	0.025	0.2	0.025	0.075	0.075	0.025	0	40	4648.53	2.699	8.107	0.002	11.342	26.005	0.075	60.75	0.375
AP00042	QGVRNFVTCRINRGFCVPIRCPGHRRQIGTCLGPRIKCCR	train		0	0.15	0	0	0.05	0.125	0.025	0.1	0.025	0.025	0	0.05	0.075	0.05	0.2	0	0.05	0.075	0	0	40	4572.48	2.6	8.107	0.002	11.342	30.398	0.05	70.5	0.4
AP00043	VRNFVTCRINRGFCVPIRCPGHRRQIGTCLGPQIKCCR	train		0	0.158	0	0	0.053	0.105	0.026	0.105	0.026	0.026	0	0.053	0.079	0.053	0.184	0	0.053	0.079	0	0	38	4359.24	2.369	7.107	0.002	10.896	38.524	0.053	74.211	0.421
AP00044	QGVRNFVTCRINRGFCVPIRCPGHRRQIGTCLAPQIKCCR	train		0.025	0.15	0	0	0.05	0.1	0.025	0.1	0.025	0.025	0	0.05	0.075	0.075	0.175	0	0.05	0.075	0	0	40	4558.45	2.344	7.107	0.002	10.896	41.912	0.05	73	0.425
AP00045	QGVRSYLSCWGNRGICLLNRCPGRMRQIGTCLAPRVKCCR	train		0.025	0.15	0	0	0	0.125	0	0.05	0.025	0.1	0.025	0.05	0.05	0.05	0.175	0.05	0.025	0.05	0.025	0.025	40	4526.43	2.185	7.063	0.002	10.38	43.308	0.05	75.5	0.4
AP00046	GPLSCRRNGGVCIPIRCPGPMRQIGTCFGRPVKCCRSW	train		0	0.158	0	0	0.026	0.158	0	0.079	0.026	0.026	0.026	0.026	0.132	0.026	0.158	0.053	0.026	0.053	0.026	0	38	4163.01	1.786	6.065	0.001	10.053	60.047	0.053	56.316	0.368
AP00047	GPLSCGRNGGVCIPIRCPVPMRQIGTCFGRPVKCCRSW	train		0	0.158	0	0	0.026	0.158	0	0.079	0.026	0.026	0.026	0.026	0.132	0.026	0.132	0.053	0.026	0.079	0.026	0	38	4105.96	1.287	5.065	0.001	9.227	55.111	0.053	63.947	0.395
AP00049	GIGALSAKGALKGLAKGLAEHFAN	train		0.25	0	0	0.042	0.042	0.208	0.042	0.042	0.125	0.167	0	0.042	0	0	0	0.042	0	0	0	0	24	2294.66	-0.208	2.03	0.001	10.422	-22.642	0.042	106.25	0.5
AP00050	GIGASILSAGKSALKGLAKGLAEHFAN	train		0.222	0	0	0.037	0.037	0.185	0.037	0.074	0.111	0.148	0	0.037	0	0	0	0.111	0	0	0	0	27	2581.98	-0.115	2.03	0.001	10.422	-8.737	0.037	108.889	0.481
AP00051	GIGSAILSAGKSALKGLAKGLAEHFAN	train		0.222	0	0	0.037	0.037	0.185	0.037	0.074	0.111	0.148	0	0.037	0	0	0	0.111	0	0	0	0	27	2581.98	-0.115	2.03	0.001	10.422	-5.593	0.037	108.889	0.481
AP00052	GIGAAILSAGKSALKGLAKGLAEHF	train		0.24	0	0	0.04	0.04	0.2	0.04	0.08	0.12	0.16	0	0	0	0	0	0.08	0	0	0	0	25	2380.79	-0.526	2.03	0.001	10.422	-10.236	0.04	117.6	0.52
AP00053	GIGAAILSAGKSIIKGLANGLAEHF	train		0.2	0	0	0.04	0.04	0.2	0.04	0.16	0.08	0.12	0	0.04	0	0	0	0.08	0	0	0	0	25	2408.8	-0.606	1.031	0	9.84	-12.852	0.04	129.2	0.52
AP00054	GIGGALLSAGKSALKGLAKGLAEHFAN	train		0.222	0	0	0.037	0.037	0.222	0.037	0.037	0.111	0.185	0	0.037	0	0	0	0.074	0	0	0	0	27	2551.95	-0.276	2.03	0.001	10.422	-11.3	0.037	108.889	0.481
AP00055	IIGPVLGMVGSALGGLLKKI	train		0.05	0	0	0	0	0.25	0	0.15	0.1	0.2	0.05	0	0.05	0	0	0.05	0	0.1	0	0	20	1936.46	-1.844	1.989	0.001	10.709	12.565	0	170.5	0.55
AP00056	LIGPVLGLVGSALGGLLKKI	train		0.05	0	0	0	0	0.25	0	0.1	0.1	0.3	0	0	0.05	0	0	0.05	0	0.1	0	0	20	1918.42	-1.973	1.989	0.001	10.709	12.565	0	190	0.55
AP00057	IIGPVLGLVGSALGGLLKKI	train		0.05	0	0	0	0	0.25	0	0.15	0.1	0.25	0	0	0.05	0	0	0.05	0	0.1	0	0	20	1918.42	-1.973	1.989	0.001	10.709	12.565	0	190	0.55
AP00058	GIGTKILGGVKTALKGALKELASTYAN	train		0.148	0	0	0.037	0	0.185	0	0.074	0.148	0.148	0	0.037	0	0	0	0.037	0.111	0.037	0	0.037	27	2675.14	0.052	2.986	0.001	10.408	7.026	0.037	112.222	0.407
AP00059	GIGTKILGGVKTALKGALKELASTYVN	train		0.111	0	0	0.037	0	0.185	0	0.074	0.148	0.148	0	0.037	0	0	0	0.037	0.111	0.074	0	0.037	27	2703.19	-0.031	2.986	0.001	10.408	-1.744	0.037	119.259	0.407
AP00060	GIGGKILSGLKTALKGAAKELASTYLH	train		0.148	0	0	0.037	0	0.185	0.037	0.074	0.148	0.185	0	0	0	0	0	0.074	0.074	0	0	0.037	27	2698.18	-0.023	3.028	0.001	10.408	-0.678	0.037	115.926	0.407
AP00061	GIGGVLLSAGKAALKGLAKVLAEKYAN	train		0.222	0	0	0.037	0	0.185	0	0.037	0.148	0.185	0	0.037	0	0	0	0.037	0	0.074	0	0.037	27	2613.11	-0.517	2.986	0.001	10.408	7.248	0.037	130.37	0.519
AP00062	SIGAKILGGVKTFFKGALKELASTYLQ	train		0.111	0	0	0.037	0.074	0.148	0	0.074	0.148	0.148	0	0	0	0.037	0	0.074	0.074	0.037	0	0.037	27	2841.36	-0.077	2.986	0.001	10.408	15.622	0.111	108.519	0.444
AP00063	ILGPVLSLVGSALGGLIKKI	train		0.05	0	0	0	0	0.2	0	0.15	0.1	0.25	0	0	0.05	0	0	0.1	0	0.1	0	0	20	1948.45	-1.756	1.989	0.001	10.709	22.195	0	190	0.55
AP00064	ILGPVLGLVGNALGGLIKNE	train		0.05	0	0	0.05	0	0.25	0	0.1	0.05	0.25	0	0.1	0.05	0	0	0	0	0.1	0	0	20	1947.33	-1.17	-0.01	0	6.75	22.195	0	170.5	0.5
AP00065	ILGPVLSLVGNALGGLLKNE	train		0.05	0	0	0.05	0	0.2	0	0.05	0.05	0.3	0	0.1	0.05	0	0	0.05	0	0.1	0	0	20	1977.36	-0.953	-0.01	0	6.75	22.195	0	170.5	0.5
AP00071	FLPAIFRMAAKVVPTIICSITKKC	train		0.125	0.083	0	0	0.083	0	0	0.167	0.125	0.042	0.042	0	0.083	0	0.042	0.042	0.083	0.083	0	0	24	2651.35	-0.37	3.68	0.001	10.417	35.263	0.083	117.917	0.625
AP00072	VIPFVASVAAEMQHVYCAASRKC	train		0.217	0.087	0	0.043	0.043	0	0.043	0.043	0.043	0	0.043	0	0.043	0.043	0.043	0.087	0	0.174	0	0.043	23	2480.93	0.278	0.722	0	8.094	18.504	0.087	89.13	0.609
AP00073	FLPLLAGLAANFLPKIFCKITRKC	train		0.125	0.083	0	0	0.125	0.042	0	0.083	0.125	0.208	0	0.042	0.083	0	0.042	0	0.042	0	0	0	24	2678.36	-0.48	3.68	0.001	10.417	12.296	0.125	126.25	0.625
AP00074	FLPVLAGIAAKVVPALFCKITKKC	train		0.167	0.083	0	0	0.083	0.042	0	0.083	0.167	0.125	0	0	0.083	0	0	0	0.042	0.125	0	0	24	2531.22	-1.194	3.68	0.001	10.265	31.071	0.083	134.167	0.667
AP00075	GLLDSLKGFAATAGKGVLQSLLSTASCKLAKTC	train		0.152	0.061	0.03	0	0.03	0.121	0	0	0.121	0.212	0	0	0	0.03	0	0.121	0.091	0.03	0	0	33	3253.84	0.028	2.68	0.001	9.693	35.742	0.03	106.667	0.485
AP00083	GILSLVKGVAKLAGKGLAKEGGKFGLELIACKIAKQC	train		0.135	0.054	0	0.054	0.027	0.189	0	0.081	0.189	0.162	0	0	0	0.027	0	0.027	0	0.054	0	0	37	3713.56	-0.328	4.679	0.001	10.308	17.657	0.027	124.054	0.514
AP00085	SLFSLIKAGAKFLGKNLLKQGACYAACKASKQC	train		0.182	0.091	0	0	0.061	0.091	0	0.03	0.182	0.152	0	0.03	0	0.061	0	0.091	0	0	0	0.03	33	3462.17	0.253	5.523	0.002	10.223	42.682	0.091	89.091	0.515
AP00086	GIMSIVKDVAKNAAKEAAKGALSTLSCKLAKTC	train		0.212	0.061	0.03	0.03	0	0.061	0	0.061	0.182	0.091	0.03	0.03	0	0	0	0.091	0.061	0.061	0	0	33	3321.98	0.566	3.679	0.001	10.065	19.155	0	97.879	0.515
AP00087	GIMSIVKDVAKTAAKEAAKGALSTLSCKLAKTC	train		0.212	0.061	0.03	0.03	0	0.061	0	0.061	0.182	0.091	0.03	0	0	0	0	0.091	0.091	0.061	0	0	33	3308.99	0.442	3.679	0.001	10.065	19.155	0	97.879	0.515
AP00088	GILDTLKQFAKGVGKDLVKGAAQGVLSTVSCKLAKTC	train		0.108	0.054	0.054	0	0.027	0.135	0	0.027	0.162	0.135	0	0	0	0.054	0	0.054	0.081	0.108	0	0	37	3749.46	0.356	3.679	0.001	10.065	4.9	0.027	105.405	0.459
AP00089	FLGALFKVASKVLPSVFCAITKKC	train		0.125	0.083	0	0	0.125	0.042	0	0.042	0.167	0.125	0	0	0.042	0	0	0.083	0.042	0.125	0	0	24	2571.2	-0.754	3.68	0.001	10.265	8.758	0.125	113.75	0.625
AP00090	FLPLLAGLAANFLPTIICKISYKC	train		0.125	0.083	0	0	0.083	0.042	0	0.125	0.083	0.208	0	0.042	0.083	0	0	0.042	0.042	0	0	0.042	24	2610.24	-1.267	1.679	0.001	8.862	15.833	0.125	142.5	0.625
AP00091	GLLNTFKDWAISIAKGAGKGVLTTLSCKLDKSC	train		0.091	0.061	0.061	0	0.03	0.121	0	0.061	0.152	0.152	0	0.03	0	0	0	0.091	0.091	0.03	0.03	0	33	3440.05	0.43	2.679	0.001	9.633	6.076	0.061	100.606	0.424
AP00092	SLFSLIKAGAKFLGKNLLKQGAQYAACKVSKEC	train		0.152	0.061	0	0.03	0.061	0.091	0	0.03	0.182	0.152	0	0.03	0	0.061	0	0.091	0	0.03	0	0.03	33	3516.2	0.431	4.677	0.001	10.221	32.945	0.091	94.848	0.485
AP00093	GILDSFKQFAKGVGKDLIKGAAQGVLSTMSCKLAKTC	train		0.108	0.054	0.054	0	0.054	0.135	0	0.054	0.162	0.108	0.027	0	0	0.054	0	0.081	0.054	0.054	0	0	37	3815.54	0.453	3.679	0.001	10.065	22.759	0.054	89.73	0.459
AP00094	FLPLIGRVLSGIL	train		0	0	0	0	0.077	0.154	0	0.154	0	0.308	0	0	0.077	0	0.077	0.077	0	0.077	0	0	13	1397.75	-1.546	0.99	0.001	10.742	32.331	0.077	202.308	0.615
AP00095	LLPIVGNLLKSLL	train		0	0	0	0	0	0.077	0	0.077	0.077	0.462	0	0.077	0.077	0	0	0.077	0	0.077	0	0	13	1392.77	-1.833	0.989	0.001	10.025	-2.077	0	232.308	0.615
AP00096	LLPILGNLLNGLL	train		0	0	0	0	0	0.154	0	0.077	0	0.538	0	0.154	0.077	0	0	0	0	0	0	0	13	1362.7	-2.151	-0.01	0	6	20.769	0	240	0.615
AP00097	VLPIIGNLLNSLL	train		0	0	0	0	0	0.077	0	0.154	0	0.385	0	0.154	0.077	0	0	0.077	0	0.077	0	0	13	1378.7	-1.749	-0.01	0	6	17.515	0	232.308	0.615
AP00098	FLPLIGKVLSGIL	train		0	0	0	0	0.077	0.154	0	0.154	0.077	0.308	0	0	0.077	0	0	0.077	0	0.077	0	0	13	1369.74	-2.267	0.989	0.001	10.025	19.269	0.077	202.308	0.615
AP00099	FFPVIGRILNGIL	train		0	0	0	0	0.154	0.154	0	0.231	0	0.154	0	0.077	0.077	0	0.077	0	0	0.077	0	0	13	1458.79	-1.148	0.99	0.001	10.742	50.4	0.154	172.308	0.615
AP00100	LLPNLLKSLL	train		0	0	0	0	0	0	0	0	0.1	0.6	0	0.1	0.1	0	0	0.1	0	0	0	0	10	1123.43	-1.393	0.989	0.001	10.025	19.77	0	234	0.6
AP00101	FVQWFSKFLGRIL	train		0	0	0	0	0.231	0.077	0	0.077	0.077	0.154	0	0	0	0.077	0.077	0.077	0	0.077	0.077	0	13	1640.97	-0.123	1.989	0.001	11.4	24.046	0.308	112.308	0.538
AP00102	GSKKPVPIIYCNRRTGKCQRM	train		0	0.095	0	0	0	0.095	0	0.095	0.143	0	0.048	0.048	0.095	0.048	0.143	0.048	0.048	0.048	0	0.048	21	2435.94	2.811	5.678	0.002	10.944	39.876	0.048	50.952	0.286
AP00104	FLPFLAKILTGVL	train		0.077	0	0	0	0.154	0.077	0	0.077	0.077	0.308	0	0	0.077	0	0	0	0.077	0.077	0	0	13	1431.81	-2.248	0.989	0.001	10.025	40.615	0.154	180	0.692
AP00105	FLPLFASLIGKLL	train		0.077	0	0	0	0.154	0.077	0	0.077	0.077	0.385	0	0	0.077	0	0	0.077	0	0	0	0	13	1431.81	-2.252	0.989	0.001	10.025	10.985	0.154	187.692	0.692
AP00107	FLPFLASLLSKVL	train		0.077	0	0	0	0.154	0	0	0	0.077	0.385	0	0	0.077	0	0	0.154	0	0.077	0	0	13	1447.81	-1.851	0.989	0.001	10.025	32.331	0.154	180	0.692
AP00108	FLPFLATLLSKVL	train		0.077	0	0	0	0.154	0	0	0	0.077	0.385	0	0	0.077	0	0	0.077	0.077	0.077	0	0	13	1461.83	-1.915	0.989	0.001	10.025	32.331	0.154	180	0.692
AP00109	VLPLISMALGKLL	train		0.077	0	0	0	0	0.077	0	0.077	0.077	0.385	0.077	0	0.077	0	0	0.077	0	0.077	0	0	13	1367.79	-2.285	0.989	0.001	10.025	20.477	0	210	0.692
AP00110	NFLGTLINLAKKIM	train		0.071	0	0	0	0.071	0.071	0	0.143	0.143	0.214	0.071	0.143	0	0	0	0	0.071	0	0	0	14	1575.96	-0.409	1.989	0.001	10.709	-13.579	0.071	146.429	0.571
AP00111	FLPILINLIHKGLL	train		0	0	0	0	0.071	0.071	0.071	0.214	0.071	0.357	0	0.071	0.071	0	0	0	0	0	0	0	14	1604.04	-1.888	1.031	0.001	10.025	56.464	0.071	222.857	0.643
AP00112	FLPIVGKLLSGLL	train		0	0	0	0	0.077	0.154	0	0.077	0.077	0.385	0	0	0.077	0	0	0.077	0	0.077	0	0	13	1369.74	-2.267	0.989	0.001	10.025	-2.077	0.077	202.308	0.615
AP00113	GLLSGLKKVGKHVAKNVAVSLMDSLKCKISGDC	train		0.061	0.061	0.061	0	0	0.121	0.03	0.03	0.182	0.152	0.03	0.03	0	0	0	0.121	0	0.121	0	0	33	3400.1	0.535	3.721	0.001	10.065	0.097	0	112.121	0.455
AP00114	SMLSVLKNLGKVGLGFVACKINKQC	train		0.04	0.08	0	0	0.04	0.12	0	0.04	0.16	0.16	0.04	0.08	0	0.04	0	0.08	0	0.12	0	0	25	2651.27	-0.057	3.68	0.001	10.265	26.108	0.04	116.8	0.52
AP00115	GLFLDTLKGAAKDVAGKLEGLKCKITGCKLP	train		0.097	0.065	0.065	0.032	0.032	0.161	0	0.032	0.194	0.194	0	0	0.032	0	0	0	0.065	0.032	0	0	31	3188.86	0.275	2.679	0.001	9.583	-13.606	0.032	107.097	0.452
AP00116	GFLDIINKLGKTFAGHMLDKIKCTIGTCPPSP	train		0.031	0.063	0.063	0	0.063	0.125	0.031	0.125	0.125	0.094	0.031	0.031	0.094	0	0	0.031	0.094	0	0	0	32	3417.09	0.349	1.722	0.001	8.885	47	0.063	88.438	0.406
AP00117	FLPFIARLAAKVFPSIICSVTKKC	train		0.125	0.083	0	0	0.125	0	0	0.125	0.125	0.083	0	0	0.083	0	0.042	0.083	0.042	0.083	0	0	24	2653.31	-0.361	3.68	0.001	10.417	34.608	0.125	117.917	0.625
AP00118	GILDSFKGVAKGVAKDLAGKLLDKLKCKITGC	train		0.094	0.063	0.094	0	0.031	0.156	0	0.063	0.219	0.156	0	0	0	0	0	0.031	0.031	0.063	0	0	32	3290.99	0.4	3.679	0.001	9.996	-9.503	0.031	112.813	0.469
AP00119	GILSSIKGVAKGVAKNVAAQLLDTLKCKITGC	train		0.125	0.063	0.031	0	0	0.125	0	0.094	0.156	0.125	0	0.031	0	0.031	0	0.063	0.063	0.094	0	0	32	3200.87	0.015	3.679	0.001	10.152	-1.544	0	125	0.5
AP00120	GLLDTIKGVAKTVAASMLDKLKCKISGC	train		0.107	0.071	0.071	0	0	0.107	0	0.071	0.179	0.143	0.036	0	0	0	0	0.071	0.071	0.071	0	0	28	2864.5	0.228	2.679	0.001	9.633	-13.918	0	115	0.5
AP00121	GLMDTVKNVAKNLAGHMLDKLKCKITGC	train		0.071	0.071	0.071	0	0	0.107	0.036	0.036	0.179	0.143	0.071	0.071	0	0	0	0	0.071	0.071	0	0	28	3002.65	0.782	2.721	0.001	9.633	-11.914	0	97.5	0.464
AP00122	SMLSVLKNLGKVGLGLVACKINKQC	train		0.04	0.08	0	0	0	0.12	0	0.04	0.16	0.2	0.04	0.08	0	0.04	0	0.08	0	0.12	0	0	25	2617.26	-0.134	3.68	0.001	10.265	26.108	0	132.4	0.52
AP00123	GLFLDTLKGLAGKLLQGLKCIKAGCKP	train		0.074	0.074	0.037	0	0.037	0.185	0	0.037	0.185	0.259	0	0	0.037	0.037	0	0	0.037	0	0	0	27	2786.46	-0.32	3.679	0.001	10.152	-5.522	0.037	122.963	0.481
AP00124	GLFLDTLKGAAKDVAGKLLEGLKCKIAGCKP	train		0.129	0.065	0.065	0.032	0.032	0.161	0	0.032	0.194	0.194	0	0	0.032	0	0	0	0.032	0.032	0	0	31	3158.83	0.134	2.679	0.001	9.583	-16.774	0.032	110.323	0.484
AP00125	KWKVFKKIEKMGRNIRNGIVKAGPAIAVLGEAKAILS	train		0.135	0	0	0.054	0.027	0.108	0	0.135	0.189	0.054	0.027	0.054	0.027	0	0.054	0.027	0	0.081	0.027	0	37	4035.9	0.864	6.987	0.002	11.322	39.254	0.054	110.811	0.459
AP00126	GGLKKLGKKLEGVGKRVFKASEKALPVAVGIKALGK	train		0.111	0	0	0.056	0.028	0.194	0	0.028	0.25	0.139	0	0	0.028	0	0.028	0.028	0	0.111	0	0	36	3676.5	0.539	7.986	0.002	11.188	10.497	0.028	108.333	0.417
AP00127	RWKVFKKIEKVGRNIRDGVIKAAPAIEVLGQAKAL	train		0.143	0	0.029	0.057	0.029	0.086	0	0.114	0.171	0.057	0	0.029	0.029	0.029	0.086	0	0	0.114	0.029	0	35	3903.68	1.421	5.988	0.002	11.215	61.851	0.057	114.286	0.457
AP00128	KWKIFKKIEKVGRNIRNGIIKAGPAVAVLGEAKAL	train		0.143	0	0	0.057	0.029	0.114	0	0.143	0.2	0.057	0	0.057	0.029	0	0.057	0	0	0.086	0.029	0	35	3817.63	0.883	6.987	0.002	11.322	22.08	0.057	117.143	0.457
AP00129	GWLKKIGKKIERVGQNTRDATVKGLEVAQQAANVAATVR	train		0.154	0	0.026	0.051	0	0.103	0	0.051	0.128	0.051	0	0.051	0	0.077	0.077	0	0.077	0.128	0.026	0	39	4205.83	1.939	4.988	0.001	11.135	16.3	0.026	92.564	0.385
AP00130	GWLKKLGKRIERIGQHTRDATIQGLGIAQQAANVAATAR	train		0.179	0	0.026	0.026	0	0.128	0.026	0.103	0.077	0.077	0	0.026	0	0.103	0.103	0	0.077	0.026	0.026	0	39	4198.8	1.919	5.031	0.001	11.75	29.995	0.026	95.385	0.385
AP00131	WNPFKELERAGQRVRDAIISAGPAVATVAQATALAK	train		0.25	0	0.028	0.056	0.028	0.056	0	0.056	0.056	0.056	0	0.028	0.056	0.056	0.083	0.028	0.056	0.083	0.028	0	36	3807.33	1.366	1.99	0.001	10.631	18.875	0.056	92.5	0.472
AP00132	GWLKKIGKKIERVGQHTRDATIQTIAVAQQAANVAATAR	train		0.205	0	0.026	0.026	0	0.077	0.026	0.103	0.103	0.026	0	0.026	0	0.103	0.077	0	0.103	0.077	0.026	0	39	4200.82	1.792	5.03	0.001	11.463	19.459	0.026	92.821	0.41
AP00133	GGLKKLGKKLEGVGKRVFKASEKALPVLTGYKAIG	train		0.086	0	0	0.057	0.029	0.2	0	0.029	0.229	0.143	0	0	0.029	0	0.029	0.029	0.029	0.086	0	0.029	35	3642.4	0.641	6.984	0.002	10.915	15.363	0.057	100.286	0.371
AP00134	SWLSKTAKKLENSAKKRISEGIAIAIQGGPR	train		0.129	0	0	0.065	0	0.097	0	0.129	0.161	0.065	0	0.032	0.032	0.032	0.065	0.129	0.032	0	0.032	0	31	3338.87	1.86	4.988	0.001	11.173	26.458	0.032	88.387	0.323
AP00135	GWLKKIGKKIERVGQHTRDATIQTIGVAQQAANVAATLK	train		0.154	0	0.026	0.026	0	0.103	0.026	0.103	0.128	0.051	0	0.026	0	0.103	0.051	0	0.103	0.077	0.026	0	39	4200.86	1.494	5.03	0.001	11.173	17.282	0.026	97.692	0.385
AP00136	FLPLILRKIVTAL	train		0.077	0	0	0	0.077	0	0	0.154	0.077	0.308	0	0	0.077	0	0.077	0	0.077	0.077	0	0	13	1496.92	-1.178	1.989	0.001	11.4	34.085	0.077	210	0.692
AP00137	LRDLVCYCRTRGCKRRERMNGTCRKGHLMYTLCCR	train		0	0.171	0.029	0.029	0	0.086	0.029	0	0.057	0.114	0.057	0.029	0	0	0.229	0	0.086	0.029	0	0.057	35	4253.11	3.61	7.103	0.002	9.99	33.666	0.057	52.857	0.371
AP00138	LRDLVCYCRKRGCKRRERMNGTCRKGHLMYTLCCR	train		0	0.171	0.029	0.029	0	0.086	0.029	0	0.086	0.114	0.057	0.029	0	0	0.229	0	0.057	0.029	0	0.057	35	4280.18	3.695	8.103	0.002	10.268	42.98	0.057	52.857	0.371
AP00139	KWKLFKKIEKVGQNIRDGIIKAGPAVAVVGQATQIAK	train		0.135	0	0.027	0.027	0.027	0.108	0	0.135	0.189	0.027	0	0.027	0.027	0.081	0.027	0	0.027	0.108	0.027	0	37	4004.78	0.847	5.987	0.001	11.05	16.524	0.054	108.108	0.432
AP00144	GIGKFLHSAKKFGKAFVGEIMNS	train		0.087	0	0	0.043	0.13	0.174	0.043	0.087	0.174	0.043	0.043	0.043	0	0	0	0.087	0	0.043	0	0	23	2466.91	0.419	3.03	0.001	10.69	-0.104	0.13	72.174	0.435
AP00146	GIGAVLKVLTTGLPALISWIKRKRQQ	train		0.077	0	0	0	0	0.115	0	0.115	0.115	0.154	0	0	0.038	0.077	0.077	0.038	0.077	0.077	0.038	0	26	2847.46	0.57	4.988	0.002	12.18	44.731	0.038	135	0.423
AP00149	MPCSCKKYCDPWEVIDGSCGLFNSKYICCREK	train		0	0.188	0.063	0.063	0.031	0.063	0	0.063	0.125	0.031	0.031	0.031	0.063	0	0.031	0.094	0	0.031	0.031	0.063	32	3707.36	1.54	0.061	0	7.433	46.556	0.125	45.625	0.375
AP00150	ILPWKWPWWPWRR	train		0	0	0	0	0	0	0	0.077	0.077	0.077	0	0	0.231	0	0.154	0	0	0	0.385	0	13	1907.27	1.069	2.989	0.002	12.131	76.277	0.385	60	0.154
AP00151	RCVCTRGFCRCVCRRGVC	train		0	0.333	0	0	0.056	0.111	0	0	0	0	0	0	0	0	0.278	0	0.056	0.167	0	0	18	2077.57	2.917	4.066	0.002	8.746	41.567	0.056	48.333	0.556
AP00152	VRRFPWWWPFLRR	train		0	0	0	0	0.154	0	0	0	0	0.077	0	0	0.154	0	0.308	0	0	0.077	0.231	0	13	1902.25	2.905	3.99	0.002	12.578	139.585	0.385	52.308	0.308
AP00153	RSVCRQIKICRRRGGCYYKCTNRPY	train		0	0.16	0	0	0	0.08	0	0.08	0.08	0	0	0.04	0.04	0.04	0.24	0.04	0.04	0.04	0	0.12	25	3080.65	3.932	7.367	0.002	10.496	95.12	0.12	42.8	0.28
AP00155	RGLRRLGRKIAHGVKKYGPTVLRIIRIAG	train		0.069	0	0	0	0	0.172	0.034	0.138	0.103	0.103	0	0	0.034	0	0.207	0	0.034	0.069	0	0.034	29	3255.96	2.162	9.028	0.003	12.42	26.41	0.034	121.034	0.379
AP00156	RCVCRRGVCRCVCRRGVC	train		0	0.333	0	0	0	0.111	0	0	0	0	0	0	0	0	0.333	0	0	0.222	0	0	18	2084.61	3.544	5.066	0.002	9.249	55.278	0	64.444	0.556
AP00157	ALWKTMLKKLGTMALHAGKAALGAAADTISQGTQ	train		0.235	0	0.029	0	0	0.118	0.029	0.029	0.118	0.147	0.059	0	0	0.059	0	0.029	0.118	0	0.029	0	34	3455.07	0.163	3.03	0.001	10.69	1.847	0.029	92.353	0.471
AP00158	ALWFTMLKKLGTMALHAGKAALGAAANTISQGTQ	train		0.235	0	0	0	0.029	0.118	0.029	0.029	0.088	0.147	0.059	0.029	0	0.059	0	0.029	0.118	0	0.029	0	34	3473.09	-0.149	3.03	0.001	10.987	6.268	0.059	92.353	0.5
AP00159	ALWKNMLKGIGKLAGKAALGAVKKLVGAES	train		0.2	0	0	0.033	0	0.167	0	0.033	0.2	0.167	0.033	0.033	0	0	0	0.033	0	0.067	0.033	0	30	3023.69	-0.256	4.987	0.002	10.979	-5.28	0.033	117.333	0.5
AP00160	ALWMTLLKKVLKAAAKAALNAVLVGANA	train		0.321	0	0	0	0	0.036	0	0	0.143	0.214	0.036	0.071	0	0	0	0	0.036	0.107	0.036	0	28	2850.52	-0.911	3.987	0.001	11.157	10.368	0.036	146.786	0.679
AP00161	GLWSKIKTAGKSVAKAAAKAAVKAVTNAV	train		0.31	0	0	0	0	0.069	0	0.034	0.207	0.034	0	0.034	0	0	0	0.069	0.069	0.138	0.034	0	29	2840.38	0.186	5.986	0.002	11.374	-0.066	0.034	97.931	0.517
AP00162	GLWNKIKEAASKAAGKAALGFVNEMV	train		0.231	0	0	0.077	0.038	0.115	0	0.038	0.154	0.077	0.038	0.077	0	0	0	0.038	0	0.077	0.038	0	26	2704.16	0.32	1.989	0.001	10.258	22.781	0.077	90.385	0.5
AP00163	ALWKDILKNVGKAAGKAVLNTVTDMVNQ	train		0.143	0	0.071	0	0	0.071	0	0.036	0.143	0.107	0.036	0.107	0	0.036	0	0	0.071	0.143	0.036	0	28	2998.51	0.736	1.988	0.001	10.258	4.093	0.036	111.429	0.464
AP00164	ALWKTIIKGAGKMIGSLAKNLLGSQAQPES	train		0.133	0	0	0.033	0	0.133	0	0.1	0.133	0.133	0.033	0.033	0.033	0.067	0	0.1	0.033	0	0.033	0	30	3111.67	0.313	2.988	0.001	10.69	42.16	0.033	104.333	0.4
AP00165	ALWKNMLKGIGKLAGQAALGAVKTLVGAE	train		0.207	0	0	0.034	0	0.172	0	0.034	0.138	0.172	0.034	0.034	0	0.034	0	0	0.034	0.069	0.034	0	29	2909.5	-0.486	2.988	0.001	10.69	-6.593	0.034	121.379	0.517
AP00166	GWGSFFKKAAHVGKHVGKAALTHYL	train		0.16	0	0	0	0.08	0.16	0.12	0	0.16	0.08	0	0	0	0	0	0.04	0.04	0.08	0.04	0.04	25	2711.14	0.203	4.111	0.002	10.765	4.972	0.16	70.4	0.4
AP00167	GWMSKIASGIGTFLSGMQQ	train		0.053	0	0	0	0.053	0.211	0	0.105	0.053	0.053	0.105	0	0	0.105	0	0.158	0.053	0	0.053	0	19	1999.32	-0.049	0.989	0	10.025	50.816	0.105	66.842	0.368
AP00168	GRPNPVNNKPTPHPRL	train		0	0	0	0	0	0.063	0.063	0	0.063	0.063	0	0.188	0.313	0	0.125	0	0.063	0.063	0	0	16	1794.03	3.29	3.031	0.002	12.131	35.225	0	42.5	0.125
AP00169	GRPNPVNTKPTPYPRL	train		0	0	0	0	0	0.063	0	0	0.063	0.063	0	0.125	0.313	0	0.125	0	0.125	0.063	0	0.063	16	1807.07	2.753	2.987	0.002	11.288	24.631	0.063	42.5	0.125
AP00170	VDKGSYLPRPTPPRPIYNRN	train		0	0	0.05	0	0	0.05	0	0.05	0.05	0.05	0	0.1	0.25	0	0.15	0.05	0.05	0.05	0	0.1	20	2340.65	3.187	2.985	0.001	10.592	30.645	0.1	53.5	0.15
AP00171	HRHQGPIFDTRPSPFNPNQPRPGPIY	train		0	0	0.038	0	0.077	0.077	0.077	0.077	0	0	0	0.077	0.269	0.077	0.115	0.038	0.038	0	0	0.038	26	3026.34	2.907	2.071	0.001	10.883	63.019	0.115	30	0.154
AP00172	GKPRPYSPRPTSHPRPIRV	train		0	0	0	0	0	0.053	0.053	0.053	0.053	0	0	0	0.316	0	0.211	0.105	0.053	0.053	0	0.053	19	2198.54	3.658	5.029	0.002	12.12	41.153	0.053	35.789	0.105
AP00173	RCICTTRTCRFPYRRLGTCLFQNRVYTFCC	train		0	0.2	0	0	0.1	0.033	0	0.033	0	0.067	0	0.033	0.033	0.033	0.2	0	0.167	0.033	0	0.067	30	3682.38	2.616	5.062	0.001	9.128	42.77	0.167	48.667	0.433
AP00174	RRCICTTRTCRFPYRRLGTCIFQNRVYTFCC	train		0	0.194	0	0	0.097	0.032	0	0.065	0	0.032	0	0.032	0.032	0.032	0.226	0	0.161	0.032	0	0.065	31	3838.56	3.013	6.062	0.002	9.64	53.977	0.161	47.097	0.419
AP00176	ACYCRIPACIAGERRYGTCIYQGRLWAFCC	train		0.133	0.2	0	0.033	0.033	0.1	0	0.1	0	0.033	0	0	0.033	0.033	0.133	0	0.033	0	0.033	0.1	30	3448.08	1.076	2.06	0.001	8.116	55.71	0.167	65.333	0.5
AP00177	CYCRIPACIAGERRYGTCIYQGRLWAFCC	train		0.103	0.207	0	0.034	0.034	0.103	0	0.103	0	0.034	0	0	0.034	0.034	0.138	0	0.034	0	0.034	0.103	29	3377	1.176	2.06	0.001	8.116	42.134	0.172	64.138	0.483
AP00178	DCYCRIPACIAGERRYGTCIYQGRLWAFCC	train		0.1	0.2	0.033	0.033	0.033	0.1	0	0.1	0	0.033	0	0	0.033	0.033	0.133	0	0.033	0	0.033	0.1	30	3492.09	1.427	1.061	0	7.825	41.063	0.167	62	0.467
AP00179	VCSCRLVFCRRTELRVGNCLIGGVSFTYCCTRV	train		0	0.182	0	0.03	0.061	0.091	0	0.03	0	0.091	0	0.03	0	0	0.152	0.061	0.091	0.152	0	0.03	33	3715.45	1.405	3.064	0.001	8.404	62.042	0.091	91.212	0.515
AP00180	ATCYCRTGRCATRESLSGVCEISGRLYRLCCR	train		0.063	0.188	0	0.063	0	0.094	0	0.031	0	0.094	0	0	0	0	0.188	0.094	0.094	0.031	0	0.063	32	3588.18	2.609	3.063	0.001	8.398	13.788	0.063	64.063	0.406
AP00182	GFGCPLDQMQCHRHCQTITGRSGGYCSGPLKLTCTCYR	train		0	0.158	0.026	0	0.026	0.158	0.053	0.026	0.026	0.079	0.026	0	0.053	0.079	0.079	0.053	0.105	0	0	0.053	38	4179.82	1.684	2.145	0.001	8.123	32.503	0.079	41.053	0.316
AP00183	RWKIFKKIEKMGRNIRDGIVKAGPAIEVLGSAKAI	train		0.114	0	0.029	0.057	0.029	0.114	0	0.171	0.171	0.029	0.029	0.029	0.029	0	0.086	0.029	0	0.057	0.029	0	35	3894.69	1.407	5.988	0.002	11.215	67.266	0.057	106	0.429
AP00185	ICACRRRFCPNSERFSGYCRVNGARYVRCCSRR	train		0.061	0.182	0	0.03	0.061	0.061	0	0.03	0	0	0	0.061	0.03	0	0.273	0.091	0	0.061	0	0.061	33	3946.58	4.022	7.062	0.002	10.176	80.609	0.121	35.455	0.394
AP00186	GRCVCRKQLLCSYRERRIGDCKIRGVRFPFCCPR	train		0	0.176	0.029	0.029	0.059	0.088	0	0.059	0.059	0.059	0	0	0.059	0.029	0.235	0.029	0	0.059	0	0.029	34	4075.91	3.26	7.063	0.002	10.21	36.097	0.088	62.941	0.412
AP00187	VVCACRRALCLPRERRAGFCRIRGRIHPLCCRR	train		0.091	0.182	0	0.03	0.03	0.061	0.03	0.061	0	0.091	0	0	0.061	0	0.303	0	0	0.061	0	0	33	3897.77	3.334	8.108	0.002	11.501	84.767	0.03	85.758	0.515
AP00188	VVCACRRALCLPLERRAGFCRIRGRIHPLCCRR	train		0.091	0.182	0	0.03	0.03	0.061	0.03	0.061	0	0.121	0	0	0.061	0	0.273	0	0	0.061	0	0	33	3854.75	2.733	7.108	0.002	11.207	87.052	0.03	97.576	0.545
AP00189	VSCTCRRFSCGFGERASGSCTVNGVRHTLCCRR	train		0.03	0.182	0	0.03	0.061	0.121	0.03	0	0	0.03	0	0.03	0	0	0.182	0.121	0.091	0.091	0	0	33	3610.15	2.809	4.108	0.001	8.747	90.518	0.061	41.212	0.394
AP00191	QCRRLCYKQRCVTYCRGR	train		0	0.222	0	0	0	0.056	0	0	0.056	0.056	0	0	0	0.111	0.278	0	0.056	0.056	0	0.111	18	2292.74	4.392	5.369	0.002	10.072	36.589	0.111	37.778	0.333
AP00193	DTHFPICIFCCGCCHRSKCGMCCKT	train		0	0.32	0.04	0	0.08	0.08	0.08	0.08	0.08	0	0.04	0	0.04	0	0.04	0.04	0.08	0	0	0	25	2797.42	0.893	0.841	0	7.67	37.76	0.08	31.2	0.52
AP00195	RGGRLCYCRRRFCVCVGR	train		0	0.222	0	0	0.056	0.167	0	0	0	0.056	0	0	0	0	0.333	0	0	0.111	0	0.056	18	2160.62	3.652	5.372	0.002	10.728	62.133	0.111	53.889	0.444
AP00199	KYYGNGVHCTKSGCSVNWGEAFSAGVHRLANGGNGFW	train		0.081	0.054	0	0.027	0.054	0.216	0.054	0	0.054	0.027	0	0.108	0	0	0.027	0.081	0.027	0.081	0.054	0.054	37	3932.29	1.043	1.761	0	8.824	-1.503	0.162	42.162	0.297
AP00200	LKLKSIVSWAKKVL	train		0.071	0	0	0	0	0	0	0.071	0.286	0.214	0	0	0	0	0	0.143	0	0.143	0.071	0	14	1613.04	-0.207	3.987	0.002	11.157	-31.771	0.071	160	0.5
AP00201	INLKALAALAKKIL	train		0.286	0	0	0	0	0	0	0.143	0.214	0.286	0	0.071	0	0	0	0	0	0	0	0	14	1479.9	-0.962	2.988	0.002	10.987	10.914	0	195.714	0.714
AP00204	ITSISLCTPGCKTGALMGCNMKTATCNCSIHVSK	train		0.059	0.147	0	0	0	0.088	0.029	0.088	0.088	0.059	0.059	0.059	0.029	0	0	0.118	0.147	0.029	0	0	34	3475.17	0.437	2.26	0.001	8.287	17.082	0	71.765	0.441
AP00205	ITSISLCTPGCKTGALMGCNMKTATCHCSIHVSK	train		0.059	0.147	0	0	0	0.088	0.059	0.088	0.088	0.059	0.059	0.029	0.029	0	0	0.118	0.147	0.029	0	0	34	3498.21	0.379	2.302	0.001	8.289	27.518	0	71.765	0.441
AP00206	WKSESLCTPGCVTGALQTCFLQTLTCNCKISK	train		0.031	0.156	0	0.031	0.031	0.063	0	0.031	0.094	0.125	0	0.031	0.031	0.063	0	0.094	0.156	0.031	0.031	0	32	3465.08	0.631	1.219	0	7.949	38.419	0.063	73.125	0.406
AP00207	TAGPAIRASVKQCQKTLKATRLFTVSCKGKNGCK	train		0.118	0.088	0	0	0.029	0.088	0	0.029	0.176	0.059	0	0.029	0.029	0.059	0.059	0.059	0.118	0.059	0	0	34	3595.28	1.712	7.525	0.002	10.939	14.718	0.029	63.235	0.382
AP00208	RADTQTYQPYNKDWIKEKIYVLLRRQAQQAGK	train		0.094	0	0.063	0.031	0	0.031	0	0.063	0.125	0.063	0	0.031	0.031	0.156	0.094	0	0.063	0.031	0.031	0.094	32	3910.41	3.084	3.982	0.001	10.306	41.397	0.125	67.188	0.25
AP00209	GVLSNVIGYLKKLGTGALNAVLKQ	train		0.083	0	0	0	0	0.167	0	0.042	0.125	0.208	0	0.083	0	0.042	0	0.042	0.042	0.125	0	0.042	24	2456.93	-0.31	2.986	0.001	10.563	-5.329	0.042	142.083	0.458
AP00210	GMASKAGAIAGKIAKVALKAL	train		0.333	0	0	0	0	0.143	0	0.095	0.19	0.095	0.048	0	0	0	0	0.048	0	0.048	0	0	21	1969.45	-0.76	3.987	0.002	11.157	-4.814	0	121.429	0.619
AP00211	RRWCFRVCYRGFCYRKCR	train		0	0.222	0	0	0.111	0.056	0	0	0.056	0	0	0	0	0	0.333	0	0	0.056	0.056	0.111	18	2458.96	4.276	6.369	0.003	10.553	49.583	0.278	16.111	0.389
AP00212	RRWCFRVCYKGFCYRKCR	train		0	0.222	0	0	0.111	0.056	0	0	0.111	0	0	0	0	0	0.278	0	0	0.056	0.056	0.111	18	2430.95	3.755	6.369	0.003	10.392	58.978	0.278	16.111	0.389
AP00213	KWCFRVCYRGICYRKCR	train		0	0.235	0	0	0.059	0.059	0	0.059	0.118	0	0	0	0	0	0.235	0	0	0.059	0.059	0.118	17	2240.75	2.984	5.369	0.002	9.991	-20.471	0.235	40	0.412
AP00214	KWCFRVCYRGICYRRCR	train		0	0.235	0	0	0.059	0.059	0	0.059	0.059	0	0	0	0	0	0.294	0	0	0.059	0.059	0.118	17	2268.76	3.535	5.369	0.002	10.072	13.224	0.235	40	0.412
AP00215	RWCFRVCYRGICYRKCR	train		0	0.235	0	0	0.059	0.059	0	0.059	0.059	0	0	0	0	0	0.294	0	0	0.059	0.059	0.118	17	2268.76	3.535	5.369	0.002	10.072	13.224	0.235	40	0.412
AP00216	ATCDLLSGTGINHSACAAHCLLRGNRGGYCNGKGVCVCRN	train		0.1	0.15	0.025	0	0	0.175	0.05	0.025	0.025	0.1	0	0.1	0	0	0.075	0.05	0.05	0.05	0	0.025	40	4066.65	1.32	2.147	0.001	8.125	14.483	0.025	73.25	0.425
AP00217	GICACRRRFCPNSERFSGYCRVNGARYVRCCSRR	train		0.059	0.176	0	0.029	0.059	0.088	0	0.029	0	0	0	0.059	0.029	0	0.265	0.088	0	0.059	0	0.059	34	4003.64	3.876	7.062	0.002	10.176	76.035	0.118	34.412	0.382
AP00218	RGGRLCYCRRRFCICV	train		0	0.25	0	0	0.063	0.125	0	0.063	0	0.063	0	0	0	0	0.313	0	0	0.063	0	0.063	16	1961.41	3.18	4.372	0.002	9.802	78.669	0.125	66.875	0.5
AP00219	RGGGLCYCRRRFCVCVGR	train		0	0.222	0	0	0.056	0.222	0	0	0	0.056	0	0	0	0	0.278	0	0	0.111	0	0.056	18	2061.49	2.771	4.372	0.002	9.802	68.989	0.111	53.889	0.444
AP00220	RGGRLCYCRGWICFCVGR	train		0	0.222	0	0	0.056	0.222	0	0.056	0	0.056	0	0	0	0	0.222	0	0	0.056	0.056	0.056	18	2105.54	1.764	3.372	0.002	9.072	4.817	0.167	59.444	0.444
AP00221	RGGRLCYCRPRFCVCVGR	train		0	0.222	0	0	0.056	0.167	0	0	0	0.056	0	0	0.056	0	0.278	0	0	0.111	0	0.056	18	2101.55	2.823	4.372	0.002	9.802	5	0.111	53.889	0.444
AP00222	VTCYCRRTRCGFRERLSGACGYRGRIYRLCCR	train		0.031	0.188	0	0.031	0.031	0.125	0	0.031	0	0.063	0	0	0	0	0.281	0.031	0.063	0.031	0	0.094	32	3835.52	3.594	7.06	0.002	9.949	20.138	0.125	48.75	0.375
AP00223	VTCYCRSTRCGFRERLSGACGYRGRIYRLCCR	train		0.031	0.188	0	0.031	0.031	0.125	0	0.031	0	0.063	0	0	0	0	0.25	0.063	0.063	0.031	0	0.094	32	3766.42	3.234	6.06	0.002	9.526	15.969	0.125	48.75	0.375
AP00224	CSCRTSSCRFGERLSGACRLNGRIYRLCC	train		0.034	0.207	0	0.034	0.034	0.103	0	0.034	0	0.103	0	0.034	0	0	0.207	0.138	0.034	0	0	0.034	29	3271.83	2.907	4.064	0.001	8.73	37.39	0.069	57.241	0.414
AP00225	ACYCRIGACVSGERLTGACGLNGRIYRLCCR	train		0.097	0.194	0	0.032	0	0.161	0	0.065	0	0.097	0	0.032	0	0	0.161	0.032	0.032	0.032	0	0.065	31	3338.96	1.544	3.062	0.001	8.398	28.816	0.065	81.935	0.484
AP00227	ATCDLLSGTGINHSACAAHCLLRGNRGGYCNGKAVCVCRN	train		0.125	0.15	0.025	0	0	0.15	0.05	0.025	0.025	0.1	0	0.1	0	0	0.075	0.05	0.05	0.05	0	0.025	40	4080.67	1.299	2.147	0.001	8.125	16.605	0.025	75.75	0.45
AP00228	LTCEIDRSLCLLHCRLKGYLRAYCSQQKVCRCVQ	train		0.029	0.176	0.029	0.029	0	0.029	0.029	0.029	0.059	0.176	0	0	0	0.088	0.118	0.059	0.029	0.059	0	0.059	34	4003.8	1.891	3.103	0.001	8.396	36.529	0.059	100.294	0.471
AP00229	ATCDLLSGIGVQHSACALHCVFRGNRGGYCTGKGICVCRN	train		0.075	0.15	0.025	0	0.025	0.175	0.05	0.05	0.025	0.075	0	0.05	0	0.025	0.075	0.05	0.05	0.075	0	0.025	40	4141.8	0.996	2.147	0.001	8.125	16.998	0.05	78	0.45
AP00230	GWLKKIGKKIERVGQHTRDATIQGLGIAQQAANVAATAR	train		0.179	0	0.026	0.026	0	0.128	0.026	0.103	0.103	0.051	0	0.026	0	0.103	0.077	0	0.077	0.051	0.026	0	39	4156.76	1.702	5.03	0.001	11.463	17.282	0.026	92.821	0.385
AP00231	GWLKKIGKKIERVGQHTRDATIQVIGVAQQAANVAATAR	train		0.179	0	0.026	0.026	0	0.103	0.026	0.103	0.103	0.026	0	0.026	0	0.103	0.077	0	0.077	0.103	0.026	0	39	4184.82	1.645	5.03	0.001	11.463	17.526	0.026	97.692	0.41
AP00232	GWLRKIGKKIERVGQHTRDATIQVLGIAQQAANVAATAR	train		0.179	0	0.026	0.026	0	0.103	0.026	0.103	0.077	0.051	0	0.026	0	0.103	0.103	0	0.077	0.077	0.026	0	39	4226.86	1.862	5.031	0.001	11.75	22.464	0.026	100.256	0.41
AP00233	GWIRDFGKRIERVGQHTRDATIQTIAVAQQAANVAATLKG	train		0.175	0	0.05	0.025	0.025	0.1	0.025	0.1	0.05	0.025	0	0.025	0	0.1	0.1	0	0.1	0.075	0.025	0	40	4348.89	2.008	3.031	0.001	11.213	24.525	0.05	88	0.4
AP00235	NPVSCVRNKGICVPIRCPGSMKQIGTCVGRAVKCCRKK	train		0.026	0.158	0	0	0	0.105	0	0.079	0.132	0	0.026	0.053	0.079	0.026	0.105	0.053	0.026	0.132	0	0	38	4091.03	1.712	8.063	0.002	10.494	32.816	0	71.579	0.421
AP00239	GWASKIGQTLGKIAKVGLKELIQPK	train		0.08	0	0	0.04	0	0.16	0	0.12	0.2	0.12	0	0	0.04	0.08	0	0.04	0.04	0.04	0.04	0	25	2664.2	0.334	3.988	0.001	10.858	-4.148	0.04	113.2	0.36
AP00240	GLLSVLGSVAKHVLPHVVPVIAEHL	train		0.08	0	0	0.04	0	0.08	0.12	0.04	0.04	0.2	0	0	0.08	0	0	0.08	0	0.24	0	0	25	2585.1	-1.045	0.115	0	7.945	29.696	0	171.2	0.56
AP00241	GLLGVLGSVAKHVLPHVVPVIAEHL	train		0.08	0	0	0.04	0	0.12	0.12	0.04	0.04	0.2	0	0	0.08	0	0	0.04	0	0.24	0	0	25	2555.08	-1.218	0.115	0	7.945	29.696	0	171.2	0.56
AP00242	GLLSVLGSVAQHVLPHVVPVIAEHL	train		0.08	0	0	0.04	0	0.08	0.12	0.04	0	0.2	0	0	0.08	0.04	0	0.08	0	0.24	0	0	25	2585.06	-1.045	-0.884	0	6.345	29.696	0	171.2	0.56
AP00243	GLLSSLSSVAKHVLPHVVPVIAEHL	train		0.08	0	0	0.04	0	0.04	0.12	0.04	0.04	0.2	0	0	0.08	0	0	0.16	0	0.2	0	0	25	2603.08	-0.574	0.115	0	7.945	45.104	0	159.6	0.52
AP00244	GLLSVLGSVVKHVIPHVVPVIAEHL	train		0.04	0	0	0.04	0	0.08	0.12	0.08	0.04	0.16	0	0	0.08	0	0	0.08	0	0.28	0	0	25	2613.16	-1.134	0.115	0	7.945	19.688	0	178.8	0.56
AP00245	GLFSVLGAVAKHVLPHVVPVIAEK	train		0.125	0	0	0.042	0.042	0.083	0.083	0.042	0.083	0.125	0	0	0.083	0	0	0.042	0	0.25	0	0	24	2480.99	-0.982	1.073	0	9.84	30.121	0.042	150	0.583
AP00246	GLFKVLGSVAKHLLPHVAPVIAEK	train		0.125	0	0	0.042	0.042	0.083	0.083	0.042	0.125	0.167	0	0	0.083	0	0	0.042	0	0.167	0	0	24	2524.06	-0.62	2.072	0.001	10.422	23.858	0.042	142.083	0.542
AP00247	GLFKVLGSVAKHLLPHVVPVIAEK	train		0.083	0	0	0.042	0.042	0.083	0.083	0.042	0.125	0.167	0	0	0.083	0	0	0.042	0	0.208	0	0	24	2552.12	-0.712	2.072	0.001	10.422	23.858	0.042	150	0.542
AP00248	GLFGVLGSIAKHVLPHVVPVIAEK	train		0.083	0	0	0.042	0.042	0.125	0.083	0.083	0.083	0.125	0	0	0.083	0	0	0.042	0	0.208	0	0	24	2481	-0.983	1.073	0	9.84	33.658	0.042	150	0.542
AP00249	GLVSSIGRALGGLLADVVKSKGQPA	train		0.12	0	0.04	0	0	0.2	0	0.04	0.08	0.16	0	0	0.04	0.04	0.04	0.12	0	0.12	0	0	25	2393.79	0.145	1.989	0.001	10.68	29.704	0	124.8	0.44
AP00250	GLVSSIGRALGGLLADVVKSKEQPA	train		0.12	0	0.04	0.04	0	0.16	0	0.04	0.08	0.16	0	0	0.04	0.04	0.04	0.12	0	0.12	0	0	25	2465.85	0.455	0.989	0	9.834	40.804	0	124.8	0.44
AP00251	GLVSSIGKALGGLLADVVKTKEQPA	train		0.12	0	0.04	0.04	0	0.16	0	0.04	0.12	0.16	0	0	0.04	0.04	0	0.08	0.04	0.12	0	0	25	2451.87	0.047	0.989	0	9.729	37.408	0	124.8	0.44
AP00253	GLWQKIKDKASELVSGIVEGVK	train		0.045	0	0.045	0.091	0	0.136	0	0.091	0.182	0.091	0	0	0	0.045	0	0.091	0	0.136	0.045	0	22	2384.78	0.824	0.989	0	9.65	8.459	0.045	115	0.364
AP00254	GLWEKIKEKASELVSGIVEGVK	train		0.045	0	0	0.182	0	0.136	0	0.091	0.182	0.091	0	0	0	0	0	0.091	0	0.136	0.045	0	22	2399.79	0.795	-0.01	0	7.031	12.318	0.045	115	0.364
AP00255	GLWEKIKEKANELVSGIVEGVK	train		0.045	0	0	0.182	0	0.136	0	0.091	0.182	0.091	0	0.045	0	0	0	0.045	0	0.136	0.045	0	22	2426.81	0.942	-0.01	0	7.031	3.564	0.045	115	0.364
AP00256	GLWEKIREKANELVSGIVEGVK	train		0.045	0	0	0.182	0	0.136	0	0.091	0.136	0.091	0	0.045	0	0	0.045	0.045	0	0.136	0.045	0	22	2454.83	1.368	-0.01	0	7.031	7.423	0.045	115	0.364
AP00257	GLWQKIKSAAGDLASGIVEGIKS	train		0.13	0	0.043	0.043	0	0.174	0	0.13	0.13	0.087	0	0	0	0.043	0	0.13	0	0.043	0.043	0	23	2328.67	0.337	0.989	0	9.729	-2.287	0.043	110.435	0.391
AP00258	GLWQKIKSAAGDLASGIVEAIKS	train		0.174	0	0.043	0.043	0	0.13	0	0.13	0.13	0.087	0	0	0	0.043	0	0.13	0	0.043	0.043	0	23	2342.7	0.3	0.989	0	9.729	1.404	0.043	114.783	0.435
AP00259	GLWQKIKNAAGDLASGIVEGIKS	train		0.13	0	0.043	0.043	0	0.174	0	0.13	0.13	0.087	0	0.043	0	0.043	0	0.087	0	0.043	0.043	0	23	2355.7	0.478	0.989	0	9.729	-2.287	0.043	110.435	0.391
AP00260	GLFVGVLAKVAAHVVPAIAEHF	train		0.227	0	0	0.045	0.091	0.091	0.091	0.045	0.045	0.091	0	0	0.045	0	0	0	0	0.227	0	0	22	2245.67	-1.371	0.073	0	7.852	7.336	0.091	141.818	0.682
AP00261	GLFVGLAKVAAHNNPAIAEHFQA	train		0.261	0	0	0.043	0.087	0.087	0.087	0.043	0.043	0.087	0	0.087	0.043	0.043	0	0	0	0.087	0	0	23	2375.69	-0.045	0.073	0	7.852	8.122	0.087	102.174	0.565
AP00262	GFVDFLKKVAGTIANVVT	train		0.111	0	0.056	0	0.111	0.111	0	0.056	0.111	0.056	0	0.056	0	0	0	0	0.111	0.222	0	0	18	1879.21	-0.326	0.989	0.001	9.84	-21.961	0.111	118.889	0.556
AP00263	GLLQTIKEKLESLESLAKGIVSGIQA	train		0.077	0	0	0.115	0	0.115	0	0.115	0.115	0.192	0	0	0	0.077	0	0.115	0.038	0.038	0	0	26	2726.18	0.427	-0.01	0	6.969	17.377	0	138.846	0.423
AP00264	GRKSDCFRKSGFCAFLKCPSLTLISGKCSRFYLCCKRIR	train		0.026	0.154	0.026	0	0.103	0.077	0	0.051	0.128	0.103	0	0	0.026	0	0.128	0.128	0.026	0	0	0.026	39	4480.41	1.975	8.061	0.002	10.289	36.923	0.128	62.564	0.436
AP00265	GRKSDCFRKNGFCAFLKCPYLTLISGLCSFHLC	train		0.03	0.152	0.03	0	0.121	0.091	0.03	0.03	0.091	0.152	0	0.03	0.03	0	0.061	0.091	0.03	0	0	0.03	33	3729.46	0.817	3.258	0.001	8.635	8.406	0.152	73.939	0.485
AP00266	GKREKCLRRNGFCAFLKCPTLSVISGTCSRFQVCCKTLLG	train		0.025	0.15	0	0.025	0.075	0.1	0	0.025	0.1	0.125	0	0.025	0.025	0.025	0.1	0.075	0.075	0.05	0	0	40	4425.33	1.475	6.064	0.001	9.748	42.555	0.075	75.5	0.45
AP00267	LFCKRGTCHFGRCPSHLIKVGSCFGFRSCCKWPWDA	train		0.028	0.167	0.028	0	0.111	0.111	0.056	0.028	0.083	0.056	0	0	0.056	0	0.083	0.083	0.028	0.028	0.056	0	36	4134.89	1.211	4.148	0.001	8.735	53.378	0.167	43.333	0.417
AP00268	NRLSCHRNKGVCVPSRCPRHMRQIGTCRGPPVKCCRKK	train		0	0.158	0	0	0	0.079	0.053	0.026	0.105	0.026	0.026	0.053	0.105	0.026	0.184	0.053	0.026	0.079	0	0	38	4363.26	3.404	10.147	0.002	11.245	63.508	0	43.421	0.316
AP00269	LSCKRGTCHFGRCPSHLIKGSCSGG	train		0	0.16	0	0	0.04	0.2	0.08	0.04	0.08	0.08	0	0	0.04	0	0.08	0.16	0.04	0	0	0	25	2592.02	1.555	3.456	0.001	9.099	64.372	0.04	46.8	0.32
AP00272	DQYKCLQHGGFCLRSSCPSNTKLQGTCKPDKPNCCKS	train		0	0.162	0.054	0	0.027	0.081	0.027	0	0.135	0.081	0	0.054	0.081	0.081	0.027	0.108	0.054	0	0	0.027	37	4076.68	2.306	3.103	0.001	8.397	61.695	0.054	31.622	0.27
AP00273	SIVPIRCRSNRDCRRFCGFRGGRCTYARQCLCGY	train		0.029	0.176	0.029	0	0.059	0.118	0	0.059	0	0.029	0	0.029	0.029	0.029	0.235	0.059	0.029	0.029	0	0.059	34	3974.64	3.291	6.062	0.002	9.638	66.944	0.118	45.882	0.382
AP00276	VFQFLGKIIHHVGNFVHGFSHVF	train		0	0	0	0	0.217	0.13	0.174	0.087	0.043	0.043	0	0.043	0	0.043	0	0.043	0	0.174	0	0	23	2667.08	-0.386	1.156	0	10.025	-14.157	0.217	101.304	0.522
AP00277	VFQFLGRIIHHVGNFVHGFSHVF	train		0	0	0	0	0.217	0.13	0.174	0.087	0	0.043	0	0.043	0	0.043	0.043	0.043	0	0.174	0	0	23	2695.1	0.022	1.157	0	10.742	-6.774	0.217	101.304	0.522
AP00278	VFHLLGKIIHHVGNFVYGFSHVF	train		0	0	0	0	0.174	0.13	0.174	0.087	0.043	0.087	0	0.043	0	0	0	0.043	0	0.174	0	0.043	23	2668.11	-0.705	1.154	0	9.651	-13.339	0.217	118.261	0.522
AP00279	AFKLLGRIIHHVGNFVYGFSHVF	train		0.043	0	0	0	0.174	0.13	0.13	0.087	0.043	0.087	0	0.043	0	0	0.043	0.043	0	0.13	0	0.043	23	2659.1	-0.162	2.113	0.001	10.441	-16.183	0.217	110	0.522
AP00280	LFKLLGKIIHHVGNFVHGFSHVF	train		0	0	0	0	0.174	0.13	0.174	0.087	0.087	0.13	0	0.043	0	0	0	0.043	0	0.13	0	0	23	2647.14	-0.508	2.156	0.001	10.709	-21.104	0.174	122.609	0.522
AP00281	GLLRKGGEKIGEKLKKIGQKIKNFFQKLVPQPEQ	train		0	0	0	0.088	0.059	0.147	0	0.088	0.235	0.118	0	0.029	0.059	0.118	0.029	0	0	0.029	0	0	34	3878.63	1.747	5.987	0.002	10.885	17.938	0.059	88.824	0.294
AP00284	SHQDCYEALHKCMASHSKPFSCSMKFHMCLQQQ	train		0.061	0.121	0.03	0.03	0.061	0	0.121	0	0.091	0.061	0.091	0	0.03	0.121	0	0.152	0	0	0	0.03	33	3872.48	1.774	0.538	0	7.697	74.861	0.091	29.697	0.394
AP00285	GLLCYCRKGHCKRGERVRGTCGIRFLYCCPRR	train		0	0.188	0	0.031	0.031	0.156	0.031	0.031	0.063	0.094	0	0	0.031	0	0.219	0	0.031	0.031	0	0.063	32	3761.53	2.837	7.103	0.002	9.993	25.816	0.094	57.813	0.375
AP00293	AMWKDVLKKIGTVALHAGKAALGAVADTISQ	train		0.226	0	0.065	0	0	0.097	0.032	0.065	0.129	0.097	0.032	0	0	0.032	0	0.032	0.065	0.097	0.032	0	31	3164.73	0.048	2.03	0.001	10.258	-5.39	0.032	113.548	0.516
AP00298	LFCKGGSCHFGGCPSHLIKVGSCFGFRSCCKWPWNA	train		0.028	0.167	0	0	0.111	0.167	0.056	0.028	0.083	0.056	0	0.028	0.056	0	0.028	0.111	0	0.028	0.056	0	36	3921.62	0.295	3.148	0.001	8.407	66.019	0.167	43.333	0.417
AP00299	GRKSDCFRKSGFCAFLKCPSLTLISGKCSRFYLCCKRIW	train		0.026	0.154	0.026	0	0.103	0.077	0	0.051	0.128	0.103	0	0	0.026	0	0.103	0.128	0.026	0	0.026	0.026	39	4510.44	1.533	7.061	0.002	9.972	36.923	0.154	62.564	0.436
AP00300	GRKSDCFRKNGFCAFLKCPYLTLISGKCSRFHLCCKRIW	train		0.026	0.154	0.026	0	0.103	0.077	0.026	0.051	0.128	0.103	0	0.026	0.026	0	0.103	0.077	0.026	0	0.026	0.026	39	4587.52	1.648	7.103	0.002	9.972	19.772	0.154	62.564	0.436
AP00302	GCRFCCNCCPNMSGCGVCCRF	train		0	0.381	0	0	0.095	0.143	0	0	0	0	0.048	0.095	0.048	0	0.095	0.048	0	0.048	0	0	21	2263.76	1.005	0.758	0	7.657	38.248	0.095	13.81	0.571
AP00303	FCTMIPIPRCY	train		0	0.182	0	0	0.091	0	0	0.182	0	0	0.091	0	0.182	0	0.091	0	0.091	0	0	0.091	11	1343.68	-0.009	0.68	0.001	8.089	26.636	0.182	70.909	0.545
AP00304	RVCFAIPLPICH	train		0.083	0.167	0	0	0.083	0	0.083	0.167	0	0.083	0	0	0.167	0	0.083	0	0	0.083	0	0	12	1368.71	-0.548	0.724	0.001	8.104	49.983	0.083	130	0.667
AP00305	RVCYAIPLPICY	train		0.083	0.167	0	0	0	0	0	0.167	0	0.083	0	0	0.167	0	0.083	0	0	0.083	0	0.167	12	1410.75	-0.664	0.678	0	8.082	42.55	0.167	130	0.583
AP00306	RVCYAIPLPIC	train		0.091	0.182	0	0	0	0	0	0.182	0	0.091	0	0	0.182	0	0.091	0	0	0.091	0	0.091	11	1247.57	-0.737	0.68	0.001	8.089	45.509	0.091	141.818	0.636
AP00307	AGRGKQGGKVRAKAKTRSSRAGLQFPVGRVHRLLRKGNY	train		0.103	0	0	0	0.026	0.179	0.026	0	0.128	0.077	0	0.026	0.026	0.051	0.179	0.051	0.026	0.077	0	0.026	39	4262.94	3.087	12.027	0.003	12.521	46.115	0.051	62.564	0.282
AP00309	KSKEKIGKEFKRIVQRIKDFLRNLVPR	train		0	0	0.037	0.074	0.074	0.037	0	0.111	0.222	0.074	0	0.037	0.037	0.037	0.148	0.037	0	0.074	0	0	27	3326.99	3.382	6.988	0.002	11.493	16.811	0.074	93.704	0.333
AP00310	LLGDFFRKSKEKIGKEFKRIVQRIKDFLRNLVPRTES	train		0	0	0.054	0.081	0.108	0.054	0	0.081	0.162	0.108	0	0.027	0.027	0.027	0.135	0.054	0.027	0.054	0	0	37	4493.27	3	5.988	0.001	11.151	23.343	0.108	89.459	0.351
AP00311	CYSAAKYPGFQEFINRKYKSSRF	train		0.087	0.043	0	0.043	0.13	0.043	0	0.043	0.13	0	0	0.043	0.043	0.043	0.087	0.13	0	0	0	0.13	23	2791.15	2.452	3.829	0.001	10.104	40.052	0.261	25.652	0.304
AP00312	LRDLVCYCRARGCKGRERMNGTCRKGHLLYMLCCR	train		0.029	0.171	0.029	0.029	0	0.114	0.029	0	0.057	0.143	0.057	0.029	0	0	0.2	0	0.029	0.029	0	0.057	35	4136.01	2.818	6.103	0.001	9.563	13.774	0.057	66.857	0.429
AP00314	VFCTCRGFLCGSGERASGSCTINGVRHTLCCRR	train		0.03	0.182	0	0.03	0.061	0.152	0.03	0.03	0	0.061	0	0.03	0	0	0.152	0.091	0.091	0.061	0	0	33	3551.12	2.049	3.108	0.001	8.411	50.83	0.061	56.061	0.424
AP00315	SLGSFLKGVGTTLASVGKVVSDQFGKLLQAGQG	train		0.061	0	0.03	0	0.061	0.212	0	0	0.091	0.152	0	0	0	0.091	0	0.121	0.061	0.121	0	0	33	3250.71	0.115	1.988	0.001	10.422	-5.864	0.061	100.303	0.394
AP00316	GIVDFAKKVVGGIRNALGI	train		0.105	0	0.053	0	0.053	0.211	0	0.158	0.105	0.053	0	0.053	0	0	0.053	0	0	0.158	0	0	19	1927.3	-0.041	1.989	0.001	10.68	-16.226	0.053	138.421	0.526
AP00317	GFVDLAKKVVGGIRNALGI	train		0.105	0	0.053	0	0.053	0.211	0	0.105	0.105	0.105	0	0.053	0	0	0.053	0	0	0.158	0	0	19	1927.3	-0.041	1.989	0.001	10.68	-3.321	0.053	138.421	0.526
AP00318	GFFDLAKKVVGGIRNALGI	train		0.105	0	0.053	0	0.105	0.211	0	0.105	0.105	0.105	0	0.053	0	0	0.053	0	0	0.105	0	0	19	1975.34	0.015	1.989	0.001	10.68	11.084	0.105	123.158	0.526
AP00319	GILDFAKTVVGGIRNALGI	train		0.105	0	0.053	0	0.053	0.211	0	0.158	0.053	0.105	0	0.053	0	0	0.053	0	0.053	0.105	0	0	19	1914.26	-0.244	0.989	0.001	10.014	10.758	0.053	143.684	0.526
AP00320	GIVDFAKGVLGKIKNVLGI	train		0.053	0	0.053	0	0.053	0.211	0	0.158	0.158	0.105	0	0.053	0	0	0	0	0	0.158	0	0	19	1941.37	-0.698	1.988	0.001	10.422	-33.684	0.053	153.684	0.526
AP00321	GIIDIAKKLVGGIRNVLGI	train		0.053	0	0.053	0	0	0.211	0	0.263	0.105	0.105	0	0.053	0	0	0.053	0	0	0.105	0	0	19	1949.39	-0.353	1.989	0.001	10.68	0.121	0	179.474	0.526
AP00322	GILDVAKTLVGKLRNVLGI	train		0.053	0	0.053	0	0	0.158	0	0.105	0.105	0.211	0	0.053	0	0	0.053	0	0.053	0.158	0	0	19	1979.42	-0.122	1.989	0.001	10.68	13.9	0	174.211	0.526
AP00323	GVLDAFRKIATVVKNVV	train		0.118	0	0.059	0	0.059	0.059	0	0.059	0.118	0.059	0	0.059	0	0	0.059	0	0.059	0.294	0	0	17	1829.19	0.375	1.989	0.001	10.68	2.724	0.059	142.941	0.588
AP00324	GVGDLIRKAVSVIKNIV	train		0.059	0	0.059	0	0	0.118	0	0.176	0.118	0.059	0	0.059	0	0	0.059	0.059	0	0.235	0	0	17	1781.15	0.309	1.989	0.001	10.68	20.276	0	165.882	0.529
AP00325	GVIDAAKKVVNVLKNLF	train		0.118	0	0.059	0	0.059	0.059	0	0.059	0.176	0.118	0	0.118	0	0	0	0	0	0.235	0	0	17	1828.21	0.011	1.988	0.001	10.422	-0.576	0.059	148.824	0.588
AP00326	GVGSFIHKVVSAIKNVA	train		0.118	0	0	0	0.059	0.118	0.059	0.118	0.118	0	0	0.059	0	0	0	0.118	0	0.235	0	0	17	1726.03	-0.311	2.03	0.001	10.709	15.618	0.059	125.882	0.529
AP00327	GWFDVVKHIASAV	train		0.154	0	0.077	0	0.077	0.077	0.077	0.077	0.077	0	0	0	0	0	0	0.077	0	0.231	0.077	0	13	1428.64	-0.352	0.031	0	7.703	59.8	0.154	112.308	0.538
AP00328	GFGKAFHSVSNFAKKHKTA	train		0.158	0	0	0	0.158	0.105	0.105	0	0.211	0	0	0.053	0	0	0	0.105	0.053	0.053	0	0	19	2062.34	1.434	4.071	0.002	11.157	9.558	0.158	31.053	0.368
AP00329	GFGPAFHSVSNFAKKHKTA	train		0.158	0	0	0	0.158	0.105	0.105	0	0.158	0	0	0.053	0.053	0	0	0.105	0.053	0.053	0	0	19	2031.28	1.142	3.072	0.002	10.987	24.163	0.158	31.053	0.368
AP00330	GWLRKAAKSVGKFYYKHKYYIKAAWQIGKHAL	train		0.156	0	0	0	0.031	0.094	0.063	0.063	0.219	0.063	0	0	0	0.031	0.031	0.031	0	0.031	0.063	0.125	32	3811.5	0.918	8.062	0.002	10.734	38.107	0.219	73.438	0.344
AP00331	GWLRKAAKSVGKFYYKHKYYIKAAWKIGRHAL	train		0.156	0	0	0	0.031	0.094	0.063	0.063	0.219	0.063	0	0	0	0	0.063	0.031	0	0.031	0.063	0.125	32	3839.55	1.211	9.062	0.002	10.91	44.125	0.219	73.438	0.344
AP00332	GCASRCKAKCAGRRCKGWASASFRGRCYCKCFRC	train		0.147	0.235	0	0	0.059	0.118	0	0	0.118	0	0	0	0	0	0.176	0.088	0	0	0.029	0.029	34	3781.52	2.668	8.754	0.002	10.041	26.432	0.118	14.706	0.441
AP00333	SCASRCKGHCRARRCGYYVSVLYRGRCYCKCLRC	train		0.059	0.235	0	0	0	0.088	0.029	0	0.059	0.059	0	0	0	0	0.206	0.088	0	0.059	0	0.118	34	3981.76	2.834	7.791	0.002	9.441	44.3	0.118	45.882	0.412
AP00334	IIGGR	train		0	0	0	0	0	0.4	0	0.4	0	0	0	0	0	0	0.2	0	0	0	0	0	5	514.62	0.64	0.99	0.002	10.742	32.68	0	156	0.4
AP00335	PKRKSATKGDEPA	train		0.154	0	0.077	0.077	0	0.077	0	0	0.231	0	0	0	0.154	0	0.077	0.077	0.077	0	0	0	13	1384.54	3.732	1.989	0.001	10.411	57.408	0	15.385	0.154
AP00336	AERVGAGAPVYL	train		0.25	0	0	0.083	0	0.167	0	0	0	0.083	0	0	0.083	0	0.083	0	0	0.167	0	0.083	12	1202.36	0.13	-0.012	0	6.75	13.758	0.083	105.833	0.5
AP00338	PDPAKTAPKKGSKKAVTKA	train		0.211	0	0.053	0	0	0.053	0	0	0.316	0	0	0	0.158	0	0	0.053	0.105	0.053	0	0	19	1923.27	2.018	4.987	0.003	10.979	16.842	0	36.316	0.263
AP00339	FFGWLIKGAIHAGKAIHGLIHRRRH	train		0.12	0	0	0	0.08	0.16	0.16	0.16	0.08	0.08	0	0	0	0	0.12	0	0	0	0.04	0	25	2892.42	1.1	5.156	0.002	12.424	70.076	0.12	105.6	0.44
AP00340	FFGWLIRGAIHAGKAIHGLIHRRRH	train		0.12	0	0	0	0.08	0.16	0.16	0.16	0.04	0.08	0	0	0	0	0.16	0	0	0	0.04	0	25	2920.44	1.475	5.156	0.002	12.584	73.472	0.12	105.6	0.44
AP00341	FIGLLISAGKAIHDLIRRRH	train		0.1	0	0.05	0	0.05	0.1	0.1	0.2	0.05	0.15	0	0	0	0	0.15	0.05	0	0	0	0	20	2286.73	1.441	3.073	0.001	11.842	78.335	0.05	146.5	0.5
AP00343	VFIDILDKMENAIHKAAQAGIGIAKPIEKMILPK	train		0.147	0	0.059	0.059	0.029	0.059	0.029	0.206	0.147	0.059	0.059	0.029	0.059	0.029	0	0	0	0.029	0	0	34	3717.5	0.256	1.03	0	9.588	59.685	0.029	126.471	0.529
AP00344	GNNRPIYIPQPRPPHPRL	train		0	0	0	0	0	0.056	0.056	0.111	0	0.056	0	0.111	0.333	0.056	0.167	0	0	0	0	0.056	18	2122.44	2.927	3.029	0.001	11.813	46.65	0.056	65	0.167
AP00345	GLLSVLGSVAKHVLPHVVPVIAEKL	train		0.08	0	0	0.04	0	0.08	0.08	0.04	0.08	0.2	0	0	0.08	0	0	0.08	0	0.24	0	0	25	2576.14	-1.009	1.073	0	9.84	29.316	0	171.2	0.56
AP00346	RWKIFKKIERVGQNVRDGIIKAGPAIQVLGTAKAL	train		0.114	0	0.029	0.029	0.029	0.114	0	0.143	0.143	0.057	0	0.029	0.029	0.057	0.086	0	0.029	0.086	0.029	0	35	3875.62	1.299	5.988	0.002	11.521	23.134	0.057	114.286	0.429
AP00347	RWKFFKKIERVGQNVRDGLIKAGPAIQVLGAAKAL	train		0.143	0	0.029	0.029	0.057	0.114	0	0.086	0.143	0.086	0	0.029	0.029	0.057	0.086	0	0	0.086	0.029	0	35	3879.61	1.229	5.988	0.002	11.521	27.986	0.086	106	0.457
AP00348	RWKVFKKIEKVGRNIRDGVIKAGPAIAVVGQAKAL	train		0.143	0	0.029	0.029	0.029	0.114	0	0.114	0.171	0.029	0	0.029	0.029	0.029	0.086	0	0	0.143	0.029	0	35	3817.59	1.224	6.987	0.002	11.568	41.369	0.057	111.429	0.457
AP00349	RWKVFKKIEKVGRHIRDGVIKAGPAITVVGQATAL	train		0.114	0	0.029	0.029	0.029	0.114	0.029	0.114	0.143	0.029	0	0	0.029	0.029	0.086	0	0.057	0.143	0.029	0	35	3843.58	1.208	6.029	0.002	11.521	43.346	0.057	108.571	0.429
AP00350	PWNIFKEIERAVARTRDAVISAGPAVRTVAAATSVAS	train		0.243	0	0.027	0.054	0.027	0.027	0	0.081	0.027	0	0	0.027	0.054	0	0.108	0.081	0.081	0.135	0.027	0	37	3882.39	1.476	1.99	0.001	11.04	42.386	0.054	95.135	0.486
AP00351	GLFDVIKKVASVIGGL	train		0.063	0	0.063	0	0.063	0.188	0	0.125	0.125	0.125	0	0	0	0	0	0.063	0	0.188	0	0	16	1615.96	-1.012	0.989	0.001	9.84	14.188	0.063	158.125	0.563
AP00352	GLFDIIKKVASVVGGL	train		0.063	0	0.063	0	0.063	0.188	0	0.125	0.125	0.125	0	0	0	0	0	0.063	0	0.188	0	0	16	1615.96	-1.012	0.989	0.001	9.84	8.881	0.063	158.125	0.563
AP00353	GLFDIIKKVASVIGGL	train		0.063	0	0.063	0	0.063	0.188	0	0.188	0.125	0.125	0	0	0	0	0	0.063	0	0.125	0	0	16	1629.99	-1.067	0.989	0.001	9.84	14.188	0.063	164.375	0.563
AP00356	QRFIHPTYRPPPQPRRPVIMRA	train		0.045	0	0	0	0.045	0	0.045	0.091	0	0	0.045	0	0.273	0.091	0.227	0	0.045	0.045	0	0.045	22	2714.21	3.274	5.029	0.002	12.279	86.623	0.091	53.182	0.273
AP00357	FFPIGVFCKIFKTC	train		0	0.143	0	0	0.286	0.071	0	0.143	0.143	0	0	0	0.071	0	0	0	0.071	0.071	0	0	14	1650.06	-1.116	1.681	0.001	8.913	6.243	0.286	76.429	0.643
AP00358	FGLPMLSILPKALCILLKRKC	train		0.048	0.095	0	0	0.048	0.048	0	0.095	0.143	0.286	0.048	0	0.095	0	0.048	0.048	0	0	0	0	21	2358.08	-0.716	3.68	0.002	10.417	54.1	0.048	153.333	0.619
AP00359	DLRFLYPRGKLPVPTPPPFNPKPIYIDMGNRY	train		0	0	0.063	0	0.063	0.063	0	0.063	0.063	0.094	0.031	0.063	0.25	0	0.094	0	0.031	0.031	0	0.094	32	3773.42	1.586	2.983	0.001	10.171	37.094	0.156	70	0.281
AP00360	DLRFLYPRGKLPVPTLPPFNPKPIYIDMGNRY	train		0	0	0.063	0	0.063	0.063	0	0.063	0.063	0.125	0.031	0.063	0.219	0	0.094	0	0.031	0.031	0	0.094	32	3789.46	1.432	2.983	0.001	10.171	37.094	0.156	82.188	0.313
AP00361	DLRFWNPREKLPLPTLPPFNPKPIYIDMGNRY	train		0	0	0.063	0.031	0.063	0.031	0	0.063	0.063	0.125	0.031	0.094	0.219	0	0.094	0	0.031	0	0.031	0.063	32	3899.53	1.931	1.985	0.001	9.969	35.481	0.156	73.125	0.281
AP00362	VDKPDYRPRPRPPNM	train		0	0	0.133	0	0	0	0	0	0.067	0	0.067	0.067	0.333	0	0.2	0	0	0.067	0	0.067	15	1838.1	4.543	1.987	0.001	10.41	13.633	0.067	19.333	0.133
AP00363	VDKPDYRPRPWPRPN	train		0	0	0.133	0	0	0	0	0	0.067	0	0	0.067	0.333	0	0.2	0	0	0.067	0.067	0.067	15	1893.12	4.544	1.987	0.001	10.41	-1.127	0.133	19.333	0.067
AP00364	VDKPDYRPRPWPRNMI	train		0	0	0.125	0	0	0	0	0.063	0.063	0	0.063	0.063	0.25	0	0.188	0	0	0.063	0.063	0.063	16	2040.36	3.806	1.987	0.001	10.41	-4.756	0.125	42.5	0.188
AP00365	VDKPDYRPRPWPRPNM	train		0	0	0.125	0	0	0	0	0	0.063	0	0.063	0.063	0.313	0	0.188	0	0	0.063	0.063	0.063	16	2024.31	4.113	1.987	0.001	10.41	-0.431	0.125	18.125	0.125
AP00366	GRFKRFRKKFKKLFKKLSPVIPLLHLG	train		0	0	0	0	0.148	0.074	0.037	0.037	0.259	0.185	0	0	0.074	0	0.111	0.037	0	0.037	0	0	27	3283.11	1.641	10.028	0.003	12.474	21.056	0.148	97.407	0.407
AP00367	GGLRSLGRKILRAWKKYGPIIVPIIRIG	train		0.036	0	0	0	0	0.179	0	0.214	0.107	0.107	0	0	0.071	0	0.143	0.036	0	0.036	0.036	0.036	28	3131.86	0.811	6.986	0.002	12.147	48.161	0.071	139.286	0.393
AP00368	GLFRRLRDSIRRGQQKILEKARRIGERIKDIFRG	train		0.029	0	0.059	0.059	0.059	0.118	0	0.147	0.088	0.088	0	0	0	0.059	0.265	0.029	0	0	0	0	34	4138.84	4.282	7.989	0.002	12.028	70.7	0.059	94.706	0.324
AP00369	RIIDLLWRVRRPQKPKFVTVWVR	train		0	0	0.043	0	0.043	0	0	0.087	0.087	0.087	0	0	0.087	0.043	0.217	0	0.043	0.174	0.087	0	23	2962.59	2.567	5.989	0.002	12.293	50.852	0.13	118.261	0.391
AP00370	VGRFRRLRKKTRKRLKKIGKVLKWIPPIVGSIPLGCG	train		0	0.027	0	0	0.027	0.135	0	0.108	0.189	0.108	0	0	0.081	0	0.162	0.027	0.027	0.081	0.027	0	37	4256.31	1.934	12.832	0.003	12.44	24.519	0.054	107.838	0.351
AP00371	GLLSRLRDFLSDRGRRLGEKIERIGQKIKDLSEFFQS	train		0	0	0.081	0.081	0.081	0.108	0	0.081	0.081	0.162	0	0	0	0.054	0.162	0.108	0	0	0	0	37	4364.97	3.256	2.99	0.001	10.812	49.286	0.081	94.865	0.324
AP00376	GWKDWAKKAGGWLKKKGPGMAKAALKAAMQ	train		0.233	0	0.033	0	0	0.167	0	0	0.267	0.067	0.067	0	0.033	0.033	0	0	0	0	0.1	0	30	3213.88	0.659	6.986	0.002	11.152	14.22	0.1	49.333	0.367
AP00377	GWKDWLKKGKEWLKAKGPGIVKAALQAATQ	train		0.167	0	0.033	0.033	0	0.133	0	0.033	0.233	0.1	0	0	0.033	0.067	0	0	0.033	0.033	0.1	0	30	3307.9	0.817	4.987	0.002	10.804	4.58	0.1	78.333	0.333
AP00378	GWKDWLNKGKEWLKKKGPGIMKAALKAATQ	train		0.133	0	0.033	0.033	0	0.133	0	0.033	0.267	0.1	0.033	0.033	0.033	0.033	0	0	0.033	0	0.1	0	30	3383.03	1.155	5.986	0.002	10.899	5.397	0.1	65.333	0.3
AP00379	DFKDWMKTAGEWLKKKGPGILKAAMAAAT	train		0.207	0	0.069	0.034	0.034	0.103	0	0.034	0.207	0.069	0.069	0	0.034	0	0	0	0.069	0	0.069	0	29	3164.75	0.756	2.987	0.001	10.397	5.697	0.103	61.034	0.414
AP00380	GLKDWVKIAGGWLKKKGPGILKAAMAAATQ	train		0.2	0	0.033	0	0	0.167	0	0.067	0.2	0.1	0.033	0	0.033	0.033	0	0	0.033	0.033	0.067	0	30	3108.76	-0.036	4.987	0.002	10.979	9.257	0.067	94.667	0.433
AP00381	GLVDVLGKVGGLIKKLLP	train		0	0	0.056	0	0	0.222	0	0.056	0.167	0.278	0	0	0.056	0	0	0	0	0.167	0	0	18	1819.29	-1.113	1.988	0.001	10.422	-4.933	0	178.333	0.5
AP00382	GLVDVLGKVGGLIKKLLPG	train		0	0	0.053	0	0	0.263	0	0.053	0.158	0.263	0	0	0.053	0	0	0	0	0.158	0	0	19	1876.34	-1.104	1.988	0.001	10.422	-4.147	0	168.947	0.474
AP00383	LLKELWTKMKGAGKAVLGKIKGLL	train		0.083	0	0	0.042	0	0.167	0	0.042	0.25	0.25	0.042	0	0	0	0	0	0.042	0.042	0.042	0	24	2596.28	-0.328	4.987	0.002	10.979	-1.529	0.042	134.167	0.458
AP00384	LLKELWTKIKGAGKAVLGKIKGLL	train		0.083	0	0	0.042	0	0.167	0	0.083	0.25	0.25	0	0	0	0	0	0	0.042	0.042	0.042	0	24	2578.24	-0.435	4.987	0.002	10.979	-22.188	0.042	150.417	0.458
AP00386	WLGSALKIGAKLLPSVVGLFKKKKQ	train		0.08	0	0	0	0.04	0.12	0	0.04	0.24	0.2	0	0	0.04	0.04	0	0.08	0	0.08	0.04	0	25	2710.36	-0.148	5.986	0.002	11.374	16.408	0.08	124.8	0.44
AP00387	WLGSALKIGAKLLPSVVGLFQKKKK	train		0.08	0	0	0	0.04	0.12	0	0.04	0.24	0.2	0	0	0.04	0.04	0	0.08	0	0.08	0.04	0	25	2710.36	-0.148	5.986	0.002	11.374	12.964	0.08	124.8	0.44
AP00388	GIWGTLAKIGIKAVPRVISMLKKKKQ	train		0.077	0	0	0	0	0.115	0	0.154	0.231	0.077	0.038	0	0.038	0.038	0.038	0.038	0.038	0.077	0.038	0	26	2864.59	0.423	6.986	0.002	11.861	-0.365	0.038	120	0.423
AP00389	GIWGTALKWGVKLLPKLVGMAQTKKQ	train		0.077	0	0	0	0	0.154	0	0.038	0.192	0.154	0.038	0	0.038	0.077	0	0	0.077	0.077	0.077	0	26	2852.5	-0.119	4.987	0.002	11.279	2.185	0.077	105	0.385
AP00390	FWGALIKGAAKLIPSVVGLFKKKQ	train		0.125	0	0	0	0.083	0.125	0	0.083	0.208	0.125	0	0	0.042	0.042	0	0.042	0	0.083	0.042	0	24	2600.2	-0.522	4.987	0.002	11.279	-5.55	0.125	117.917	0.5
AP00391	FIGTALGIASAIPAIVKLFK	train		0.2	0	0	0	0.1	0.1	0	0.2	0.1	0.1	0	0	0.05	0	0	0.05	0.05	0.05	0	0	20	2030.5	-1.578	1.989	0.001	10.709	-8.245	0.1	151.5	0.65
AP00396	RRRPRPPYLPRPRPPPFFPPRLPPRIPPGFPPRFPPRFP	train		0	0	0	0	0.128	0.026	0	0.026	0	0.051	0	0	0.487	0	0.256	0	0	0	0	0.026	39	4720.64	3.045	9.987	0.002	12.703	118.677	0.154	30	0.205
AP00397	SGFVLKGYTKTSQ	train		0	0	0	0	0.077	0.154	0	0	0.154	0.077	0	0	0	0.077	0	0.154	0.154	0.077	0	0.077	13	1415.6	1.146	1.987	0.001	10.24	-2.077	0.154	52.308	0.231
AP00398	AGFVLKGYTKTSQ	train		0.077	0	0	0	0.077	0.154	0	0	0.154	0.077	0	0	0	0.077	0	0.077	0.154	0.077	0	0.077	13	1399.6	0.745	1.987	0.001	10.24	-2.077	0.154	60	0.308
AP00399	HVDKKVADKVLLLKQLRIMRLLTRL	train		0.04	0	0.08	0	0	0	0.04	0.04	0.16	0.28	0.04	0	0	0.04	0.12	0	0.04	0.12	0	0	25	3000.74	1.661	5.03	0.002	11.463	-2.644	0	163.6	0.52
AP00400	YPPKPESPGEDASPEEMNKYLTALRHYINLVTRQRY	train		0.056	0	0.028	0.111	0	0.028	0.028	0.028	0.056	0.083	0.028	0.056	0.139	0.028	0.083	0.056	0.056	0.028	0	0.111	36	4264.74	2.699	0.025	0	7.586	98.514	0.111	56.944	0.222
AP00403	ACNFQSCWATCQAQHSIYFRRAFCDRSQCKCVFVRG	train		0.111	0.167	0.028	0	0.111	0.028	0.028	0.028	0.028	0	0	0.028	0	0.111	0.111	0.083	0.028	0.056	0.028	0.028	36	4221.84	2.145	3.105	0.001	8.403	69.497	0.167	38.056	0.472
AP00405	FISAIASMLGKFL	train		0.154	0	0	0	0.154	0.077	0	0.154	0.077	0.154	0.077	0	0	0	0	0.154	0	0	0	0	13	1397.73	-1.554	0.989	0.001	10.025	2.7	0.154	135.385	0.692
AP00406	FLSAIASMLGKFL	train		0.154	0	0	0	0.154	0.077	0	0.077	0.077	0.231	0.077	0	0	0	0	0.154	0	0	0	0	13	1397.73	-1.554	0.989	0.001	10.025	2.7	0.154	135.385	0.692
AP00407	FISAIASFLGKFL	train		0.154	0	0	0	0.231	0.077	0	0.154	0.077	0.154	0	0	0	0	0	0.154	0	0	0	0	13	1413.71	-1.602	0.989	0.001	10.025	2.7	0.231	135.385	0.692
AP00408	FLFPLITSFLSKVL	train		0	0	0	0	0.214	0	0	0.071	0.071	0.286	0	0	0.071	0	0	0.143	0.071	0.071	0	0	14	1625.01	-1.619	0.989	0.001	10.025	16.979	0.214	160	0.643
AP00414	SIGSALKKALPVAKKIGKIALPIAKAALP	train		0.241	0	0	0	0	0.069	0	0.138	0.207	0.138	0	0	0.103	0	0	0.069	0	0.034	0	0	29	2868.6	-0.616	5.986	0.002	11.374	24.51	0	141.724	0.552
AP00415	SIGSAFKKALPVAKKIGKAALPIAKAALP	train		0.276	0	0	0	0.034	0.069	0	0.103	0.207	0.103	0	0	0.103	0	0	0.069	0	0.034	0	0	29	2860.54	-0.441	5.986	0.002	11.374	25.183	0.034	118.276	0.552
AP00416	SLGGVISGAKKVAKVAIPIGKAVLPVVAKLVG	train		0.156	0	0	0	0	0.156	0	0.094	0.156	0.094	0	0	0.063	0	0	0.063	0	0.219	0	0	32	3040.78	-1.156	4.987	0.002	11.279	8.763	0	152.188	0.563
AP00417	SIGTAVKKAVPIAKKVGKVAIPIAKAVLSVVGQLVG	train		0.167	0	0	0	0	0.111	0	0.111	0.167	0.056	0	0	0.056	0.028	0	0.056	0.028	0.222	0	0	36	3511.35	-0.785	5.986	0.002	11.374	-3.036	0	146.111	0.556
AP00418	GLRKRLRKFRNKIKEKLKKIGQKIQGFVPKLAPRTDY	train		0.027	0	0.027	0.027	0.054	0.081	0	0.081	0.243	0.108	0	0.027	0.054	0.054	0.135	0	0.027	0.027	0	0.027	37	4453.39	3.012	11.983	0.003	11.794	30.997	0.081	84.324	0.297
AP00419	GIGASILSAGKSALKGFAKGLAEHFAN	train		0.222	0	0	0.037	0.074	0.185	0.037	0.074	0.111	0.111	0	0.037	0	0	0	0.111	0	0	0	0	27	2615.99	-0.043	2.03	0.001	10.422	-8.737	0.074	94.444	0.481
AP00424	GFLGPLLKLAAKGVAKVIPHLIPSRQQ	train		0.111	0	0	0	0.037	0.111	0.037	0.074	0.111	0.185	0	0	0.111	0.074	0.037	0.037	0	0.074	0	0	27	2852.48	-0.113	4.03	0.001	11.677	23.452	0.037	133.704	0.481
AP00425	GCWSTVLGGLKKFAKGGLEAIVNPK	train		0.08	0.04	0	0.04	0.04	0.2	0	0.04	0.16	0.12	0	0.04	0.04	0	0	0.04	0.04	0.08	0.04	0	25	2574.06	-0.042	2.834	0.001	10.262	17.604	0.08	93.6	0.4
AP00426	GVFLDALKKFAKGGMNAVLNPK	train		0.136	0	0.045	0	0.091	0.136	0	0	0.182	0.136	0.045	0.091	0.045	0	0	0	0	0.091	0	0	22	2318.79	0.218	2.988	0.001	10.69	6.127	0.091	93.182	0.5
AP00427	GLLGPLLKIAAKVGSNLL	train		0.111	0	0	0	0	0.167	0	0.056	0.111	0.333	0	0.056	0.056	0	0	0.056	0	0.056	0	0	18	1777.21	-1.321	1.989	0.001	10.709	-9.422	0	178.889	0.556
AP00430	ILGKIWEGIKSLF	train		0	0	0	0.077	0.077	0.154	0	0.231	0.154	0.154	0	0	0	0	0	0.077	0	0	0.077	0	13	1503.83	-0.806	0.989	0.001	9.84	-2.077	0.154	150	0.462
AP00434	GLMSVLGHAVGNVLGGLFKS	train		0.05	0	0	0	0.05	0.25	0.05	0	0.05	0.2	0.05	0.05	0	0	0	0.1	0	0.15	0	0	20	1956.32	-1	1.031	0.001	10.025	21.635	0.05	126.5	0.5
AP00435	GWFGKAFRSVSNFYKKHKTYIHAGLSAATLL	train		0.129	0	0	0	0.097	0.097	0.065	0.032	0.129	0.097	0	0.032	0	0	0.032	0.097	0.065	0.032	0.032	0.065	31	3500.03	0.763	5.067	0.001	10.808	42.381	0.194	72.581	0.387
AP00437	EFTNVSCTTSKECWSVCQRLHNTSRGKCMNKKCRCYS	train		0	0.162	0	0.054	0.027	0.027	0.027	0	0.108	0.027	0.027	0.081	0	0.027	0.081	0.135	0.108	0.054	0.027	0.027	37	4319.96	2.942	4.105	0.001	8.715	59.459	0.081	26.216	0.297
AP00438	GFGCPNNYQCHRHCKSIPGRCGGYCGGWHRLPCTCYRCG	train		0	0.205	0	0	0.026	0.205	0.077	0.026	0.026	0.026	0	0.051	0.077	0.026	0.103	0.026	0.026	0	0.026	0.077	39	4349	1.834	3.877	0.001	8.333	45.723	0.128	20	0.282
AP00439	VTCFCKRPVCDSGETQIGYCRLGNTFYRLCCRQ	train		0	0.182	0.03	0.03	0.061	0.091	0	0.03	0.03	0.061	0	0.03	0.03	0.061	0.121	0.03	0.091	0.061	0	0.061	33	3821.44	2.138	2.062	0.001	8.118	42.391	0.121	53.03	0.394
AP00440	VTCFCRRRGCASRERHIGYCRFGNTIYRLCCRR	train		0.03	0.182	0	0.03	0.061	0.091	0.03	0.061	0	0.03	0	0.03	0	0	0.273	0.03	0.061	0.03	0	0.061	33	4013.72	3.762	7.104	0.002	10.176	68.77	0.121	47.273	0.394
AP00441	CFCKRPVCDSGETQIGYCRLGNTFYRLCCRQ	train		0	0.194	0.032	0.032	0.065	0.097	0	0.032	0.032	0.065	0	0.032	0.032	0.065	0.129	0.032	0.065	0.032	0	0.065	31	3621.21	2.324	2.062	0.001	8.118	47.22	0.129	47.097	0.387
AP00442	VTCFCRRRGCASRERLIGYCRFGNTIYGLCCRR	train		0.03	0.182	0	0.03	0.061	0.121	0	0.061	0	0.061	0	0.03	0	0	0.242	0.03	0.061	0.03	0	0.061	33	3890.6	2.991	6.062	0.002	9.638	52.17	0.121	59.091	0.424
AP00443	ACYCRIPACLAGERRYGTCFYMGRVWAFCC	train		0.133	0.2	0	0.033	0.067	0.1	0	0.033	0	0.033	0.033	0	0.033	0	0.133	0	0.033	0.033	0.033	0.1	30	3471.14	0.907	2.06	0.001	8.116	79.75	0.2	49	0.533
AP00444	GICACRRRFCLNFEQFSGYCRVNGARYVRCCSRR	train		0.059	0.176	0	0.029	0.088	0.088	0	0.029	0	0.029	0	0.059	0	0.029	0.235	0.059	0	0.059	0	0.059	34	4051.72	3.267	6.062	0.001	9.638	69.397	0.147	45.882	0.441
AP00445	GFCRCLCRRGVCRCICTR	train		0	0.333	0	0	0.056	0.111	0	0.056	0	0.056	0	0	0	0	0.278	0	0.056	0.056	0	0	18	2105.63	2.819	4.066	0.002	8.746	65.361	0.056	59.444	0.556
AP00447	GLLKRIKTLL	train		0	0	0	0	0	0.1	0	0.1	0.2	0.4	0	0	0	0	0.1	0	0.1	0	0	0	10	1154.49	0.305	2.989	0.003	11.572	24.62	0	195	0.5
AP00448	INLKAIAALAKKLL	train		0.286	0	0	0	0	0	0	0.143	0.214	0.286	0	0.071	0	0	0	0	0	0	0	0	14	1479.9	-0.962	2.988	0.002	10.987	-2.843	0	195.714	0.714
AP00449	SYSMEHFRWGKPV	train		0	0	0	0.077	0.077	0.077	0.077	0	0.077	0	0.077	0	0.077	0	0.077	0.154	0	0.077	0.077	0.077	13	1623.84	2.018	1.029	0.001	9.647	34.023	0.231	22.308	0.231
AP00450	RICRIIFLRVCR	train		0	0.167	0	0	0.083	0	0	0.25	0	0.083	0	0	0	0	0.333	0	0	0.083	0	0	12	1547.98	2.535	3.682	0.002	11.626	25.217	0.083	154.167	0.667
AP00451	DHYNCVSSGGQCLYSACPIFTKIQGTCYRGKAKCCK	train		0.056	0.167	0.028	0	0.028	0.111	0.028	0.056	0.111	0.028	0	0.028	0.028	0.056	0.028	0.083	0.056	0.028	0	0.083	36	3934.56	1.309	3.1	0.001	8.388	34.492	0.111	46.111	0.361
AP00452	FLPVVAGLAAKVLPSIICAVTKKC	train		0.167	0.083	0	0	0.042	0.042	0	0.083	0.125	0.125	0	0	0.083	0	0	0.042	0.042	0.167	0	0	24	2442.09	-1.328	2.68	0.001	9.77	34.608	0.042	146.25	0.667
AP00453	FLPAIVGAAGQFLPKIFCAISKKC	train		0.167	0.083	0	0	0.125	0.083	0	0.125	0.125	0.083	0	0	0.083	0.042	0	0.042	0	0.042	0	0	24	2523.12	-0.986	2.68	0.001	9.77	16.367	0.125	110	0.625
AP00454	FLPAIVGAAGKFLPKIFCAISKKC	train		0.167	0.083	0	0	0.125	0.083	0	0.125	0.167	0.083	0	0	0.083	0	0	0.042	0	0.042	0	0	24	2523.16	-0.986	3.68	0.001	10.265	15.971	0.125	110	0.625
AP00455	FFPIVAGVAGQVLKKIYCTISKKC	train		0.083	0.083	0	0	0.083	0.083	0	0.125	0.167	0.042	0	0	0.042	0.042	0	0.042	0.042	0.125	0	0.042	24	2614.23	-0.499	3.678	0.001	10.031	17.438	0.125	109.583	0.542
AP00456	VNPIILGVLPKFVCLITKKC	train		0	0.1	0	0	0.05	0.05	0	0.15	0.15	0.15	0	0.05	0.1	0	0	0	0.05	0.15	0	0	20	2198.83	-1.113	2.68	0.001	9.77	36.95	0.05	160.5	0.6
AP00457	GLWETIKNFGKKFTLNILHKLKCKIGGGC	train		0	0.069	0	0.034	0.069	0.172	0.034	0.103	0.207	0.138	0	0.069	0	0	0	0	0.069	0	0.034	0	29	3247.93	0.455	4.721	0.001	10.4	36.469	0.103	94.138	0.379
AP00458	GLWETIKNFGKKFTLNILHNLKCKIGGGC	train		0	0.069	0	0.034	0.069	0.172	0.034	0.103	0.172	0.138	0	0.103	0	0	0	0	0.069	0	0.034	0	29	3233.86	0.493	3.721	0.001	10.152	39.397	0.103	94.138	0.379
AP00459	FITLLLRKFICSITKKC	train		0	0.118	0	0	0.118	0	0	0.176	0.176	0.176	0	0	0	0	0.059	0.059	0.118	0	0	0	17	2027.59	0.122	3.68	0.002	10.417	20.741	0.118	137.647	0.588
AP00460	FLPIIAGIAAKVFPKIFCAISKKC	train		0.167	0.083	0	0	0.125	0.042	0	0.208	0.167	0.042	0	0	0.083	0	0	0.042	0	0.042	0	0	24	2579.27	-1.152	3.68	0.001	10.265	15.021	0.125	126.25	0.667
AP00461	FLPMLAGLAASMVPKLVCLITKKC	train		0.125	0.083	0	0	0.042	0.042	0	0.042	0.125	0.208	0.083	0	0.083	0	0	0.042	0.042	0.083	0	0	24	2548.3	-1.316	2.68	0.001	9.77	26.979	0.042	134.167	0.667
AP00462	FLPMLAGLAASMVPKFVCLITKKC	train		0.125	0.083	0	0	0.083	0.042	0	0.042	0.125	0.167	0.083	0	0.083	0	0	0.042	0.042	0.083	0	0	24	2582.31	-1.235	2.68	0.001	9.77	30.517	0.083	117.917	0.667
AP00463	FLPFIAGMAAKFLPKIFCAISKKC	train		0.167	0.083	0	0	0.167	0.042	0	0.125	0.167	0.083	0.042	0	0.083	0	0	0.042	0	0	0	0	24	2645.35	-1	3.68	0.001	10.265	35.263	0.167	97.917	0.667
AP00464	FLPAIAGMAAKFLPKIFCAISKKC	train		0.208	0.083	0	0	0.125	0.042	0	0.125	0.167	0.083	0.042	0	0.083	0	0	0.042	0	0	0	0	24	2569.25	-0.952	3.68	0.001	10.265	35.263	0.125	102.083	0.667
AP00465	FLPFIAGVAAKFLPKIFCAISKKC	train		0.167	0.083	0	0	0.167	0.042	0	0.125	0.167	0.083	0	0	0.083	0	0	0.042	0	0.042	0	0	24	2613.28	-1.071	3.68	0.001	10.265	30.121	0.167	110	0.667
AP00466	FLPAIAGVAAKFLPKIFCAISKKC	train		0.208	0.083	0	0	0.125	0.042	0	0.125	0.167	0.083	0	0	0.083	0	0	0.042	0	0.042	0	0	24	2537.19	-1.022	3.68	0.001	10.265	30.121	0.125	114.167	0.667
AP00467	FLPAIVGAAAKFLPKIFCVISKKC	train		0.167	0.083	0	0	0.125	0.042	0	0.125	0.167	0.083	0	0	0.083	0	0	0.042	0	0.083	0	0	24	2565.24	-1.115	3.68	0.001	10.265	16.367	0.125	122.083	0.667
AP00468	FLPFIAGMAANFLPKIFCAISKKC	train		0.167	0.083	0	0	0.167	0.042	0	0.125	0.125	0.083	0.042	0.042	0.083	0	0	0.042	0	0	0	0	24	2631.28	-0.955	2.68	0.001	9.77	29	0.167	97.917	0.667
AP00469	FLPIIAGVAAKVFPKIFCAISKKC	train		0.167	0.083	0	0	0.125	0.042	0	0.167	0.167	0.042	0	0	0.083	0	0	0.042	0	0.083	0	0	24	2565.24	-1.115	3.68	0.001	10.265	18.558	0.125	122.083	0.667
AP00470	FLPIIASVAAKVFSKIFCAISKKC	train		0.167	0.083	0	0	0.125	0	0	0.167	0.167	0.042	0	0	0.042	0	0	0.125	0	0.083	0	0	24	2585.23	-0.793	3.68	0.001	10.265	10.533	0.125	122.083	0.667
AP00471	FLPIIASVAANVFSKIFCAISKKC	train		0.167	0.083	0	0	0.125	0	0	0.167	0.125	0.042	0	0.042	0.042	0	0	0.125	0	0.083	0	0	24	2571.16	-0.747	2.68	0.001	9.77	14.071	0.125	122.083	0.667
AP00473	FFHHIFRGIVHVGKTIHRLVTG	train		0	0	0	0	0.136	0.136	0.182	0.136	0.045	0.045	0	0	0	0	0.091	0	0.091	0.136	0	0	22	2572.03	0.71	3.156	0.001	12.131	8.114	0.136	110.455	0.455
AP00474	FIHHIFRGIVHAGRSIGRFLTG	train		0.045	0	0	0	0.136	0.182	0.136	0.182	0	0.045	0	0	0	0	0.136	0.045	0.045	0.045	0	0	22	2491.9	0.98	3.115	0.001	12.401	39.664	0.136	106.364	0.455
AP00475	GLNTLKKVFQGLHEAIKLINNHVQ	train		0.042	0	0	0.042	0.042	0.083	0.083	0.083	0.125	0.167	0	0.125	0	0.083	0	0	0.042	0.083	0	0	24	2715.17	0.92	2.072	0.001	10.422	-8.104	0.042	125.833	0.417
AP00476	GLNALKKVFQGIHEAIKLINNHVQ	train		0.083	0	0	0.042	0.042	0.083	0.083	0.125	0.125	0.125	0	0.125	0	0.083	0	0	0	0.083	0	0	24	2685.14	0.738	2.072	0.001	10.422	-2.963	0.042	130	0.458
AP00477	GINTLKKVIQGLHEVIKLVSNHE	train		0	0	0	0.087	0	0.087	0.087	0.13	0.13	0.13	0	0.087	0	0.043	0	0.043	0.043	0.13	0	0	23	2570	0.907	1.073	0	9.73	-12.583	0	139.565	0.391
AP00478	GINTLKKVIQGLHEVIKLVSNHA	train		0.043	0	0	0.043	0	0.087	0.087	0.13	0.13	0.13	0	0.087	0	0.043	0	0.043	0.043	0.13	0	0	23	2511.97	0.532	2.072	0.001	10.422	-12.583	0	143.913	0.435
AP00480	GGAGHVPEYFVGIGTPISFYG	train		0.048	0	0	0.048	0.095	0.286	0.048	0.095	0	0	0	0	0.095	0	0	0.048	0.048	0.095	0	0.095	21	2125.35	-0.648	-0.972	0	5.098	28.158	0.19	69.524	0.333
AP00485	GFGALFKFLAKKVAKTVAKQAAKQGAKYVVNKQME	train		0.2	0	0	0.029	0.086	0.086	0	0	0.229	0.057	0.029	0.029	0	0.086	0	0	0.029	0.114	0	0.029	35	3799.54	0.697	6.984	0.002	10.928	25.171	0.114	75.429	0.486
AP00486	GFGSLFKFLAKKVAKTVAKQAAKQGAKYIANKQME	train		0.2	0	0	0.029	0.086	0.086	0	0.029	0.229	0.057	0.029	0.029	0	0.086	0	0.029	0.029	0.057	0	0.029	35	3801.52	0.885	6.984	0.002	10.928	27.597	0.114	70	0.457
AP00487	GFGSLFKFLAKKVAKTVAKQAAKQGAKYIANKQTE	train		0.2	0	0	0.029	0.086	0.086	0	0.029	0.229	0.057	0	0.029	0	0.086	0	0.029	0.057	0.057	0	0.029	35	3771.43	1.025	6.984	0.002	10.928	33.1	0.114	70	0.429
AP00488	GFGSLFKFLAKKVAKTVAKQAAKQGAKYVANKHME	train		0.2	0	0	0.029	0.086	0.086	0.029	0	0.229	0.057	0.029	0.029	0	0.057	0	0.029	0.029	0.086	0	0.029	35	3796.5	0.885	7.026	0.002	10.928	20.843	0.114	67.143	0.457
AP00490	AALKGCWTKSIPPKPCSGKR	train		0.1	0.1	0	0	0	0.1	0	0.05	0.2	0.05	0	0	0.15	0	0.05	0.1	0.05	0	0.05	0	20	2128.57	1.313	4.68	0.002	10.677	18.04	0.05	49	0.3
AP00491	AALRGCWTKSIPPKPCSGKR	train		0.1	0.1	0	0	0	0.1	0	0.05	0.15	0.05	0	0	0.15	0	0.1	0.1	0.05	0	0.05	0	20	2156.58	1.782	4.68	0.002	10.914	31.915	0.05	49	0.3
AP00492	RQRVEELSKFSKKGAAARRRK	train		0.143	0	0	0.095	0.048	0.048	0	0	0.19	0.048	0	0	0	0.048	0.238	0.095	0	0.048	0	0	21	2501.89	4.974	6.989	0.003	11.99	80.686	0.048	46.667	0.286
AP00493	NLVSGLIEARKYLEQLHRKLKNCKV	train		0.04	0.04	0	0.08	0	0.04	0.04	0.04	0.16	0.2	0	0.08	0	0.04	0.08	0.04	0	0.08	0	0.04	25	2953.52	2.042	3.874	0.001	10.396	23.54	0.04	120.8	0.4
AP00497	ILGPVLGLVSDTLDDVLGIL	train		0	0	0.15	0	0	0.15	0	0.1	0	0.3	0	0	0.05	0	0	0.05	0.05	0.15	0	0	20	2022.39	-1.109	-3.01	-0.001	2.65	26.63	0	199.5	0.55
AP00498	GLVRKGGEKFGEKLRKIGQKIKEFFQKLALEIEQ	train		0.029	0	0	0.147	0.088	0.147	0	0.088	0.206	0.118	0	0	0	0.088	0.059	0	0	0.029	0	0	34	3946.65	1.924	3.989	0.001	10.547	23.835	0.088	91.765	0.353
AP00499	VGALAVVVWLWLWLW	train		0.133	0	0	0	0	0.067	0	0	0	0.267	0	0	0	0	0	0	0	0.267	0.267	0	15	1811.22	-3.315	-0.01	0	6	70.053	0.267	194.667	0.667
AP00500	GLGSVLGKALKIGANLL	train		0.118	0	0	0	0	0.235	0	0.059	0.118	0.294	0	0.059	0	0	0	0.059	0	0.059	0	0	17	1623.98	-1.165	1.989	0.001	10.709	-10.565	0	166.471	0.529
AP00502	FLRFIGSVIHGIGHLVHHIGVAL	train		0.043	0	0	0	0.087	0.174	0.174	0.174	0	0.13	0	0	0	0	0.043	0.043	0	0.13	0	0	23	2492.97	-0.919	1.157	0	10.742	34.209	0.087	160.87	0.565
AP00504	LAHQKPFIRKSYKCLHKRCR	train		0.05	0.1	0	0	0.05	0	0.1	0.05	0.2	0.1	0	0	0.05	0.05	0.15	0.05	0	0	0	0.05	20	2513.05	3.163	6.761	0.003	11.071	48.885	0.1	63.5	0.35
AP00505	DSHAKRHHGYKRKFHEKHHSHRGY	train		0.042	0	0.042	0.042	0.042	0.083	0.292	0	0.167	0	0	0	0	0	0.125	0.083	0	0	0	0.083	24	3036.3	4.813	5.277	0.002	10.779	37.867	0.125	4.167	0.083
AP00507	GLLSKVLGVGKKVLCGVSGLC	train		0	0.095	0	0	0	0.238	0	0	0.143	0.238	0	0	0	0	0	0.095	0	0.19	0	0	21	2030.55	-1.17	2.68	0.001	9.77	-6.648	0	148.095	0.524
AP00508	GLLDSIKGMAISAGKGALQNLLKVASCKLDKTC	train		0.121	0.061	0.061	0	0	0.121	0	0.061	0.152	0.182	0.03	0.03	0	0.03	0	0.091	0.03	0.03	0	0	33	3348.02	0.328	2.679	0.001	9.633	15.876	0	115.455	0.485
AP00509	VAIALKAAHYHTHKE	train		0.267	0	0	0.067	0	0	0.2	0.067	0.133	0.067	0	0	0	0	0	0	0.067	0.067	0	0.067	15	1688.93	0.899	1.113	0.001	9.584	46.293	0.067	98	0.467
AP00510	ILQKAVLDCLKAAGSSLSKAAITAIYNKIT	train		0.2	0.033	0.033	0	0	0.033	0	0.133	0.133	0.133	0	0.033	0	0.033	0	0.1	0.067	0.033	0	0.033	30	3105.7	0.07	2.832	0.001	10.026	42.027	0.033	133.667	0.533
AP00513	FLGGLIKIVPAMICAVTKKC	train		0.1	0.1	0	0	0.05	0.1	0	0.15	0.15	0.1	0.05	0	0.05	0	0	0	0.05	0.1	0	0	20	2105.72	-1.342	2.68	0.001	9.77	17.95	0.05	136.5	0.65
AP00514	FLGGLMKAFPALICAVTKKC	train		0.15	0.1	0	0	0.1	0.1	0	0.05	0.15	0.15	0.05	0	0.05	0	0	0	0.05	0.05	0	0	20	2111.68	-1.134	2.68	0.001	9.77	30.685	0.1	107.5	0.65
AP00515	FLGGLMKAFPAIICAVTKKC	train		0.15	0.1	0	0	0.1	0.1	0	0.1	0.15	0.1	0.05	0	0.05	0	0	0	0.05	0.05	0	0	20	2111.68	-1.134	2.68	0.001	9.77	30.685	0.1	107.5	0.65
AP00516	IWLTALKFLGKHAAKHLAKQQLSKL	train		0.16	0	0	0	0.04	0.04	0.08	0.04	0.2	0.24	0	0	0	0.08	0	0.04	0.04	0	0.04	0	25	2844.46	0.248	5.071	0.002	11.279	21.508	0.08	125.2	0.48
AP00517	KIKWFKTMKSIAKFIAKEQMKKHLGGE	train		0.074	0	0	0.074	0.074	0.074	0.037	0.111	0.296	0.037	0.074	0	0	0.037	0	0.037	0.037	0	0.037	0	27	3206.92	1.334	6.028	0.002	10.899	6.685	0.111	65.185	0.37
AP00520	DSHAKRHHGYKRKFHEKHHSHRGYRSNYLYDN	train		0.031	0	0.063	0.031	0.031	0.063	0.219	0	0.125	0.031	0	0.063	0	0	0.125	0.094	0	0	0	0.125	32	4062.37	4.725	5.273	0.001	10.388	46.747	0.156	15.313	0.094
AP00521	ILGTILGLLKGL	train		0	0	0	0	0	0.25	0	0.167	0.083	0.417	0	0	0	0	0	0	0.083	0	0	0	12	1210.55	-2.428	0.989	0.001	10.025	20.042	0	227.5	0.583
AP00523	KFHEKHHSHRGY	train		0	0	0	0.083	0.083	0.083	0.333	0	0.167	0	0	0	0	0	0.083	0.083	0	0	0	0.083	12	1562.7	4.258	2.154	0.001	10.232	-4.983	0.167	0	0.083
AP00525	ILGPVLSMVGSALGGLIKKI	train		0.05	0	0	0	0	0.2	0	0.15	0.1	0.2	0.05	0	0.05	0	0	0.1	0	0.1	0	0	20	1966.48	-1.627	1.989	0.001	10.709	22.195	0	170.5	0.55
AP00526	ILGPVLGLVGNALGGLIKKI	train		0.05	0	0	0	0	0.25	0	0.15	0.1	0.25	0	0.05	0.05	0	0	0	0	0.1	0	0	20	1945.44	-1.811	1.989	0.001	10.709	17.95	0	190	0.55
AP00527	ILGPVISKIGGVLGGLLKNL	train		0	0	0	0	0	0.25	0	0.15	0.1	0.25	0	0.05	0.05	0	0	0.05	0	0.1	0	0	20	1961.44	-1.55	1.989	0.001	10.709	32.61	0	185	0.5
AP00528	DDDDDDD	train		0	0	1	0	0	0	0	0	0	0	0	0	0	0	0	0	0	0	0	0	7	823.63	8.72	-7.009	-0.009	2.426	8.571	0	0	0
AP00529	WKSESVCTPGCVTGVLQTCFLQTITCNCHISK	train		0	0.156	0	0.031	0.031	0.063	0.031	0.063	0.063	0.063	0	0.031	0.031	0.063	0	0.094	0.156	0.094	0.031	0	32	3488.08	0.561	0.261	0	7.546	67.644	0.063	75.938	0.406
AP00530	VLSKSLCTPGCITGPLQTCYLCFPTFAKC	train		0.034	0.172	0	0	0.069	0.069	0	0.034	0.069	0.138	0	0	0.103	0.034	0	0.069	0.138	0.034	0	0.034	29	3095.75	-0.373	1.217	0	7.947	40.107	0.103	80.69	0.483
AP00531	GKQYFPKVGGRLSGKAPLAAKTHRRLKP	train		0.107	0	0	0	0.036	0.143	0.036	0	0.179	0.107	0	0	0.107	0.036	0.107	0.036	0.036	0.036	0	0.036	28	3062.63	2.066	8.027	0.003	11.96	36.161	0.071	62.857	0.286
AP00533	GVVDILKGAAKDIAGHLASKVMNKL	train		0.16	0	0.08	0	0	0.12	0.04	0.08	0.16	0.12	0.04	0.04	0	0	0	0.04	0	0.12	0	0	25	2549.05	0.208	2.03	0.001	10.258	3.784	0	128.8	0.52
AP00537	AEVAPAPAAAAPAKAPKKKAAAKPKKAGPS	train		0.433	0	0	0.033	0	0.033	0	0	0.233	0	0	0	0.2	0	0	0.033	0	0.033	0	0	30	2794.31	0.685	5.986	0.002	11.074	58.513	0	53	0.467
AP00538	WLNALLHHGLNCAKGVLA	train		0.167	0.056	0	0	0	0.111	0.111	0	0.056	0.278	0	0.111	0	0	0	0	0	0.056	0.056	0	18	1930.29	-0.634	0.919	0	8.749	4.222	0.056	141.111	0.556
AP00539	GFGCPWNRYQCHSHCRSIGRLGGYCAGSLRLTCTCYRS	train		0.026	0.158	0	0	0.026	0.158	0.053	0.026	0	0.079	0	0.026	0.026	0.026	0.132	0.105	0.053	0	0.026	0.079	38	4270.87	1.977	4.143	0.001	8.704	55.242	0.132	43.684	0.316
AP00540	GLLDTLKGAAKNVVGSLASKVMEKL	train		0.12	0	0.04	0.04	0	0.12	0	0	0.16	0.2	0.04	0.04	0	0	0	0.08	0.04	0.12	0	0	25	2543.04	0.257	1.988	0.001	10.258	-16.788	0	124.8	0.48
AP00541	IDWKKLLDAAKQIL	train		0.143	0	0.143	0	0	0	0	0.143	0.214	0.214	0	0	0	0.071	0	0	0	0	0.071	0	14	1655	0.649	0.988	0.001	9.729	33.864	0.071	153.571	0.5
AP00542	ILGTILGLLKSL	train		0	0	0	0	0	0.167	0	0.167	0.083	0.417	0	0	0	0	0	0.083	0.083	0	0	0	12	1240.58	-2.067	0.989	0.001	10.025	27.117	0	227.5	0.583
AP00543	GVVDILKGAGKDLLAHLVGKISEKV	train		0.08	0	0.08	0.04	0	0.16	0.04	0.08	0.16	0.16	0	0	0	0	0	0.04	0	0.16	0	0	25	2560.05	0.058	1.03	0	9.65	-11.568	0	148	0.48
AP00544	GVLDIFKDAAKQILAHAAEKQI	train		0.227	0	0.091	0.045	0.045	0.045	0.045	0.136	0.136	0.091	0	0	0	0.091	0	0	0	0.045	0	0	22	2379.76	0.683	0.031	0	7.688	29.1	0.045	124.545	0.545
AP00545	GVLDILKNAAKNILAHAAEQI	train		0.238	0	0.048	0.048	0	0.048	0.048	0.143	0.095	0.143	0	0.095	0	0.048	0	0	0	0.048	0	0	21	2202.56	0.312	0.031	0	7.688	49.876	0	149.048	0.571
AP00546	FLSLIPHAINAVSAIAKHN	train		0.211	0	0	0	0.053	0	0.105	0.158	0.053	0.105	0	0.105	0.053	0	0	0.105	0	0.053	0	0	19	2016.35	-0.206	1.073	0.001	10.025	20.421	0.053	138.947	0.579
AP00547	RSNKGFNFMVDMIQALSK	train		0.056	0	0.056	0	0.111	0.056	0	0.056	0.111	0.056	0.111	0.111	0	0.056	0.056	0.111	0	0.056	0	0	18	2086.44	1.837	1.989	0.001	10.68	25.594	0.111	65	0.444
AP00548	RFGRFLRKIRRFRPKVTITIQGSARFG	train		0.037	0	0	0	0.148	0.111	0	0.111	0.074	0.037	0	0	0.037	0.037	0.259	0.037	0.074	0.037	0	0	27	3264.88	3.309	8.988	0.003	12.884	35.678	0.148	72.222	0.37
AP00552	GIGRKFLGGVKTTFRCGVKDFASKHLY	train		0.037	0.037	0.037	0	0.111	0.185	0.037	0.037	0.148	0.074	0	0	0	0	0.074	0.037	0.074	0.074	0	0.037	27	2986.5	1.279	4.874	0.002	10.735	10.7	0.148	68.519	0.37
AP00555	KGRGKQGGKVRAKAKTRSS	train		0.105	0	0	0	0	0.211	0	0	0.263	0	0	0	0	0.053	0.158	0.105	0.053	0.053	0	0	19	2000.32	4	7.987	0.004	12.455	39.332	0	25.789	0.158
AP00556	GFMKYIGPLIPHAVKAISDLI	train		0.095	0	0.048	0	0.048	0.095	0.048	0.19	0.095	0.095	0.048	0	0.095	0	0	0.048	0	0.048	0	0.048	21	2283.78	-0.78	1.029	0	9.584	6.781	0.095	134.762	0.524
AP00557	RVKRVWPLVIRTVIAGYNLYRAIKKK	train		0.077	0	0	0	0	0.038	0	0.115	0.154	0.077	0	0.038	0.038	0	0.154	0	0.038	0.154	0.038	0.077	26	3141.85	1.682	7.983	0.003	11.794	8.012	0.115	127.308	0.423
AP00561	GWKIGKKLEHHGQNIRDGLISAGPAVFAVGQAATIYAAAK	train		0.2	0	0.025	0.025	0.025	0.15	0.05	0.1	0.1	0.05	0	0.025	0.025	0.05	0.025	0.025	0.025	0.05	0.025	0.025	40	4145.74	0.569	3.07	0.001	10.401	21.588	0.075	93	0.425
AP00564	FLIGMTHGLICLISRKC	train		0	0.118	0	0	0.059	0.118	0.059	0.176	0.059	0.176	0.059	0	0	0	0.059	0.059	0.059	0	0	0	17	1905.4	-0.482	1.723	0.001	8.93	24.276	0.059	137.647	0.588
AP00565	FLIGMTQGLICLITRKC	train		0	0.118	0	0	0.059	0.118	0	0.176	0.059	0.176	0.059	0	0	0.059	0.059	0	0.118	0	0	0	17	1910.42	-0.479	1.681	0.001	8.929	14.612	0.059	137.647	0.588
AP00566	GLFDVVKGVLKGVGKNVAGSLLEQLKCKLSGGC	train		0.03	0.061	0.03	0.03	0.03	0.212	0	0	0.152	0.182	0	0.03	0	0.03	0	0.061	0	0.152	0	0	33	3317.98	-0.042	2.68	0.001	9.633	4.13	0.03	117.879	0.455
AP00567	VWPLGLVICKALKIC	train		0.067	0.133	0	0	0	0.067	0	0.133	0.133	0.2	0	0	0.067	0	0	0	0	0.133	0.067	0	15	1656.15	-1.948	1.681	0.001	8.913	-1.987	0.067	175.333	0.667
AP00568	GLFSVVTGVLKAVGKNVAKNVGGSLLEQLKCKKISGGC	train		0.053	0.053	0	0.026	0.026	0.184	0	0.026	0.158	0.132	0	0.053	0	0.026	0	0.079	0.026	0.158	0	0	38	3803.56	0.058	4.679	0.001	10.4	3.426	0.026	112.632	0.447
AP00569	FLPLLLAGLPLKLCFLFKKC	train		0.05	0.1	0	0	0.15	0.05	0	0	0.15	0.4	0	0	0.1	0	0	0	0	0	0	0	20	2277.97	-1.848	2.68	0.001	9.77	12.755	0.15	161	0.7
AP00570	SIITMTKEAKLPQLWKQIACRLYNTC	train		0.077	0.077	0	0.038	0	0	0	0.115	0.115	0.115	0.038	0.038	0.038	0.077	0.038	0.038	0.115	0	0.038	0.038	26	3053.67	1.037	2.679	0.001	9.578	51.892	0.077	97.692	0.423
AP00571	SIITMTKEAKLPQSWKQIACRLYNTC	train		0.077	0.077	0	0.038	0	0	0	0.115	0.115	0.077	0.038	0.038	0.038	0.077	0.038	0.077	0.115	0	0.038	0.038	26	3027.59	1.357	2.679	0.001	9.578	59.685	0.077	82.692	0.385
AP00572	GIMDTIKDTAKTVAVGLLNKLKCKITGC	train		0.071	0.071	0.071	0	0	0.107	0	0.107	0.179	0.107	0.036	0.036	0	0	0	0	0.143	0.071	0	0	28	2935.58	0.47	2.679	0.001	9.633	-13.861	0	111.429	0.464
AP00575	GLLDTFKNLALNAAKSAGVSVLNSLSCKLSKTC	train		0.121	0.061	0.03	0	0.03	0.061	0	0	0.121	0.212	0	0.091	0	0	0	0.152	0.061	0.061	0	0	33	3367.95	0.479	2.68	0.001	9.693	11.633	0.03	112.424	0.485
AP00576	GVLGTVKNLLIGAGKSAAQSVLKTLSCKLSNDC	train		0.091	0.061	0.03	0	0	0.121	0	0.03	0.121	0.182	0	0.061	0	0.03	0	0.121	0.061	0.091	0	0	33	3289.88	0.308	2.68	0.001	9.693	19.155	0	118.182	0.455
AP00577	GLFTLIKGAAKLIGKTVAKEAGKTGLELMACKITNQC	train		0.135	0.054	0	0.054	0.027	0.135	0	0.081	0.162	0.135	0.027	0.027	0	0.027	0	0	0.108	0.027	0	0	37	3821.63	0.117	3.68	0.001	10.065	-1.554	0.027	105.676	0.486
AP00578	FLPLLAGLAANFLPKIFCKITKKC	train		0.125	0.083	0	0	0.125	0.042	0	0.083	0.167	0.208	0	0.042	0.083	0	0	0	0.042	0	0	0	24	2650.35	-0.871	3.68	0.001	10.265	12.296	0.125	126.25	0.625
AP00579	GLLSGILGAGKHIVCGLSGLC	train		0.048	0.095	0	0	0	0.286	0.048	0.095	0.048	0.238	0	0	0	0	0	0.095	0	0.048	0	0	21	1968.4	-1.499	0.723	0	8.102	23.448	0	148.571	0.524
AP00580	GLFGKILGVGKKVLCGLSGMC	train		0	0.095	0	0	0.048	0.286	0	0.048	0.143	0.19	0.048	0	0	0	0	0.048	0	0.095	0	0	21	2080.63	-1.246	2.68	0.001	9.77	-1.519	0.048	120.476	0.524
AP00581	GLLSGILGAGKNIVCGLSGLC	train		0.048	0.095	0	0	0	0.286	0	0.095	0.048	0.238	0	0.048	0	0	0	0.095	0	0.048	0	0	21	1945.36	-1.405	0.681	0	8.095	23.448	0	148.571	0.524
AP00582	GFSSLFKAGAKYLLKSVGKAGAQQLACKAANNCA	train		0.235	0.059	0	0	0.059	0.118	0	0	0.147	0.118	0	0.059	0	0.059	0	0.088	0	0.029	0	0.029	34	3416.98	0.352	4.677	0.001	10.304	16.206	0.088	77.941	0.5
AP00583	GVITDALKGAAKTVAAELLRKAHCKLTNSC	train		0.2	0.067	0.033	0.033	0	0.067	0.033	0.033	0.133	0.133	0	0.033	0	0	0.033	0.033	0.1	0.067	0	0	30	3083.64	0.903	2.722	0.001	9.69	7.793	0	104.333	0.5
AP00584	VIDDLKKVAKKVRRELLCKKHHKKLN	train		0.038	0.038	0.077	0.038	0	0	0.077	0.038	0.308	0.154	0	0.038	0	0	0.077	0	0	0.115	0	0	26	3140.85	2.871	6.916	0.002	10.874	27.692	0	112.308	0.385
AP00585	SIWEGIKNAGKGFLVSILDKVRCKVAGGCNP	train		0.065	0.065	0.032	0.032	0.032	0.161	0	0.097	0.129	0.065	0	0.065	0.032	0	0.032	0.065	0	0.097	0.032	0	31	3260.84	0.639	2.68	0.001	9.69	-0.229	0.065	97.419	0.419
AP00586	FLPLLFGAISHLL	train		0.077	0	0	0	0.154	0.077	0.077	0.077	0	0.385	0	0	0.077	0	0	0.077	0	0	0	0	13	1440.77	-2.321	0.031	0	7.711	17.515	0.154	187.692	0.692
AP00587	GIMSLFKGVLKTAGKHVAGSLVDQLKCKITGGC	train		0.061	0.061	0.03	0	0.03	0.182	0.03	0.061	0.152	0.121	0.03	0	0	0.03	0	0.061	0.061	0.091	0	0	33	3361.07	-0.005	3.721	0.001	10.152	-0.367	0.03	103.333	0.455
AP00588	FLGSIVGALASALPSLISKIRN	train		0.136	0	0	0	0.045	0.091	0	0.136	0.045	0.182	0	0.045	0.045	0	0.045	0.182	0	0.045	0	0	22	2227.65	-0.366	1.989	0.001	11.4	17.227	0.045	150.909	0.545
AP00589	FLGALAKIISGIF	train		0.154	0	0	0	0.154	0.154	0	0.231	0.077	0.154	0	0	0	0	0	0.077	0	0	0	0	13	1349.66	-2.085	0.989	0.001	10.025	-10.362	0.154	165.385	0.692
AP00592	GILSSFKGVAKGVAKDLAGKLLETLKCKITGC	train		0.094	0.063	0.031	0.031	0.031	0.156	0	0.063	0.188	0.156	0	0	0	0	0	0.063	0.063	0.063	0	0	32	3249.94	0.081	3.679	0.001	10.065	-4.197	0.031	112.813	0.469
AP00593	FLPILAGLAAKIVPKLFCLATKKC	train		0.167	0.083	0	0	0.083	0.042	0	0.083	0.167	0.208	0	0	0.083	0	0	0	0.042	0.042	0	0	24	2559.28	-1.267	3.68	0.001	10.265	31.071	0.083	142.5	0.667
AP00595	FLPIIGKLLSGLL	train		0	0	0	0	0.077	0.154	0	0.154	0.077	0.385	0	0	0.077	0	0	0.077	0	0	0	0	13	1383.77	-2.335	0.989	0.001	10.025	10.985	0.077	210	0.615
AP00596	FLPLVTGLLSGLL	train		0	0	0	0	0.077	0.154	0	0	0	0.462	0	0	0.077	0	0	0.077	0.077	0.077	0	0	13	1342.67	-2.496	-0.01	0	6	10.985	0.077	202.308	0.615
AP00597	NFLGTLVNLAKKIL	train		0.071	0	0	0	0.071	0.071	0	0.071	0.143	0.286	0	0.143	0	0	0	0	0.071	0.071	0	0	14	1543.9	-0.53	1.989	0.001	10.709	0.179	0.071	167.143	0.571
AP00598	FLSAITSLLGKLL	train		0.077	0	0	0	0.077	0.077	0	0.077	0.077	0.385	0	0	0	0	0	0.154	0.077	0	0	0	13	1375.7	-1.564	0.989	0.001	10.025	-3.831	0.077	187.692	0.615
AP00599	GIWDTIKSMGKVFAGKILQNL	train		0.048	0	0.048	0	0.048	0.143	0	0.143	0.143	0.095	0.048	0.048	0	0.048	0	0.048	0.048	0.048	0.048	0	21	2319.77	0.123	1.988	0.001	10.422	2.805	0.095	111.429	0.429
AP00600	GLLRASSVWGRKYYVDLAGCAKA	train		0.174	0.043	0.043	0	0	0.13	0	0	0.087	0.13	0	0	0	0	0.087	0.087	0	0.087	0.043	0.087	23	2484.88	0.88	2.831	0.001	9.979	20.635	0.13	93.478	0.435
AP00601	FLSLALAALPKFLCLVFKKC	train		0.15	0.1	0	0	0.15	0	0	0	0.15	0.3	0	0	0.05	0	0	0.05	0	0.05	0	0	20	2225.85	-1.522	2.68	0.001	9.77	21.245	0.15	146.5	0.75
AP00602	FLSLALAALPKLFCLIFKKC	train		0.15	0.1	0	0	0.15	0	0	0.05	0.15	0.3	0	0	0.05	0	0	0.05	0	0	0	0	20	2239.88	-1.566	2.68	0.001	9.77	17	0.15	151.5	0.75
AP00603	FLPLLLAGLPKLLCLFFKKC	train		0.05	0.1	0	0	0.15	0.05	0	0	0.15	0.4	0	0	0.1	0	0	0	0	0	0	0	20	2277.97	-1.848	2.68	0.001	9.77	26.63	0.15	161	0.7
AP00605	ILPILSLIGGLLGK	train		0	0	0	0	0	0.214	0	0.214	0.071	0.357	0	0	0.071	0	0	0.071	0	0	0	0	14	1406.8	-2.374	0.989	0.001	10.025	53.307	0	222.857	0.571
AP00607	GLFDVVKGVLKGAGKNVAGSLLEQLKCKLSGGC	train		0.061	0.061	0.03	0.03	0.03	0.212	0	0	0.152	0.182	0	0.03	0	0.03	0	0.061	0	0.121	0	0	33	3289.92	0.025	2.68	0.001	9.633	4.13	0.03	112.121	0.455
AP00609	GIFDVVKGVLKGVGKNVAGSLLEQLKCKLSGGC	train		0.03	0.061	0.03	0.03	0.03	0.212	0	0.03	0.152	0.152	0	0.03	0	0.03	0	0.061	0	0.152	0	0	33	3317.98	-0.042	2.68	0.001	9.633	1.558	0.03	117.879	0.455
AP00610	GLFSVVTGVLKAVGKNVAKNVGGSLLEQLKCKISGGC	train		0.054	0.054	0	0.027	0.027	0.189	0	0.027	0.135	0.135	0	0.054	0	0.027	0	0.081	0.027	0.162	0	0	37	3675.38	-0.091	3.68	0.001	10.152	3.249	0.027	115.676	0.459
AP00611	FIGPIISALASLFG	train		0.143	0	0	0	0.143	0.143	0	0.214	0	0.143	0	0	0.071	0	0	0.143	0	0	0	0	14	1405.69	-2.09	-0.01	0	6	9.286	0.143	153.571	0.643
AP00613	RVKRFWPLVPVAINTVAAGINLYKAIRRK	train		0.138	0	0	0	0.034	0.034	0	0.103	0.103	0.069	0	0.069	0.069	0	0.138	0	0.034	0.138	0.034	0.034	29	3351.05	1.313	6.986	0.002	12.147	47.083	0.103	121.034	0.483
AP00615	ALFSILRGLKKLGNMGQAFVNCKIYKKC	train		0.071	0.071	0	0	0.071	0.107	0	0.071	0.179	0.143	0.036	0.071	0	0.036	0.036	0.036	0	0.036	0	0.036	28	3144.87	0.506	5.677	0.002	10.593	7.211	0.107	101.071	0.5
AP00616	ALSILRGLEKLAKMGIALTNCKATKKC	train		0.148	0.074	0	0.037	0	0.074	0	0.074	0.185	0.185	0.037	0.037	0	0	0.037	0.037	0.074	0	0	0	27	2875.57	0.6	4.68	0.002	10.513	19.904	0	115.926	0.519
AP00617	ALSILKGLEKLAKMGIALTNCKATKKC	train		0.148	0.074	0	0.037	0	0.074	0	0.074	0.222	0.185	0.037	0.037	0	0	0	0.037	0.074	0	0	0	27	2847.56	0.253	4.679	0.002	10.4	9.626	0	115.926	0.519
AP00619	GFFSTVKNLATNVAGTVIDTLKCKVTGGCRS	train		0.065	0.065	0.032	0	0.065	0.129	0	0.032	0.097	0.065	0	0.065	0	0	0.032	0.065	0.161	0.129	0	0	31	3188.69	0.852	2.68	0.001	9.766	3.513	0.065	81.613	0.419
AP00620	GFLSTVKNLATNVAGTVIDTLKCKVTGGCRS	train		0.065	0.065	0.032	0	0.032	0.129	0	0.032	0.097	0.097	0	0.065	0	0	0.032	0.065	0.161	0.129	0	0	31	3154.67	0.789	2.68	0.001	9.766	3.513	0.032	94.194	0.419
AP00624	ALLGDFFRKSKEKIGKEFKRIVQRIKDFLRNLVPRTES	train		0.026	0	0.053	0.079	0.105	0.053	0	0.079	0.158	0.105	0	0.026	0.026	0.026	0.132	0.053	0.026	0.053	0	0	38	4564.35	2.873	5.988	0.001	11.151	22.992	0.105	89.737	0.368
AP00625	KRIVQRIKDFLRNLVPRTES	train		0	0	0.05	0.05	0.05	0	0	0.1	0.1	0.1	0	0.05	0.05	0.05	0.2	0.05	0.05	0.1	0	0	20	2468.9	3.686	3.989	0.002	11.716	54.46	0.05	107	0.35
AP00626	KSKEKIGKEFKRIVQRIKDFLRNLVPRTES	train		0	0	0.033	0.1	0.067	0.033	0	0.1	0.2	0.067	0	0.033	0.033	0.033	0.133	0.067	0.033	0.067	0	0	30	3644.28	3.47	5.988	0.002	11.181	28.97	0.067	84.333	0.3
AP00627	RKSKEKIGKEFKRIVQRIKDFLRNLVPRTES	train		0	0	0.032	0.097	0.065	0.032	0	0.097	0.194	0.065	0	0.032	0.032	0.032	0.161	0.065	0.032	0.065	0	0	31	3800.47	3.839	6.988	0.002	11.435	28.358	0.065	81.613	0.29
AP00628	LLGDFFRKSKEKIGKEFKRIVQR	train		0	0	0.043	0.087	0.13	0.087	0	0.087	0.217	0.087	0	0	0	0.043	0.13	0.043	0	0.043	0	0	23	2823.35	3.011	4.988	0.002	11.135	2.852	0.13	80.435	0.348
AP00629	LLGDFFRKSKEKIGKEFKRIVQRIKDFLR	train		0	0	0.069	0.069	0.138	0.069	0	0.103	0.207	0.103	0	0	0	0.034	0.138	0.034	0	0.034	0	0	29	3596.28	2.952	5.988	0.002	11.181	5.445	0.138	90.69	0.379
AP00635	KYYGNGVHCTKSGCSVNWGEAASAGIHRLANGGNGF	train		0.111	0.056	0	0.028	0.028	0.222	0.056	0.028	0.056	0.028	0	0.111	0	0	0.028	0.083	0.028	0.056	0.028	0.056	36	3684.01	1.145	1.761	0	8.824	-0.753	0.111	48.889	0.306
AP00638	GLIGSIGKALGGLLVDVLKPKL	train		0.045	0	0.045	0	0	0.227	0	0.091	0.136	0.273	0	0	0.045	0	0	0.045	0	0.091	0	0	22	2161.68	-1.145	1.988	0.001	10.422	-6.682	0	172.727	0.5
AP00639	GLIGSIGKALGGLLVDVLKPKLQAAS	train		0.115	0	0.038	0	0	0.192	0	0.077	0.115	0.231	0	0	0.038	0.038	0	0.077	0	0.077	0	0	26	2519.04	-0.764	1.988	0.001	10.422	8.423	0	153.846	0.5
AP00640	GLLGLLGSVVSHVVPAIVGHF	train		0.048	0	0	0	0.048	0.19	0.095	0.048	0	0.19	0	0	0.048	0	0	0.095	0	0.238	0	0	21	2071.47	-1.773	0.073	0	7.867	14.843	0.048	166.667	0.571
AP00641	GFFALIPKIISSPLFKTLLSAVGSALSSSGEQE	train		0.091	0	0	0.061	0.091	0.091	0	0.091	0.061	0.152	0	0	0.061	0.03	0	0.212	0.03	0.03	0	0	33	3395.91	-0.12	-0.01	0	6.875	39.336	0.091	112.424	0.455
AP00642	GFFALIPKIISSPIFKTLLSAVGSALSSSGGQE	train		0.091	0	0	0.03	0.091	0.121	0	0.121	0.061	0.121	0	0	0.061	0.03	0	0.212	0.03	0.03	0	0	33	3323.85	-0.355	0.989	0	9.84	39.524	0.091	112.424	0.455
AP00643	GFFAFIPKIISSPLFKTLLSAVGSALSSSGEQE	train		0.091	0	0	0.061	0.121	0.091	0	0.091	0.061	0.121	0	0	0.061	0.03	0	0.212	0.03	0.03	0	0	33	3429.92	-0.061	-0.01	0	6.875	39.336	0.121	100.606	0.455
AP00644	GFFALIPKIISSPLFKTLLSAVGSALSSSGGQE	train		0.091	0	0	0.03	0.091	0.121	0	0.091	0.061	0.152	0	0	0.061	0.03	0	0.212	0.03	0.03	0	0	33	3323.85	-0.355	0.989	0	9.84	39.524	0.091	112.424	0.455
AP00645	GFFAFIPKIISSPLFKTLLSAVGSALSSSGDQE	train		0.091	0	0.03	0.03	0.121	0.091	0	0.091	0.061	0.121	0	0	0.061	0.03	0	0.212	0.03	0.03	0	0	33	3415.9	-0.003	-0.011	0	6.813	35.785	0.121	100.606	0.455
AP00647	FLPLIAGLAANFLPKIFCAITKKC	train		0.167	0.083	0	0	0.125	0.042	0	0.125	0.125	0.167	0	0.042	0.083	0	0	0	0.042	0	0	0	24	2593.25	-1.178	2.68	0.001	9.77	15.833	0.125	130.417	0.667
AP00648	FLPVIAGVAAKFLPKIFCAITKKC	train		0.167	0.083	0	0	0.125	0.042	0	0.125	0.167	0.083	0	0	0.083	0	0	0	0.042	0.083	0	0	24	2579.27	-1.15	3.68	0.001	10.265	30.121	0.125	122.083	0.667
AP00651	GLFSILKGVGKIALKGLAKNMGKMGLDLVSCKISKEC	train		0.054	0.054	0.027	0.027	0.027	0.162	0	0.081	0.189	0.162	0.054	0.027	0	0	0	0.081	0	0.054	0	0	37	3851.77	-0.017	4.679	0.001	10.308	23.781	0.027	115.946	0.486
AP00652	GIMDTVKNVAKNLAGQLLDKLKCKITAC	train		0.107	0.071	0.071	0	0	0.071	0	0.071	0.179	0.143	0.036	0.071	0	0.036	0	0	0.071	0.071	0	0	28	2989.63	0.69	2.679	0.001	9.633	3.779	0	115	0.5
AP00653	GIMDTVKNAAKDLAGQLLDKLKCRITGC	train		0.107	0.071	0.107	0	0	0.107	0	0.071	0.143	0.143	0.036	0.036	0	0.036	0.036	0	0.071	0.036	0	0	28	2976.55	1.21	1.68	0.001	8.883	-11.914	0	104.643	0.464
AP00654	GLLDTIKNTAKNLAVGLLDKIKCKMTGC	train		0.071	0.071	0.071	0	0	0.107	0	0.071	0.179	0.179	0.036	0.071	0	0	0	0	0.107	0.036	0	0	28	2962.61	0.584	2.679	0.001	9.633	-6.336	0	115	0.464
AP00655	GIMDSVKNVAKNIAGQLLDKLKCKITGC	train		0.071	0.071	0.071	0	0	0.107	0	0.107	0.179	0.107	0.036	0.071	0	0.036	0	0.036	0.036	0.071	0	0	28	2961.58	0.751	2.679	0.001	9.633	12.993	0	111.429	0.464
AP00656	GIMDSVKNAAKNLAGQLLDTIKCKITAC	train		0.143	0.071	0.071	0	0	0.071	0	0.107	0.143	0.107	0.036	0.071	0	0.036	0	0.036	0.071	0.036	0	0	28	2920.48	0.693	1.68	0.001	8.883	16.721	0	108.214	0.5
AP00657	GIMDTVKNAAKDLAGQLDKLKCRITGC	train		0.111	0.074	0.111	0	0	0.111	0	0.074	0.148	0.111	0.037	0.037	0	0.037	0.037	0	0.074	0.037	0	0	27	2863.39	1.437	1.68	0.001	8.883	-12.726	0	94.074	0.444
AP00658	FLPLVGKILSGLI	train		0	0	0	0	0.077	0.154	0	0.154	0.077	0.308	0	0	0.077	0	0	0.077	0	0.077	0	0	13	1369.74	-2.267	0.989	0.001	10.025	19.269	0.077	202.308	0.615
AP00659	FLPIASLLGKYL	train		0.083	0	0	0	0.083	0.083	0	0.083	0.083	0.333	0	0	0.083	0	0	0.083	0	0	0	0.083	12	1334.65	-1.77	0.987	0.001	9.65	18.142	0.167	170.833	0.583
AP00660	FWGALAKGALKLIPSLFSSFSKKD	train		0.125	0	0.042	0	0.125	0.083	0	0.042	0.167	0.167	0	0	0.042	0	0	0.167	0	0	0.042	0	24	2612.08	0.056	2.988	0.001	10.69	2.425	0.167	93.75	0.458
AP00661	GILSLFTGGIKALGKTLFKMAGKAGAEHLACKATNQC	train		0.162	0.054	0	0.027	0.054	0.162	0.027	0.054	0.135	0.135	0.027	0.027	0	0.027	0	0.027	0.081	0	0	0	37	3750.47	0.019	3.721	0.001	10.152	11.992	0.054	90	0.486
AP00662	GLFSILRGAAKFASKGLGKDLTKLGVDLVACKISKQC	train		0.108	0.054	0.054	0	0.054	0.135	0	0.054	0.162	0.162	0	0	0	0.027	0.027	0.081	0.027	0.054	0	0	37	3837.61	0.434	4.679	0.001	10.395	18.538	0.054	110.811	0.486
AP00663	GFSSIFRGVAKFASKGLGKDLARLGVNLVACKISKQC	train		0.108	0.054	0.027	0	0.081	0.135	0	0.054	0.135	0.108	0	0.027	0	0.027	0.054	0.108	0	0.081	0	0	37	3870.6	0.73	5.679	0.001	10.824	21.984	0.081	97.568	0.486
AP00673	VGSRYLCTPGSCWKLVCFTTTVK	train		0	0.13	0	0	0.043	0.087	0	0	0.087	0.087	0	0	0.043	0	0.043	0.087	0.174	0.13	0.043	0.043	23	2550.03	0.446	2.525	0.001	8.968	44.67	0.13	71.739	0.391
AP00674	ITSVSWCTPGCTSEGGGSGCSHCC	train		0	0.208	0	0.042	0	0.208	0.042	0.042	0	0	0	0	0.042	0	0	0.208	0.125	0.042	0.042	0	24	2319.56	0.575	-1.738	-0.001	5.088	55.058	0.042	28.333	0.292
AP00676	RLGNFFRKVKEKIGGGLKKVGQKIKDFLGNLVPRTAS	train		0.027	0	0.027	0.027	0.081	0.162	0	0.054	0.189	0.108	0	0.054	0.027	0.027	0.081	0.027	0.027	0.081	0	0	37	4100.87	1.781	7.987	0.002	11.608	-7.962	0.081	89.459	0.351
AP00678	RLKELITTGGQKIGEKIRRIGQRIKDFFKNLQPREEKS	train		0	0	0.026	0.105	0.053	0.105	0	0.132	0.158	0.079	0	0.026	0.026	0.079	0.132	0.026	0.053	0	0	0	38	4512.24	3.331	5.989	0.001	11.151	29.205	0.053	82.105	0.263
AP00679	GLFSILKGVGKIAIKGLGKNLGKMGLDLVSCKISKEC	train		0.027	0.054	0.027	0.027	0.027	0.189	0	0.108	0.189	0.162	0.027	0.027	0	0	0	0.081	0	0.054	0	0	37	3819.7	-0.063	4.679	0.001	10.308	21.486	0.027	123.784	0.459
AP00680	GLFGRLRDSLQRGGQKILEKAERIWCKIKDIFR	train		0.03	0.03	0.061	0.061	0.061	0.121	0	0.121	0.121	0.121	0	0	0	0.061	0.152	0.03	0	0	0.03	0	33	3931.62	2.662	4.835	0.001	10.976	30.533	0.091	97.576	0.364
AP00685	GIMDTVKGVAKTVAASLLDKLKCKITGC	train		0.107	0.071	0.071	0	0	0.107	0	0.071	0.179	0.107	0.036	0	0	0	0	0.036	0.107	0.107	0	0	28	2864.5	0.229	2.679	0.001	9.633	-17.979	0	111.429	0.5
AP00686	KRFGRLAKSFLRMRILLPRRKILLAS	train		0.077	0	0	0	0.077	0.038	0	0.077	0.115	0.231	0.038	0	0.038	0	0.231	0.077	0	0	0	0	26	3140.93	2.336	8.988	0.003	12.811	64.75	0.077	127.692	0.5
AP00687	KRRHWFPLSFQEFLEQLRRFRDQLPFP	train		0	0	0.037	0.074	0.185	0	0.037	0	0.037	0.148	0	0	0.111	0.111	0.185	0.037	0	0	0.037	0	27	3575.1	3.343	3.032	0.001	11.561	120.133	0.222	57.778	0.333
AP00688	KRFHSVGSLIQRHQQMIRDKSEATRHGIRIITRPKLLLAS	train		0.05	0	0.025	0.025	0.025	0.05	0.075	0.125	0.075	0.1	0.025	0	0.025	0.075	0.15	0.1	0.05	0.025	0	0	40	4679.47	2.797	7.114	0.002	12.13	30.893	0.025	100	0.35
AP00691	GFFKKAWRKVKHAGRRVLDTAKGVGRHYVNNWLNRYR	train		0.081	0	0.027	0	0.054	0.108	0.054	0	0.135	0.054	0	0.081	0	0	0.162	0	0.027	0.108	0.054	0.054	37	4486.17	3.034	10.067	0.002	11.898	20.43	0.162	60.541	0.297
AP00692	GWFKKAWRKVKNAGRRVLKGVGIHYGVGLI	train		0.067	0	0	0	0.033	0.2	0.033	0.067	0.167	0.067	0	0.033	0	0	0.1	0	0	0.133	0.067	0.033	30	3395.07	1.04	8.027	0.002	11.96	25.853	0.133	97.333	0.367
AP00694	AIGSILGALAKGLPTLISWIKNR	train		0.13	0	0	0	0	0.13	0	0.174	0.087	0.174	0	0.043	0.043	0	0.043	0.087	0.043	0	0.043	0	23	2392.89	-0.344	2.989	0.001	11.572	15.239	0.043	148.696	0.478
AP00695	FLPILGKLLSGIL	train		0	0	0	0	0.077	0.154	0	0.154	0.077	0.385	0	0	0.077	0	0	0.077	0	0	0	0	13	1383.77	-2.335	0.989	0.001	10.025	34.085	0.077	210	0.615
AP00696	GLFDIIKNIVSTL	train		0	0	0.077	0	0.077	0.077	0	0.231	0.077	0.154	0	0.077	0	0	0	0.077	0.077	0.077	0	0	13	1432.71	-0.437	-0.011	0	6.5	39.462	0.077	172.308	0.538
AP00697	GLFDIIKNIFSGL	train		0	0	0.077	0	0.154	0.154	0	0.231	0.077	0.154	0	0.077	0	0	0	0.077	0	0	0	0	13	1436.7	-0.625	-0.011	0	6.5	45.992	0.154	150	0.538
AP00698	GLWQLIKDKIKDAATGFVTGIQS	train		0.087	0	0.087	0	0.043	0.13	0	0.13	0.13	0.087	0	0	0	0.087	0	0.043	0.087	0.043	0.043	0	23	2489.87	0.579	0.988	0	9.729	9.435	0.087	106.087	0.391
AP00699	GLWQFIKDKLKDAATGLVTGIQS	train		0.087	0	0.087	0	0.043	0.13	0	0.087	0.13	0.13	0	0	0	0.087	0	0.043	0.087	0.043	0.043	0	23	2489.87	0.579	0.988	0	9.729	6.157	0.087	106.087	0.391
AP00700	GLWQFIKDKFKDAATGLVTGIQS	train		0.087	0	0.087	0	0.087	0.13	0	0.087	0.13	0.087	0	0	0	0.087	0	0.043	0.087	0.043	0.043	0	23	2523.89	0.663	0.988	0	9.729	7.004	0.13	89.13	0.391
AP00701	GLLGSIGNAIGAFIANKLKP	train		0.15	0	0	0	0.05	0.2	0	0.15	0.1	0.15	0	0.1	0.05	0	0	0.05	0	0	0	0	20	1954.33	-0.695	1.989	0.001	10.709	0.59	0.05	132	0.5
AP00702	GLLGSIGNAIGAFIANKLKPK	train		0.143	0	0	0	0.048	0.19	0	0.143	0.143	0.143	0	0.095	0.048	0	0	0.048	0	0	0	0	21	2082.5	-0.398	2.988	0.001	10.987	1.038	0.048	125.714	0.476
AP00703	GLLASLGKVLGGYLAEKLKP	train		0.1	0	0	0.05	0	0.2	0	0	0.15	0.3	0	0	0.05	0	0	0.05	0	0.05	0	0.05	20	2027.46	-0.697	1.987	0.001	10.112	-9.325	0.05	141.5	0.45
AP00704	GLLGSIGKVLGGYLAEKLKPK	train		0.048	0	0	0.048	0	0.238	0	0.048	0.19	0.238	0	0	0.048	0	0	0.048	0	0.048	0	0.048	21	2141.61	-0.358	2.986	0.001	10.408	-8.405	0.048	130	0.381
AP00705	GLLASLGKVLGGYLAEKLKPK	train		0.095	0	0	0.048	0	0.19	0	0	0.19	0.286	0	0	0.048	0	0	0.048	0	0.048	0	0.048	21	2155.63	-0.4	2.986	0.001	10.408	-8.405	0.048	134.762	0.429
AP00706	GLLASLGKVFGGYLAEKLKPK	train		0.095	0	0	0.048	0.048	0.19	0	0	0.19	0.238	0	0	0.048	0	0	0.048	0	0.048	0	0.048	21	2189.65	-0.307	2.986	0.001	10.408	-8.405	0.095	116.19	0.429
AP00709	GFGCPNDYPCHRHCKSIPGRAGGYCGGAHRLRCTCYR	train		0.054	0.162	0.027	0	0.027	0.189	0.081	0.027	0.027	0.027	0	0.027	0.081	0	0.135	0.027	0.027	0	0	0.081	37	4070.64	2.302	4.185	0.001	8.701	38.703	0.108	26.486	0.297
AP00711	GFGCPNNYACHQHCKSIRGYCGGYCAGWFRLRCTCYRCG	train		0.051	0.205	0	0	0.051	0.179	0.051	0.026	0.026	0.026	0	0.051	0.026	0.026	0.103	0.026	0.026	0	0.026	0.103	39	4413.08	1.573	3.833	0.001	8.329	49.138	0.179	25.128	0.359
AP00712	GFGCPLNQGACHRHCRSIRRRGGYCAGFFKQTCCYRN	train		0.054	0.162	0	0	0.081	0.162	0.054	0.027	0.027	0.027	0	0.054	0.027	0.054	0.162	0.027	0.027	0	0	0.054	37	4224.85	2.683	6.145	0.001	9.6	79.17	0.135	26.486	0.351
AP00713	GFGCPFNQGACHRHCRSIRRRGGYCAGLFKQTCTCYR	train		0.054	0.162	0	0	0.081	0.162	0.054	0.027	0.027	0.027	0	0.027	0.027	0.054	0.162	0.027	0.054	0	0	0.054	37	4211.85	2.573	6.145	0.001	9.6	89.851	0.135	26.486	0.351
AP00714	GYGCPFNQYQCHSHCSGIRGYKGGYCKGTFKQTCKCY	train		0	0.162	0	0	0.054	0.189	0.054	0.027	0.108	0	0	0.027	0.027	0.081	0.027	0.054	0.054	0	0	0.135	37	4174.74	1.546	4.137	0.001	8.667	11.184	0.189	10.541	0.243
AP00722	GLLNGLALRLGKRALKKIIKRLCR	train		0.083	0.042	0	0	0	0.125	0	0.083	0.167	0.292	0	0.042	0	0	0.167	0	0	0	0	0	24	2704.43	1.522	7.833	0.003	12.156	24.363	0	154.583	0.5
AP00723	SLLSLIRKLIT	train		0	0	0	0	0	0	0	0.182	0.091	0.364	0	0	0	0	0.091	0.182	0.091	0	0	0	11	1256.58	0.029	1.989	0.002	11.4	1.373	0	212.727	0.545
AP00724	GVCRCLCRRGVCRCLCRR	train		0	0.333	0	0	0	0.111	0	0	0	0.111	0	0	0	0	0.333	0	0	0.111	0	0	18	2112.66	3.447	5.066	0.002	9.249	89.772	0	75.556	0.556
AP00725	GFCRCICTRGFCRCICTR	train		0	0.333	0	0	0.111	0.111	0	0.111	0	0	0	0	0	0	0.222	0	0.111	0	0	0	18	2098.59	2.192	3.066	0.001	8.41	40.95	0.111	43.333	0.556
AP00726	NVGVLNPPPLV	train		0	0	0	0	0	0.091	0	0	0	0.182	0	0.182	0.273	0	0	0	0	0.273	0	0	11	1118.33	-0.875	-0.01	0	6	33.773	0	150	0.455
AP00727	RWCVYAYVRVRGVLVRYRRCW	train		0.048	0.095	0	0	0	0.048	0	0	0	0.048	0	0	0	0	0.286	0	0	0.238	0.095	0.143	21	2760.3	2.612	5.676	0.002	10.952	63.762	0.238	92.381	0.429
AP00728	RWCVYAYVRIRGVLVRYRRCW	train		0.048	0.095	0	0	0	0.048	0	0.048	0	0.048	0	0	0	0	0.286	0	0	0.19	0.095	0.143	21	2774.32	2.57	5.676	0.002	10.952	63.762	0.238	97.143	0.429
AP00731	SFGLCRLRRGFCARGRCRFPSIPIGRCSRFVQCCRRVW	train		0.026	0.158	0	0	0.105	0.105	0	0.053	0	0.053	0	0	0.053	0.026	0.263	0.079	0	0.053	0.026	0	38	4507.4	2.886	9.066	0.002	11.733	52.947	0.132	58.947	0.447
AP00732	SFGLCRLRRGSCAHGRCRFPSIPIGRCSRFVQCCRRVW	train		0.026	0.158	0	0	0.079	0.105	0.026	0.053	0	0.053	0	0	0.053	0.026	0.237	0.105	0	0.053	0.026	0	38	4428.26	2.784	8.108	0.002	11.558	58.797	0.105	58.947	0.421
AP00733	LLGDFFRKAREKIGEEFKRIVQRIKDFLRNLVPRTES	train		0.027	0	0.054	0.108	0.108	0.054	0	0.081	0.108	0.108	0	0.027	0.027	0.027	0.162	0.027	0.027	0.054	0	0	37	4506.23	3.146	3.99	0.001	10.952	32.411	0.108	92.162	0.378
AP00734	SLGNFFRKARKKIGEEFKRIVQRIKDFLQHLIPRTEA	train		0.054	0	0.027	0.081	0.108	0.054	0.027	0.108	0.135	0.081	0	0.027	0.027	0.054	0.135	0.027	0.027	0.027	0	0	37	4471.23	2.809	6.031	0.001	11.388	17.173	0.108	87.027	0.378
AP00735	RLGNFFRKAKKKIGRGLKKIGQKIKDFLGNLVPRTES	train		0.027	0	0.027	0.027	0.081	0.135	0	0.081	0.216	0.108	0	0.054	0.027	0.027	0.108	0.027	0.027	0.027	0	0	37	4243.07	2.445	9.986	0.002	11.869	-1.149	0.081	84.324	0.324
AP00736	RLGDILQKAREKIEGGLKKLVQKIKDFFGKFAPRTES	train		0.054	0	0.054	0.081	0.081	0.108	0	0.081	0.189	0.108	0	0	0.027	0.054	0.081	0.027	0.027	0.027	0	0	37	4245.98	2.263	4.988	0.001	10.771	36.73	0.081	87.027	0.351
AP00737	GLVTSLIKGAGKLLGGLFGSVTGGQS	train		0.038	0	0	0	0.038	0.308	0	0.038	0.077	0.192	0	0	0	0.038	0	0.115	0.077	0.077	0	0	26	2417.81	-0.69	1.989	0.001	10.709	9.885	0.038	116.154	0.385
AP00739	GVVTDLLKTAGKLLGNLFGSLSG	train		0.043	0	0.043	0	0.043	0.217	0	0	0.087	0.261	0	0.043	0	0	0	0.087	0.087	0.087	0	0	23	2260.64	-0.378	0.989	0	9.84	-8.891	0.043	131.304	0.435
AP00743	RYHMQCGYRGTFCTPGKCPYGNAYLGLCRPKYSCCRWL	train		0.026	0.158	0	0	0.026	0.132	0.026	0	0.053	0.079	0.026	0.026	0.079	0.026	0.105	0.026	0.053	0	0.026	0.132	38	4454.23	1.586	5.097	0.001	9.008	38.039	0.184	33.421	0.316
AP00745	MTPFWRGVSLRPVGASCRDNSECITMLCRKNRCFLRTASE	train		0.05	0.1	0.025	0.05	0.05	0.05	0	0.025	0.025	0.075	0.05	0.05	0.05	0	0.15	0.1	0.075	0.05	0.025	0	40	4593.35	2.516	3.374	0.001	9.113	55.503	0.075	58.5	0.4
AP00748	DIQIPGIKKPTHRDIIIPNWNPNVRTQPWQRFGGNKS	train		0	0	0.054	0	0.027	0.081	0.027	0.162	0.081	0	0	0.108	0.135	0.081	0.081	0.027	0.054	0.027	0.054	0	37	4322.9	2.465	4.03	0.001	11.39	11.13	0.081	71.081	0.216
AP00755	ENFFKEIERAGQRIRDAIISAAPAVETLAQAQKIIKGGD	train		0.179	0	0.051	0.103	0.051	0.077	0	0.154	0.077	0.026	0	0.026	0.026	0.077	0.077	0.026	0.026	0.026	0	0	39	4255.8	1.933	-0.009	0	7.063	24.751	0.051	95.385	0.436
AP00756	ALWKDILKNAGKAALNEINQLVNQ	train		0.167	0	0.042	0.042	0	0.042	0	0.083	0.125	0.167	0	0.167	0	0.083	0	0	0	0.042	0.042	0	24	2665.06	1.073	0.989	0	9.729	22.142	0.042	126.25	0.458
AP00757	FLSLIPHAINAVSTLVHHF	train		0.105	0	0	0	0.105	0	0.158	0.105	0	0.158	0	0.053	0.053	0	0	0.105	0.053	0.105	0	0	19	2116.47	-0.646	0.115	0	7.953	2.5	0.105	143.684	0.579
AP00758	FLSLIPHAINAVSALANHG	train		0.211	0	0	0	0.053	0.053	0.105	0.105	0	0.158	0	0.105	0.053	0	0	0.105	0	0.053	0	0	19	1945.23	-0.547	0.073	0	7.867	2.5	0.053	138.947	0.579
AP00759	FLSLIPHAINAVSTLVHHS	train		0.105	0	0	0	0.053	0	0.158	0.105	0	0.158	0	0.053	0.053	0	0	0.158	0.053	0.105	0	0	19	2056.37	-0.31	0.115	0	7.953	7.958	0.053	143.684	0.526
AP00760	FLSLIPHAINAVSAIAKHS	train		0.211	0	0	0	0.053	0	0.105	0.158	0.053	0.105	0	0.053	0.053	0	0	0.158	0	0.053	0	0	19	1989.33	-0.376	1.073	0.001	10.025	7.958	0.053	138.947	0.579
AP00761	SLIPHAINAVSAIAKHF	train		0.235	0	0	0	0.059	0	0.118	0.176	0.059	0.059	0	0.059	0.059	0	0	0.118	0	0.059	0	0	17	1789.09	-0.331	1.073	0.001	10.025	1.618	0.059	132.353	0.588
AP00762	FLSLIPHAINAVSAIAKHF	train		0.211	0	0	0	0.105	0	0.105	0.158	0.053	0.105	0	0.053	0.053	0	0	0.105	0	0.053	0	0	19	2049.42	-0.712	1.073	0.001	10.025	2.5	0.105	138.947	0.632
AP00763	GLWSTIKNVGKEAAIAAGKAALGAL	train		0.28	0	0	0.04	0	0.16	0	0.08	0.12	0.12	0	0.04	0	0	0	0.04	0.04	0.04	0.04	0	25	2410.82	-0.453	1.989	0.001	10.422	2.092	0.04	117.6	0.52
AP00764	GLRSKIWLWVLLMIWQESNKFKKM	train		0	0	0	0.042	0.042	0.042	0	0.083	0.167	0.167	0.083	0.042	0	0.042	0.042	0.083	0	0.042	0.125	0	24	3035.72	0.573	3.988	0.001	11.105	77.088	0.167	109.583	0.417
AP00769	GLLGAMFKVASKVLPHVVPAITEHF	train		0.12	0	0	0.04	0.08	0.08	0.08	0.04	0.08	0.12	0.04	0	0.08	0	0	0.04	0.04	0.16	0	0	25	2662.21	-0.73	1.073	0	9.84	17.052	0.08	120.8	0.56
AP00770	GLLGLLGSVVSHVLPAITQHL	train		0.048	0	0	0	0	0.143	0.095	0.048	0	0.286	0	0	0.048	0.048	0	0.095	0.048	0.143	0	0	21	2124.53	-1.284	0.073	0	7.867	24.276	0	176.19	0.524
AP00771	GIGKFLHSAGKFGKAFVGEIMKS	train		0.087	0	0	0.043	0.13	0.217	0.043	0.087	0.174	0.043	0.043	0	0	0	0	0.087	0	0.043	0	0	23	2409.86	0.09	3.03	0.001	10.69	-3.796	0.13	72.174	0.435
AP00773	GKFSVFGKILRSIAKVFKGVGKVRKQFKTASDLDKNQ	train		0.054	0	0.054	0	0.108	0.108	0	0.054	0.216	0.054	0	0.027	0	0.054	0.054	0.081	0.027	0.108	0	0	37	4126.86	1.812	7.986	0.002	11.378	5.554	0.108	78.919	0.378
AP00774	GKFSGFAKILKSIAKFFKGVGKVRKGFKEASDLDKNQ	train		0.081	0	0.054	0.027	0.135	0.135	0	0.054	0.243	0.054	0	0.027	0	0.027	0.027	0.081	0	0.054	0	0	37	4075.77	1.587	6.986	0.002	10.962	-15.878	0.135	65.946	0.378
AP00775	GKLSGISKVLRAIAKFFKGVGKARKQFKEASDLDKNQ	train		0.108	0	0.054	0.027	0.081	0.108	0	0.054	0.216	0.081	0	0.027	0	0.054	0.054	0.081	0	0.054	0	0	37	4064.75	1.994	6.986	0.002	11.101	-9.232	0.081	79.189	0.378
AP00776	GKFSVFSKILRSIAKVFKGVGKVRKGFKTASDLDKNQ	train		0.054	0	0.054	0	0.108	0.108	0	0.054	0.216	0.054	0	0.027	0	0.027	0.054	0.108	0.027	0.108	0	0	37	4085.81	1.754	7.986	0.002	11.378	1.203	0.108	78.919	0.378
AP00777	GKGRWLERIGKAGGIIIGGALDHL	train		0.083	0	0.042	0.042	0	0.292	0.042	0.167	0.083	0.125	0	0	0	0	0.083	0	0	0	0.042	0	24	2487.91	0.59	2.031	0.001	10.654	31.188	0.042	122.083	0.375
AP00778	WLRRIGKGVKIIGGAALDHL	train		0.1	0	0.05	0	0	0.2	0.05	0.15	0.1	0.15	0	0	0	0	0.1	0	0	0.05	0.05	0	20	2173.61	0.553	3.031	0.001	11.393	41.69	0.05	141.5	0.45
AP00779	GRRKRKWLRRIGKGVKIIGGAALDHL	train		0.077	0	0.038	0	0	0.192	0.038	0.115	0.154	0.115	0	0	0	0	0.192	0	0	0.038	0.038	0	26	2955.57	2.537	8.029	0.003	12.309	68.946	0.038	108.846	0.346
AP00781	FLGALIKGAIHGGRFIHGMIQNHH	train		0.083	0	0	0	0.083	0.208	0.167	0.167	0.042	0.083	0.042	0.042	0	0.042	0.042	0	0	0	0	0	24	2625.07	0.214	2.156	0.001	11.4	2.217	0.083	105.833	0.458
AP00782	GWGSIFKHGRHAAKHIGHAAVNHYL	train		0.16	0	0	0	0.04	0.16	0.2	0.08	0.08	0.04	0	0.04	0	0	0.04	0.04	0	0.04	0.04	0.04	25	2765.11	0.976	3.196	0.001	10.804	43.084	0.12	74.4	0.36
AP00783	RWGKWFKKATHVGKHVGKAALTAYL	train		0.16	0	0	0	0.04	0.12	0.08	0	0.2	0.08	0	0	0	0	0.04	0	0.08	0.08	0.08	0.04	25	2854.37	0.866	6.069	0.002	11.249	5.372	0.16	70.4	0.36
AP00784	FFRLLFHGVHHVGKIKPRA	train		0.053	0	0	0	0.158	0.105	0.158	0.053	0.105	0.105	0	0	0.053	0	0.105	0	0	0.105	0	0	19	2259.71	1.024	4.114	0.002	12.156	-21.795	0.158	97.368	0.474
AP00785	GWKSVFRKAKKVGKTVGGLALDHYL	train		0.08	0	0.04	0	0.04	0.16	0.04	0	0.2	0.12	0	0	0	0	0.04	0.04	0.04	0.12	0.04	0.04	25	2759.26	0.904	5.027	0.002	10.887	23.464	0.12	89.6	0.36
AP00786	GWKKWFNRAKKVGKTVGGLAVDHYL	train		0.08	0	0.04	0	0.04	0.16	0.04	0	0.2	0.08	0	0.04	0	0	0.04	0	0.04	0.12	0.08	0.04	25	2859.34	1.137	5.027	0.002	10.887	17.452	0.16	74	0.32
AP00787	GWRLLLKKAEVKTVGKLALKHYL	train		0.087	0	0	0.043	0	0.087	0.043	0	0.217	0.261	0	0	0	0	0.043	0	0.043	0.087	0.043	0.043	23	2665.28	0.497	5.027	0.002	10.887	14.326	0.087	135.652	0.435
AP00788	AGWGSIFKHIFKAGKFIHGAIQAHND	train		0.154	0	0.038	0	0.115	0.154	0.115	0.154	0.115	0	0	0.038	0	0.038	0	0.038	0	0	0.038	0	26	2851.24	0.499	2.114	0.001	10.422	15.781	0.154	75.385	0.423
AP00789	GFWGKLFKLGLHGIGLLHLHL	train		0	0	0	0	0.095	0.238	0.143	0.048	0.095	0.333	0	0	0	0	0	0	0	0	0.048	0	21	2356.86	-1.299	2.114	0.001	10.709	-23.681	0.143	148.571	0.476
AP00790	GWKKWLRKGAKHLGQAAIK	train		0.158	0	0	0	0	0.158	0.053	0.053	0.263	0.105	0	0	0	0.053	0.053	0	0	0	0.105	0	19	2176.62	1.326	6.029	0.003	11.812	19.195	0.105	77.368	0.316
AP00791	GWKKWLRKGAKHLGQAAIKGLAS	train		0.174	0	0	0	0	0.174	0.043	0.043	0.217	0.13	0	0	0	0.043	0.043	0.043	0	0	0.087	0	23	2504.98	0.91	6.029	0.002	11.812	13.904	0.087	85.217	0.348
AP00792	FLGLLFHGVHHVGKWIHGLIHGHH	train		0	0	0	0	0.083	0.208	0.292	0.083	0.042	0.167	0	0	0	0	0	0	0	0.083	0.042	0	24	2749.2	-0.518	1.282	0	10.025	-0.171	0.125	121.667	0.417
AP00795	ILGPILGLVSNALGGLL	train		0.059	0	0	0	0	0.235	0	0.118	0	0.353	0	0.059	0.059	0	0	0.059	0	0.059	0	0	17	1619.99	-2.29	-0.01	0	6	39.329	0	206.471	0.588
AP00796	IIGPVLGLVGKPLESLLE	train		0	0	0	0.111	0	0.167	0	0.111	0.056	0.278	0	0	0.111	0	0	0.056	0	0.111	0	0	18	1847.25	-1.265	-1.01	-0.001	4.158	17.222	0	183.889	0.5
AP00801	DSHAKRHHGYKRKFHEKHHSHRGYR	train		0.04	0	0.04	0.04	0.04	0.08	0.28	0	0.16	0	0	0	0	0	0.16	0.08	0	0	0	0.08	25	3192.49	5.218	6.277	0.002	11.074	29.988	0.12	4	0.08
AP00803	RKFHEKHHSHRGYR	train		0	0	0	0.071	0.071	0.071	0.286	0	0.143	0	0	0	0	0	0.214	0.071	0	0	0	0.071	14	1875.07	5.781	4.154	0.002	11.324	-14.921	0.143	0	0.071
AP00804	RCVCTRGFCRCVCTRGFC	train		0	0.333	0	0	0.111	0.111	0	0	0	0	0	0	0	0	0.222	0	0.111	0.111	0	0	18	2070.53	2.29	3.066	0.001	8.41	27.856	0.111	32.222	0.556
AP00808	CRFCCRCCPRMRGCGLCCRF	train		0	0.4	0	0	0.1	0.1	0	0	0	0.05	0.05	0	0.05	0	0.25	0	0	0	0	0	20	2374.01	2.463	3.758	0.002	8.342	7.345	0.1	19.5	0.6
AP00809	GIKCRFCCGCCTPGICGVCCRF	train		0	0.364	0	0	0.091	0.182	0	0.091	0.045	0	0	0	0.045	0	0.091	0	0.045	0.045	0	0	22	2329.92	0.187	1.757	0.001	7.91	12.786	0.091	48.636	0.591
AP00810	QSHLSLCRWCCNCCRSNKGC	train		0	0.3	0	0	0	0.05	0.05	0	0.05	0.1	0	0.1	0	0.05	0.1	0.15	0	0	0.05	0	20	2301.7	2.414	2.107	0.001	8.126	88.235	0.05	39	0.4
AP00811	MTPFWRGVSLRPIGASCRDDSECITRLCRKRRCSLSVAQE	train		0.05	0.1	0.05	0.05	0.025	0.05	0	0.05	0.025	0.075	0.025	0	0.05	0.025	0.175	0.125	0.05	0.05	0.025	0	40	4585.31	2.944	3.375	0.001	9.113	75.28	0.05	68.25	0.375
AP00812	FAEPLPSEEEGESYSKEPPEMEKRYGGFM	train		0.034	0	0	0.276	0.069	0.103	0	0	0.069	0.034	0.069	0	0.138	0	0.034	0.103	0	0	0	0.069	29	3351.64	2.44	-5.011	-0.001	3.932	91.99	0.138	16.897	0.207
AP00814	GLGSILGKILNVAGKVGKTIGKVADAVGNKE	train		0.097	0	0.032	0.032	0	0.226	0	0.097	0.161	0.097	0	0.065	0	0	0	0.032	0.032	0.129	0	0	31	3007.54	0.156	2.988	0.001	10.518	-0.384	0	122.581	0.419
AP00815	GLGSFLKNAIKIAGKVGSTIGKVADAIGNKE	train		0.129	0	0.032	0.032	0.032	0.194	0	0.129	0.161	0.065	0	0.065	0	0	0	0.065	0.032	0.065	0	0	31	3057.56	0.402	2.988	0.001	10.518	-10.071	0.032	107.097	0.419
AP00816	GLGSFFKNAIKIAGKVGSTIGKVADAIGNKE	train		0.129	0	0.032	0.032	0.065	0.194	0	0.129	0.161	0.032	0	0.065	0	0	0	0.065	0.032	0.065	0	0	31	3091.57	0.465	2.988	0.001	10.518	-12.181	0.065	94.516	0.419
AP00817	FLPLLASLFSRLL	train		0.077	0	0	0	0.154	0	0	0	0	0.462	0	0	0.077	0	0.077	0.154	0	0	0	0	13	1489.85	-1.198	0.99	0.001	10.742	38.862	0.154	187.692	0.692
AP00818	FLPLIGKILGTIL	train		0	0	0	0	0.077	0.154	0	0.231	0.077	0.308	0	0	0.077	0	0	0	0.077	0	0	0	13	1397.79	-2.398	0.989	0.001	10.025	34.085	0.077	210	0.615
AP00819	FLPLLASLFSRLF	train		0.077	0	0	0	0.231	0	0	0	0	0.385	0	0	0.077	0	0.077	0.154	0	0	0	0	13	1523.86	-1.048	0.99	0.001	10.742	38.862	0.231	157.692	0.692
AP00820	FLPLLASLFSGLF	train		0.077	0	0	0	0.231	0.077	0	0	0	0.385	0	0	0.077	0	0	0.154	0	0	0	0	13	1424.73	-2.268	-0.01	0	6	24.046	0.231	157.692	0.692
AP00821	GLFNVFKGLKTAGKHVAGSLLNQLKCKVSGGC	train		0.063	0.063	0	0	0.063	0.188	0.031	0	0.156	0.156	0	0.063	0	0.031	0	0.063	0.031	0.094	0	0	32	3275.9	0.191	4.721	0.001	10.521	-6.775	0.063	94.375	0.438
AP00822	GIFNVFKGALKTAGKHVAGSLLNQLKCKVSGEC	train		0.091	0.061	0	0.03	0.061	0.152	0.03	0.03	0.152	0.121	0	0.061	0	0.03	0	0.061	0.03	0.091	0	0	33	3419.04	0.365	3.721	0.001	10.152	-4.121	0.061	94.545	0.455
AP00823	SILPTIVSFLSKVF	train		0	0	0	0	0.143	0	0	0.143	0.071	0.143	0	0	0.071	0	0	0.214	0.071	0.143	0	0	14	1550.88	-1.1	0.989	0.001	10.025	24.671	0.143	152.857	0.571
AP00824	SILPTIVSFLSKFL	train		0	0	0	0	0.143	0	0	0.143	0.071	0.214	0	0	0.071	0	0	0.214	0.071	0.071	0	0	14	1564.91	-1.163	0.989	0.001	10.025	30.736	0.143	160	0.571
AP00825	SILPTIVSFLTKFL	train		0	0	0	0	0.143	0	0	0.143	0.071	0.214	0	0	0.071	0	0	0.143	0.143	0.071	0	0	14	1578.94	-1.222	0.989	0.001	10.025	30.736	0.143	160	0.571
AP00826	FILPLIASFLSKFL	train		0.071	0	0	0	0.214	0	0	0.143	0.071	0.286	0	0	0.071	0	0	0.143	0	0	0	0	14	1609.01	-1.994	0.989	0.001	10.025	36.8	0.214	174.286	0.714
AP00827	SMISVLKNLGKVGLGFVACKVNKQC	train		0.04	0.08	0	0	0.04	0.12	0	0.04	0.16	0.12	0.04	0.08	0	0.04	0	0.08	0	0.16	0	0	25	2637.24	-0.022	3.68	0.001	10.265	26.108	0.04	112.8	0.52
AP00829	FLGGLMKIIPAAFCAVTKKC	train		0.15	0.1	0	0	0.1	0.1	0	0.1	0.15	0.1	0.05	0	0.05	0	0	0	0.05	0.05	0	0	20	2111.69	-1.134	2.68	0.001	9.77	15.37	0.1	107.5	0.65
AP00830	GLLLDTLKGAAKDIAGIALEKLKCKITGCKP	train		0.129	0.065	0.065	0.032	0	0.129	0	0.097	0.194	0.194	0	0	0.032	0	0	0	0.065	0	0	0	31	3182.9	0.156	2.679	0.001	9.583	-19.513	0	126.129	0.484
AP00831	GLLSGILGAGKHIVCGLTGCAKA	train		0.13	0.087	0	0	0	0.261	0.043	0.087	0.087	0.174	0	0	0	0	0	0.043	0.043	0.043	0	0	23	2139.59	-1.107	1.722	0.001	8.914	18.587	0	127.391	0.522
AP00832	ILGPVISTIGGVLGGLLKNL	train		0	0	0	0	0	0.25	0	0.15	0.05	0.25	0	0.05	0.05	0	0	0.05	0.05	0.1	0	0	20	1934.37	-1.699	0.989	0.001	10.025	36.855	0	185	0.5
AP00834	KVNANAIKKGGKAIGKGFKVISAASTAHDVYEHIKNRRH	train		0.154	0	0.026	0.026	0.026	0.103	0.077	0.103	0.179	0	0	0.077	0	0	0.051	0.051	0.026	0.077	0	0.026	39	4215.84	2.006	7.11	0.002	11.054	14.554	0.051	77.692	0.359
AP00836	KVPIGAIKKGGKIIKKGLGVIGAAGTAHEVYSHVKNRH	train		0.105	0	0	0.026	0	0.184	0.079	0.132	0.184	0.026	0	0.026	0.026	0	0.026	0.026	0.026	0.105	0	0.026	38	3933.67	0.732	7.11	0.002	11.077	-4.197	0.026	102.632	0.368
AP00837	KVPIGAIKKGGKIIKKGLGVLGAAGTAHEVYNHVRNRQ	train		0.105	0	0	0.026	0	0.184	0.053	0.105	0.158	0.053	0	0.053	0.026	0.026	0.053	0	0.026	0.105	0	0.026	38	3979.7	1.087	7.069	0.002	11.278	-0.192	0.026	102.632	0.368
AP00838	KVPIGAIKKGGKIIKKGLGVIGAAGTAHEVYSHVKNRQ	train		0.105	0	0	0.026	0	0.184	0.053	0.132	0.184	0.026	0	0.026	0.026	0.026	0.026	0.026	0.026	0.105	0	0.026	38	3924.66	0.755	7.068	0.002	11.077	-4.197	0.026	102.632	0.368
AP00839	KVPVGAIKKGGKAIKTGLGVVGAAGTAHEVYSHIRNRH	train		0.132	0	0	0.026	0	0.184	0.079	0.079	0.132	0.026	0	0.026	0.026	0	0.053	0.026	0.053	0.132	0	0.026	38	3878.5	1.005	6.111	0.002	11.202	14.205	0.026	92.368	0.368
AP00840	KGIGSALKKGGKIIKGGLGALGAIGTGQQVYEHVQNRQ	train		0.079	0	0	0.026	0	0.263	0.026	0.105	0.132	0.079	0	0.026	0	0.105	0.026	0.026	0.026	0.053	0	0.026	38	3833.42	0.834	5.027	0.001	10.887	-8.379	0.026	95	0.316
AP00849	TSYGNGVHCNKSKCWIDVSELETYKAGTVSNPKDILW	train		0.027	0.054	0.054	0.054	0	0.081	0.027	0.054	0.108	0.054	0	0.081	0.027	0	0	0.108	0.081	0.081	0.054	0.054	37	4144.61	1.508	-0.281	0	6.924	27.616	0.108	68.378	0.27
AP00851	KYYGNGVTCGKHSCSVNWGQAFSCSVSHLANFGHGKC	train		0.054	0.108	0	0	0.054	0.162	0.081	0	0.081	0.027	0	0.081	0	0.027	0	0.135	0.027	0.081	0.027	0.054	37	3935.38	0.979	2.494	0.001	8.517	2.681	0.135	39.459	0.324
AP00852	KYYGNGLSCSKKGCTVNWGQAFSCGVNRVATAGHHKC	train		0.081	0.108	0	0	0.027	0.162	0.054	0	0.108	0.027	0	0.081	0	0.027	0.027	0.081	0.054	0.081	0.027	0.054	37	3933.45	1.324	4.451	0.001	9.474	29.346	0.108	42.162	0.324
AP00855	RCVCTRGFCRCICLLGIC	train		0	0.333	0	0	0.056	0.111	0	0.111	0	0.111	0	0	0	0	0.167	0	0.056	0.056	0	0	18	2019.57	0.615	2.066	0.001	8.125	24.633	0.056	102.778	0.667
AP00856	RCVCTRGFCRCFCRRGVC	train		0	0.333	0	0	0.111	0.111	0	0	0	0	0	0	0	0	0.278	0	0.056	0.111	0	0	18	2125.62	2.976	4.066	0.002	8.746	45.756	0.111	32.222	0.556
AP00857	SSMKLSFRARAYGFRGPGPQL	train		0.095	0	0	0	0.095	0.143	0	0	0.048	0.095	0.048	0	0.095	0.048	0.143	0.143	0	0	0	0.048	21	2326.68	1.981	3.987	0.002	11.852	15.738	0.143	46.667	0.333
AP00858	LLPIVGNLLNSLL	train		0	0	0	0	0	0.077	0	0.077	0	0.462	0	0.154	0.077	0	0	0.077	0	0.077	0	0	13	1378.7	-1.749	-0.01	0	6	4.454	0	232.308	0.615
AP00859	LSPNLLKSLL	train		0	0	0	0	0	0	0	0	0.1	0.5	0	0.1	0.1	0	0	0.2	0	0	0	0	10	1097.35	-0.561	0.989	0.001	10.025	44.45	0	195	0.5
AP00861	FLPLAVSLAANFLPKLFCKITKKC	train		0.125	0.083	0	0	0.125	0	0	0.042	0.167	0.208	0	0.042	0.083	0	0	0.042	0.042	0.042	0	0	24	2666.35	-0.653	3.68	0.001	10.265	12.296	0.125	122.083	0.625
AP00862	FLPLLAGLAANFFPKIFCKITRKC	train		0.125	0.083	0	0	0.167	0.042	0	0.083	0.125	0.167	0	0.042	0.083	0	0.042	0	0.042	0	0	0	24	2712.37	-0.4	3.68	0.001	10.417	12.296	0.167	110	0.625
AP00863	FLPIVGKLLSGLSGLL	train		0	0	0	0	0.063	0.188	0	0.063	0.063	0.375	0	0	0.063	0	0	0.125	0	0.063	0	0	16	1627.03	-1.996	0.989	0.001	10.025	0.188	0.063	188.75	0.563
AP00864	FLPIVGRLISGLL	train		0	0	0	0	0.077	0.154	0	0.154	0	0.308	0	0	0.077	0	0.077	0.077	0	0.077	0	0	13	1397.75	-1.546	0.99	0.001	10.742	10.985	0.077	202.308	0.615
AP00866	FLPIIAKVLSGLL	train		0.077	0	0	0	0.077	0.077	0	0.154	0.077	0.308	0	0	0.077	0	0	0.077	0	0.077	0	0	13	1383.76	-2.334	0.989	0.001	10.025	17.515	0.077	210	0.692
AP00867	FLPVIAGLLSKLF	train		0.077	0	0	0	0.154	0.077	0	0.077	0.077	0.308	0	0	0.077	0	0	0.077	0	0.077	0	0	13	1417.78	-2.185	0.989	0.001	10.025	32.331	0.154	180	0.692
AP00869	ILPLVGNLLNDLL	train		0	0	0.077	0	0	0.077	0	0.077	0	0.462	0	0.154	0.077	0	0	0	0	0.077	0	0	13	1406.71	-1.34	-1.01	-0.001	2.93	25.8	0	232.308	0.615
AP00870	AIMDTIKDTAKTVAVGLLNKLKCKITGC	train		0.107	0.071	0.071	0	0	0.071	0	0.107	0.179	0.107	0.036	0.036	0	0	0	0	0.143	0.071	0	0	28	2949.61	0.439	2.679	0.001	9.633	-10.829	0	115	0.5
AP00871	FLPFLKSILGKIL	train		0	0	0	0	0.154	0.077	0	0.154	0.154	0.308	0	0	0.077	0	0	0.077	0	0	0	0	13	1488.9	-1.686	1.989	0.001	10.709	48.9	0.154	180	0.615
AP00873	ILPILGNLLNGLL	train		0	0	0	0	0	0.154	0	0.154	0	0.462	0	0.154	0.077	0	0	0	0	0	0	0	13	1362.7	-2.151	-0.01	0	6	35.585	0	240	0.615
AP00875	FLSSIGKILGNLL	train		0	0	0	0	0.077	0.154	0	0.154	0.077	0.308	0	0.077	0	0	0	0.154	0	0	0	0	13	1374.67	-1.184	0.989	0.001	10.025	19.269	0.077	180	0.538
AP00876	FLSIIAKVLGSLF	train		0.077	0	0	0	0.154	0.077	0	0.154	0.077	0.231	0	0	0	0	0	0.154	0	0.077	0	0	13	1407.74	-1.923	0.989	0.001	10.025	2.7	0.154	180	0.692
AP00877	FLGSLIGAAIPAIKQLLGLKK	train		0.143	0	0	0	0.048	0.143	0	0.143	0.143	0.238	0	0	0.048	0.048	0	0.048	0	0	0	0	21	2151.69	-1.19	2.988	0.001	10.987	16.452	0.048	162.857	0.571
AP00878	FLPILASLAAKFGPKLFCLVTKKC	train		0.125	0.083	0	0	0.125	0.042	0	0.042	0.167	0.208	0	0	0.083	0	0	0.042	0.042	0.042	0	0	24	2609.29	-0.969	3.68	0.001	10.265	26.583	0.125	122.083	0.625
AP00879	GRLRNLIEKAGQNIRGKIQGIGRRIKDILKNLQPRPQV	train		0.026	0	0.026	0.026	0	0.132	0	0.158	0.105	0.105	0	0.079	0.053	0.105	0.158	0	0	0.026	0	0	38	4348.13	2.884	7.988	0.002	12.139	67.732	0	112.895	0.316
AP00881	SLLGTVKDLLIGAGKSAAQSVLKGLSGKLSKDC	train		0.091	0.03	0.061	0	0	0.152	0	0.03	0.152	0.212	0	0	0	0.03	0	0.152	0.03	0.061	0	0	33	3258.84	0.347	2.833	0.001	10.148	4.13	0	121.212	0.424
AP00884	QLKVDLWGTRSGIQPEQHSSGKSDVRRWRSRY	train		0	0	0.063	0.031	0	0.094	0.031	0.031	0.063	0.063	0	0	0.031	0.094	0.156	0.156	0.031	0.063	0.063	0.031	32	3814.2	3.769	4.029	0.001	11.193	86.297	0.094	54.688	0.156
AP00885	FLPILASLAAKLGPKLFCLVTKKC	train		0.125	0.083	0	0	0.083	0.042	0	0.042	0.167	0.25	0	0	0.083	0	0	0.042	0.042	0.042	0	0	24	2575.28	-1.05	3.68	0.001	10.265	23.046	0.083	138.333	0.625
AP00886	FLPILASLAATLGPKLLCLITKKC	train		0.125	0.083	0	0	0.042	0.042	0	0.083	0.125	0.292	0	0	0.083	0	0	0.042	0.083	0	0	0	24	2528.22	-1.292	2.68	0.001	9.77	30.121	0.042	158.75	0.625
AP00887	GILSTFKGLAKGVAKDLAGNLLDKFKCKITGC	train		0.094	0.063	0.063	0	0.063	0.156	0	0.063	0.188	0.156	0	0.031	0	0	0	0.031	0.063	0.031	0	0	32	3310.98	0.275	3.679	0.001	10.065	-8.403	0.063	103.75	0.469
AP00888	GIMDSVKGLAKNLAGKLLDSLKCKITGC	train		0.071	0.071	0.071	0	0	0.143	0	0.071	0.179	0.179	0.036	0.036	0	0	0	0.071	0.036	0.036	0	0	28	2877.5	0.373	2.679	0.001	9.633	1.146	0	115	0.464
AP00890	IDWKKVDWKKVSKKTCKVMLKACKFLG	train		0.037	0.074	0.074	0	0.037	0.037	0	0.037	0.333	0.074	0.037	0	0	0	0	0.037	0.037	0.111	0.074	0	27	3212	1.155	6.677	0.002	10.586	7.759	0.111	79.259	0.407
AP00891	LIGLVSKGTCVLVKTVCKKVLKQ	train		0	0.087	0	0	0	0.087	0	0.043	0.217	0.174	0	0	0	0.043	0	0.043	0.087	0.217	0	0	23	2458.13	-0.322	4.679	0.002	10.521	0.548	0	147.826	0.522
AP00892	PDITKLNIKKLTKATCKVISKGASMCKVLFDKKKQE	train		0.056	0.056	0.056	0.028	0.028	0.028	0	0.083	0.278	0.083	0.028	0.028	0.028	0.028	0	0.056	0.083	0.056	0	0	36	4036.93	1.566	6.677	0.002	10.508	16.311	0.028	86.667	0.389
AP00893	DVKGMKKAIKGILDCVIEKGYDKLAAKLKKVIQQLWE	train		0.081	0.027	0.081	0.054	0	0.081	0	0.108	0.243	0.108	0.027	0	0	0.054	0	0	0	0.081	0.027	0.027	37	4202.09	0.953	3.831	0.001	10.044	16.759	0.054	115.946	0.432
AP00894	GLLDFVTGVGKDIFAQLIKQI	train		0.048	0	0.095	0	0.095	0.143	0	0.143	0.095	0.143	0	0	0	0.095	0	0	0.048	0.095	0	0	21	2275.69	-0.286	-0.011	0	6.688	-3.024	0.095	143.81	0.524
AP00895	KRFKKFFKKLKNSVKKRAKKFFKKPRVIGVSIPF	train		0.029	0	0	0	0.176	0.029	0	0.059	0.353	0.029	0	0.029	0.059	0	0.088	0.059	0	0.088	0	0	34	4155.18	2.273	14.983	0.004	12.517	10.162	0.176	62.941	0.382
AP00896	KRFKKFFKKLKKSVKKRAKKFFKKPRVIGVSIPF	train		0.029	0	0	0	0.176	0.029	0	0.059	0.382	0.029	0	0	0.059	0	0.088	0.059	0	0.088	0	0	34	4169.25	2.241	15.983	0.004	12.524	10.162	0.176	62.941	0.382
AP00897	KRFKKFFKKLKNSVKKRAKKFFKKPKVIGVTFPF	train		0.029	0	0	0	0.206	0.029	0	0.029	0.382	0.029	0	0.029	0.059	0	0.059	0.029	0.029	0.088	0	0	34	4175.21	2.03	14.983	0.004	12.342	17.526	0.206	51.471	0.382
AP00898	FLSGIVGMLGKLF	train		0	0	0	0	0.154	0.231	0	0.077	0.077	0.231	0.077	0	0	0	0	0.077	0	0.077	0	0	13	1381.73	-1.992	0.989	0.001	10.025	-23.423	0.154	142.308	0.615
AP00899	FLPIVTNLLSGLL	train		0	0	0	0	0.077	0.077	0	0.077	0	0.385	0	0.077	0.077	0	0	0.077	0.077	0.077	0	0	13	1399.72	-1.913	-0.01	0	6	-0.577	0.077	202.308	0.615
AP00900	FLSHIAGFLSNLF	train		0.077	0	0	0	0.231	0.077	0.077	0.077	0	0.231	0	0.077	0	0	0	0.154	0	0	0	0	13	1465.7	-1.021	0.031	0	7.711	43.031	0.231	127.692	0.615
AP00911	FLSLIPHIVSGVAALAKHL	train		0.158	0	0	0	0.053	0.053	0.105	0.105	0.053	0.211	0	0	0.053	0	0	0.105	0	0.105	0	0	19	1986.41	-1.331	1.073	0.001	10.025	26.616	0.053	169.474	0.632
AP00916	AGCIKNGGRCNASAGPPYCCSSYCFQIAGQSYGVCKNR	train		0.105	0.158	0	0	0.026	0.158	0	0.053	0.053	0	0	0.079	0.053	0.053	0.053	0.105	0	0.026	0	0.079	38	3935.47	1.277	3.059	0.001	8.39	26.261	0.105	38.684	0.368
AP00924	GYGCPFNQYQCHSHCRGIRGYKGGYCTGRFKQTCKCY	train		0	0.162	0	0	0.054	0.189	0.054	0.027	0.081	0	0	0.027	0.027	0.081	0.081	0.027	0.054	0	0	0.135	37	4271.86	2.111	5.138	0.001	9.001	16.659	0.189	10.541	0.243
AP00925	GYGCPFNQYQCHSHCSGIRGYKGGYCKGLFKQTCNCY	train		0	0.162	0	0	0.054	0.189	0.054	0.027	0.081	0.027	0	0.054	0.027	0.081	0.027	0.054	0.027	0	0	0.135	37	4172.73	1.373	3.138	0.001	8.38	9.365	0.189	21.081	0.27
AP00926	GFGCPFNQYECHAHCSGVPGYKGGYCKGLFKQTCNCY	train		0.027	0.162	0	0.027	0.081	0.189	0.054	0	0.081	0.027	0	0.054	0.054	0.054	0	0.027	0.027	0.027	0	0.108	37	4068.62	0.803	1.141	0	7.832	33.33	0.189	21.081	0.324
AP00928	NKGCATCSIGAACLVDGPIPDFEIAGATGLFGLWG	train		0.143	0.086	0.057	0.029	0.057	0.2	0	0.086	0.029	0.086	0	0.029	0.057	0	0	0.029	0.057	0.029	0.029	0	35	3425.92	-0.467	-2.472	-0.001	3.563	24.714	0.086	89.429	0.486
AP00938	GLVTSLIKGAGKLLGGLFGSVTG	train		0.043	0	0	0	0.043	0.304	0	0.043	0.087	0.217	0	0	0	0	0	0.087	0.087	0.087	0	0	23	2145.55	-1.127	1.989	0.001	10.709	-14.6	0.043	131.304	0.435
AP00951	GLWSTIKNVAAAAGKAALGAL	train		0.333	0	0	0	0	0.143	0	0.048	0.095	0.143	0	0.048	0	0	0	0.048	0.048	0.048	0.048	0	21	1983.32	-0.849	1.989	0.001	10.709	8.671	0.048	121.429	0.571
AP00957	ALWKTMLKKLGTMALHAGKAAFGAAADTISQ	train		0.258	0	0.032	0	0.032	0.097	0.032	0.032	0.129	0.129	0.065	0	0	0.032	0	0.032	0.097	0	0.032	0	31	3202.8	0.01	3.03	0.001	10.69	6.229	0.065	88.71	0.516
AP00958	ALWKTLLKNVGKAAGKAALNAVTDMVNQ	train		0.214	0	0.036	0	0	0.071	0	0	0.143	0.143	0.036	0.107	0	0.036	0	0	0.071	0.107	0.036	0	28	2926.44	0.439	2.988	0.001	10.69	0.246	0.036	108.214	0.5
AP00961	ALWKNMLKGIGKLAGQAALGAVKTLVGAES	train		0.2	0	0	0.033	0	0.167	0	0.033	0.133	0.167	0.033	0.033	0	0.033	0	0.033	0.033	0.067	0.033	0	30	2996.58	-0.356	2.988	0.001	10.69	0.38	0.033	117.333	0.5
AP00964	GLWSKIKEAAKAAGKAALNAVTGLVNQGDQPS	train		0.219	0	0.031	0.031	0	0.125	0	0.031	0.125	0.094	0	0.063	0.031	0.063	0	0.063	0.031	0.063	0.031	0	32	3194.61	0.779	1.988	0.001	10.258	13.503	0.031	88.75	0.406
AP00966	GLWSKIKAAGKEAAKAAAKAAGKAALNAVSEAV	train		0.394	0	0	0.061	0	0.091	0	0.03	0.182	0.061	0	0.03	0	0	0	0.061	0	0.061	0.03	0	33	3152.66	0.268	3.988	0.001	10.684	12.418	0.03	92.424	0.545
AP00969	GLWSKIKEAAKTAGLMAMGFVNDMV	train		0.16	0	0.04	0.04	0.04	0.12	0	0.04	0.12	0.08	0.12	0.04	0	0	0	0.04	0.04	0.08	0.04	0	25	2669.2	-0.019	0.989	0	9.729	17.216	0.08	86	0.52
AP00972	FLSLIPHAINAVGVHAKHF	train		0.158	0	0	0	0.105	0.053	0.158	0.105	0.053	0.105	0	0.053	0.053	0	0	0.053	0	0.105	0	0	19	2071.43	-0.554	1.115	0.001	10.025	-1.968	0.105	128.421	0.579
AP00973	LLGMIPLAISAISALSKL	train		0.167	0	0	0	0	0.056	0	0.167	0.056	0.278	0.056	0	0.056	0	0	0.167	0	0	0	0	18	1811.28	-1.796	0.989	0.001	10.025	3.128	0	190	0.667
AP00977	DFGFDIPDEV	train		0	0	0.3	0.1	0.2	0.1	0	0.1	0	0	0	0	0.1	0	0	0	0	0.1	0	0	10	1153.2	1.711	-4.009	-0.003	2.619	3.38	0.2	68	0.4
AP00980	ATCDLLSGTGINHSACAAHCLLRGNRGGYCNRKGVCVCRN	train		0.1	0.15	0.025	0	0	0.15	0.05	0.025	0.025	0.1	0	0.1	0	0	0.1	0.05	0.05	0.05	0	0.025	40	4165.78	1.717	3.147	0.001	8.405	20.363	0.025	73.25	0.425
AP00987	SRWPSPGRPRPFPGRPKPIFRPRPCNCYAPPCPCDRW	train		0.027	0.108	0.027	0	0.054	0.054	0	0.027	0.027	0	0	0.027	0.324	0	0.189	0.054	0	0	0.054	0.027	37	4349.08	2.917	6.371	0.001	10.97	111.595	0.135	13.243	0.216
AP00995	GSEIQPR	train		0	0	0	0.143	0	0.143	0	0.143	0	0	0	0	0.143	0.143	0.143	0.143	0	0	0	0	7	785.85	3.544	-0.01	0	6.75	80.343	0	55.714	0.143
AP00996	ISLEICAIFHDN	train		0.083	0.083	0.083	0.083	0.083	0	0.083	0.25	0	0.083	0	0.083	0	0	0	0.083	0	0	0	0	12	1374.57	0.373	-2.122	-0.002	3.938	25.217	0.083	138.333	0.583
AP00997	ITSISLCTPGCKTGVLMGCNLKTATCNCSVHVSK	train		0.029	0.147	0	0	0	0.088	0.029	0.059	0.088	0.088	0.029	0.059	0.029	0	0	0.118	0.147	0.088	0	0	34	3471.16	0.322	2.26	0.001	8.287	13.453	0	85.882	0.441
AP01000	GSGVIPTISHECHMNSFQFVFTCCS	train		0	0.12	0	0.04	0.12	0.08	0.08	0.08	0	0	0.04	0.04	0.04	0.04	0	0.16	0.08	0.08	0	0	25	2732.11	0.485	-1.388	-0.001	6.031	36.048	0.12	54.4	0.44
AP01001	NRWWQGVVPTVSYECRMNSWQHVFTCC	train		0	0.111	0	0.037	0.037	0.037	0.037	0	0	0	0.037	0.074	0.037	0.074	0.074	0.074	0.074	0.148	0.111	0.037	27	3317.76	1.648	0.568	0	7.828	51.459	0.185	42.963	0.333
AP01002	KSWSLCTPGCARTGSFNSYCC	train		0.048	0.19	0	0	0.048	0.095	0	0	0.048	0.048	0	0.048	0.048	0	0.048	0.19	0.095	0	0.048	0.048	21	2271.58	1.283	1.371	0.001	8.112	21.005	0.143	23.333	0.333
AP01003	FKSWSFCTPGCAKTGSFNSYCC	train		0.045	0.182	0	0	0.136	0.091	0	0	0.091	0	0	0.045	0.045	0	0	0.182	0.091	0	0.045	0.045	22	2424.76	0.752	1.371	0.001	8.111	13.673	0.227	4.545	0.364
AP01004	DWTAWSALVAAACSVELL	train		0.278	0.056	0.056	0.056	0	0	0	0	0	0.167	0	0	0	0	0	0.111	0.056	0.111	0.111	0	18	1906.17	-0.718	-2.164	-0.001	2.846	25.506	0.111	125	0.611
AP01008	YGNGVFSVIK	train		0	0	0	0	0.1	0.2	0	0.1	0.1	0	0	0.1	0	0	0	0.1	0	0.2	0	0.1	10	1083.24	-0.213	0.987	0.001	9.65	-31.5	0.2	97	0.4
AP01010	SMWSGMWRRKLKKLRNALKKKLKGE	train		0.04	0	0	0.04	0	0.08	0	0	0.28	0.16	0.08	0.04	0	0	0.12	0.08	0	0	0.08	0	25	3073.78	2.845	8.986	0.003	11.995	18.364	0.08	66.4	0.28
AP01011	GLFGKLIKKFGRKAISYAVKKARGKH	train		0.115	0	0	0	0.077	0.154	0.038	0.077	0.269	0.077	0	0	0	0	0.077	0.038	0	0.038	0	0.038	26	2902.54	1.462	9.026	0.003	11.726	1.288	0.115	82.692	0.385
AP01012	SWKSMAKKLKEYMEKLKQRA	train		0.1	0	0	0.1	0	0	0	0	0.3	0.1	0.1	0	0	0.05	0.05	0.1	0	0	0.05	0.05	20	2484	2.691	4.986	0.002	10.726	32.48	0.1	49	0.3
AP01013	SWASMAKKLKEYMEKLKQRA	train		0.15	0	0	0.1	0	0	0	0	0.25	0.1	0.1	0	0	0.05	0.05	0.1	0	0	0.05	0.05	20	2426.91	2.324	3.986	0.002	10.591	24.965	0.1	54	0.35
AP01014	GLKDKFKSMGEKLKQYIQTWKAKF	train		0.042	0	0.042	0.042	0.083	0.083	0	0.042	0.292	0.083	0.042	0	0	0.083	0	0.042	0.042	0	0.042	0.042	24	2903.45	1.77	4.985	0.002	10.617	-13.525	0.167	52.917	0.292
AP01015	SLKDKVKSMGEKLKQYIQTWKAKF	train		0.042	0	0.042	0.042	0.042	0.042	0	0.042	0.292	0.083	0.042	0	0	0.083	0	0.083	0.042	0.042	0.042	0.042	24	2885.44	1.907	4.985	0.002	10.617	-12	0.125	65	0.292
AP01016	GFFGKMKEYFKKFGASFKRRFANLKKRL	train		0.071	0	0	0.036	0.214	0.107	0	0	0.25	0.071	0.036	0.036	0	0	0.107	0.036	0	0	0	0.036	28	3431.12	2.289	8.984	0.003	11.618	45.196	0.25	35	0.393
AP01128	GVSKILHSAGKFGKAFLGEINKS	train		0.087	0	0	0.043	0.087	0.174	0.043	0.087	0.174	0.087	0	0.043	0	0	0	0.13	0	0.043	0	0	23	2388.77	0.585	3.03	0.001	10.69	22.257	0.087	89.13	0.391
AP01129	GLGSLVGNALRIGAKLL	train		0.118	0	0	0	0	0.235	0	0.059	0.059	0.294	0	0.059	0	0	0.059	0.059	0	0.059	0	0	17	1652	-0.614	1.989	0.001	11.4	0.765	0	166.471	0.529
AP01130	GMASKAGSVLGKVAKVALKAAL	train		0.273	0	0	0	0	0.136	0	0	0.182	0.136	0.045	0	0	0	0	0.091	0	0.136	0	0	22	2070.55	-0.632	3.987	0.002	11.157	-0.282	0	120	0.591
AP01142	KPYCSCKWRCGIGEEEKGICHKFPIVTYVCCRRP	train		0	0.176	0	0.088	0.029	0.088	0.029	0.088	0.118	0	0	0	0.088	0	0.088	0.029	0.029	0.059	0.029	0.059	34	3990.76	1.754	3.103	0.001	8.393	66.279	0.118	51.471	0.353
AP01148	IATQCRIRGGFCRVGSCRFPHIAIGKCATFISCCGRAY	train		0.105	0.158	0	0	0.079	0.132	0.026	0.132	0.026	0	0	0	0.026	0.026	0.132	0.053	0.053	0.026	0	0.026	38	4123.91	1.19	5.105	0.001	9.165	39.35	0.105	69.474	0.5
AP01151	GTWDDIGQGIGRVAYWVGKALGNLSDVNQASRINRKKKH	train		0.077	0	0.077	0	0	0.154	0.026	0.077	0.103	0.051	0	0.077	0	0.051	0.077	0.051	0.026	0.077	0.051	0.026	39	4309.82	2.201	4.028	0.001	10.721	-6.826	0.077	80	0.282
AP01152	SIWGDIGQGVGKAAYWVGKAMGNMSDVNQASRINRKKKH	train		0.103	0	0.051	0	0	0.154	0.026	0.077	0.128	0	0.051	0.077	0	0.051	0.051	0.077	0	0.077	0.051	0.026	39	4259.85	1.844	5.027	0.001	10.87	5.636	0.077	62.564	0.308
AP01155	ESVFSKIGNAVGPAAYWILKGLGNMSDVNQADRINRKKH	train		0.103	0	0.051	0.026	0.026	0.103	0.026	0.077	0.103	0.051	0.026	0.103	0.026	0.026	0.051	0.077	0	0.077	0.026	0.026	39	4285.86	1.744	3.028	0.001	10.395	14.062	0.077	82.564	0.359
AP01156	NKLAYNMGHYAGKATIFGLAAWALLA	train		0.269	0	0	0	0.038	0.115	0.038	0.038	0.077	0.154	0.038	0.077	0	0	0	0	0.038	0	0.038	0.077	26	2766.23	-0.61	2.026	0.001	9.979	32.419	0.154	101.923	0.538
AP01159	KWKIFKKIEHMGQNIRDGLIKAGPAVQVVGQAATIYKG	train		0.105	0	0.026	0.026	0.026	0.132	0.026	0.132	0.158	0.026	0.026	0.026	0.026	0.079	0.026	0	0.026	0.079	0.026	0.026	38	4194.96	0.872	5.027	0.001	10.726	18.837	0.079	95	0.395
AP01167	LTTKLWSSWGYYLGKKARWNLKHPYVQF	train		0.036	0	0	0	0.036	0.071	0.036	0	0.143	0.143	0	0.036	0.036	0.036	0.036	0.071	0.071	0.036	0.107	0.107	28	3472.02	1.034	5.023	0.001	10.575	34.696	0.25	69.643	0.25
AP01175	GMSGYIQGIPDFLKGYLHGISAANKHKKGRLGY	train		0.061	0	0.03	0	0.03	0.212	0.061	0.091	0.121	0.091	0.03	0.03	0.03	0.03	0.03	0.061	0	0	0	0.091	33	3578.13	0.894	4.065	0.001	10.315	8.197	0.121	76.97	0.303
AP01176	TTPACFTIGLGVGALFSAKFC	train		0.143	0.095	0	0	0.143	0.143	0	0.048	0.048	0.095	0	0	0.048	0	0	0.048	0.143	0.048	0	0	21	2104.5	-1.042	0.681	0	8.095	31.533	0.143	83.81	0.571
AP01177	FNRGGYNFGKSVRHVVDAIGSVAGILKSIR	train		0.067	0	0.033	0	0.067	0.167	0.033	0.1	0.067	0.033	0	0.067	0	0	0.1	0.1	0	0.133	0	0.033	30	3218.68	1.425	4.029	0.001	11.324	2.45	0.1	97.333	0.4
AP01178	GAWKNFWSSLRKGFYDGEAGRAIRR	train		0.12	0	0.04	0.04	0.08	0.16	0	0.04	0.08	0.04	0	0.04	0	0	0.16	0.08	0	0	0.08	0.04	25	2929.26	2.81	3.987	0.001	11.25	54.612	0.2	43.2	0.28
AP01180	NPKVAHCASQIGRSTAWGAVSGA	train		0.217	0.043	0	0	0	0.13	0.043	0.043	0.043	0	0	0.043	0.043	0.043	0.043	0.13	0.043	0.087	0.043	0	23	2268.52	0.939	1.877	0.001	10.031	16.517	0.043	63.913	0.391
AP01181	AYPGNGVHCGKYSCTVDKQTAIGNIGNNAA	train		0.133	0.067	0.033	0	0	0.167	0.033	0.067	0.067	0	0	0.133	0.033	0.033	0	0.033	0.067	0.067	0	0.067	30	3024.32	1.099	0.719	0	8.085	33.87	0.067	58.667	0.333
AP01187	MNFLKNGIAKWMTGAELQAYKKKYGCLPWEKISC	train		0.088	0.059	0	0.059	0.029	0.088	0	0.059	0.176	0.088	0.059	0.059	0.029	0.029	0	0.029	0.029	0	0.059	0.059	34	3951.71	0.713	3.676	0.001	9.779	21.659	0.147	66.176	0.382
AP01192	SDCNINSNTAADVILCFNQVGSCALCSPTLVGGPVP	train		0.083	0.111	0.056	0	0.028	0.083	0	0.056	0	0.083	0	0.111	0.083	0.028	0	0.111	0.056	0.111	0	0	36	3581.05	0.31	-2.626	-0.001	2.754	49.044	0.028	94.722	0.472
AP01194	CSTNTFSLSDYWGNNGAWCTLTHECMAWCK	train		0.067	0.133	0.033	0.033	0.033	0.067	0.033	0	0.033	0.067	0.033	0.1	0	0	0	0.1	0.133	0	0.1	0.033	30	3430.81	1.117	-1.586	0	5.166	28.85	0.167	32.667	0.333
AP01195	KRGSGWIATITDDCPNSVFVCC	train		0.045	0.136	0.091	0	0.045	0.091	0	0.091	0.045	0	0	0.045	0.045	0	0.045	0.091	0.091	0.091	0.045	0	22	2372.7	1.17	-0.472	0	5.828	34.868	0.091	66.364	0.409
AP01198	LSCDEGMLAVGGLGAVGGPWGAAVGVLVGAALYCF	train		0.171	0.057	0.029	0.029	0.029	0.257	0	0	0	0.143	0.029	0	0.029	0	0	0.029	0	0.143	0.029	0.029	35	3281.83	-1.579	-2.319	-0.001	2.846	10.817	0.086	114.286	0.571
AP01200	GGGVIQTISHECRMNSWQFLFTCCS	train		0	0.12	0	0.04	0.08	0.12	0.04	0.08	0	0.04	0.04	0.04	0	0.08	0.04	0.12	0.08	0.04	0.04	0	25	2805.2	0.934	-0.43	0	6.828	34.032	0.12	58.4	0.4
AP01201	KGGSGVIHTISHECNMNSWQFVFTCCS	train		0	0.111	0	0.037	0.074	0.111	0.074	0.074	0.037	0	0.037	0.074	0	0.037	0	0.148	0.074	0.074	0.037	0	27	2973.35	0.89	-0.389	0	6.99	26.315	0.111	50.37	0.37
AP01202	KGGSGVIHTISHEVIYNSWNFVFTCCS	train		0	0.074	0	0.037	0.074	0.111	0.074	0.111	0.037	0	0	0.074	0	0	0	0.148	0.074	0.111	0.037	0.037	27	2986.35	0.492	-0.237	0	7.082	11.837	0.148	75.556	0.37
AP01203	KKKSGVIPTVSHDCHMNSFQFVFTCCS	train		0	0.111	0.037	0	0.111	0.037	0.074	0.037	0.111	0	0.037	0.037	0.037	0.037	0	0.148	0.074	0.111	0	0	27	3031.52	1.204	1.61	0.001	8.379	17.844	0.111	46.667	0.407
AP01204	GKNGVFKTISHECHLNTWAFLATCCS	train		0.077	0.115	0	0.038	0.077	0.077	0.077	0.038	0.077	0.077	0	0.077	0	0	0	0.077	0.115	0.038	0.038	0	26	2868.28	0.715	0.611	0	7.839	9.4	0.115	63.846	0.423
AP01205	STPVLASVAVSMELLPTASVLYSDVAGCFKYSAKHHC	train		0.135	0.054	0.027	0.027	0.027	0.027	0.054	0	0.054	0.108	0.027	0	0.054	0	0	0.162	0.054	0.135	0	0.054	37	3883.48	0.108	-0.239	0	7.082	16.078	0.081	94.865	0.486
AP01206	CTFTLPGGGGVCTLTSECIC	train		0	0.2	0	0.05	0.05	0.2	0	0.05	0	0.1	0	0	0.05	0	0	0.05	0.2	0.05	0	0	20	1962.3	-0.509	-1.626	-0.001	3.15	108.01	0.05	73	0.45
AP01210	PFKLSLHL	train		0	0	0	0	0.125	0	0.125	0	0.125	0.375	0	0	0.125	0	0	0.125	0	0	0	0	8	954.17	-0.516	1.031	0.001	10.025	3.425	0.125	146.25	0.5
AP01211	TPFKLSLHL	train		0	0	0	0	0.111	0	0.111	0	0.111	0.333	0	0	0.111	0	0	0.111	0.111	0	0	0	9	1055.27	-0.173	1.031	0.001	10.025	4.156	0.111	130	0.444
AP01212	EPFKLSLHL	train		0	0	0	0.111	0.111	0	0.111	0	0.111	0.333	0	0	0.111	0	0	0.111	0	0	0	0	9	1083.28	0.298	0.031	0	7.703	25.556	0.111	130	0.444
AP01214	GNRPVYIPPPRPPHPRL	train		0	0	0	0	0	0.059	0.059	0.059	0	0.059	0	0.059	0.412	0	0.176	0	0	0.059	0	0.059	17	1963.3	2.434	3.029	0.002	11.813	55.7	0.059	62.941	0.176
AP01215	FVPYNPPRPYQSKPFPSFPGHGPFNPKIQWPYPLPNPGH	train		0	0	0	0	0.103	0.077	0.051	0.026	0.051	0.026	0	0.077	0.333	0.051	0.026	0.051	0	0.026	0.026	0.077	39	4501.09	1.093	3.066	0.001	10.179	57.703	0.205	27.436	0.179
AP01216	GFRDVLKGAAKAFVKTVAGHIAN	train		0.217	0	0.043	0	0.087	0.13	0.043	0.043	0.13	0.043	0	0.043	0	0	0.043	0	0.043	0.13	0	0	23	2370.76	0.625	3.03	0.001	10.946	16.343	0.087	93.478	0.522
AP01218	GFRDVLKGAAKAFVKTVAGHIANI	train		0.208	0	0.042	0	0.083	0.125	0.042	0.083	0.125	0.042	0	0.042	0	0	0.042	0	0.042	0.125	0	0	24	2483.91	0.394	3.03	0.001	10.946	34.388	0.083	105.833	0.542
AP01220	GIKDWIKGAAKKLIKTVASNIANQ	train		0.167	0	0.042	0	0	0.083	0	0.167	0.208	0.042	0	0.083	0	0.042	0	0.042	0.042	0.042	0.042	0	24	2568.03	0.882	3.987	0.002	10.858	-0.013	0.042	110	0.417
AP01222	GFKDWIKGAAKKLIKTVASSIANQ	train		0.167	0	0.042	0	0.042	0.083	0	0.125	0.208	0.042	0	0.042	0	0.042	0	0.083	0.042	0.042	0.042	0	24	2575.02	0.828	3.987	0.002	10.858	-9.483	0.083	93.75	0.417
AP01223	GFKDLLKGAAKALVKTVLF	train		0.158	0	0.053	0	0.105	0.105	0	0	0.211	0.211	0	0	0	0	0	0	0.053	0.105	0	0	19	2019.48	-0.397	2.988	0.001	10.69	-13.358	0.105	128.421	0.579
AP01224	VGALAVVVWLFLWLW	train		0.133	0	0	0	0.067	0.067	0	0	0	0.267	0	0	0	0	0	0	0	0.267	0.2	0	15	1772.18	-3.358	-0.01	0	6	46.04	0.267	194.667	0.733
AP01225	VGALAVVVWLYLWLW	train		0.133	0	0	0	0	0.067	0	0	0	0.267	0	0	0	0	0	0	0	0.267	0.2	0.067	15	1788.18	-3.15	-0.012	0	6	46.04	0.267	194.667	0.667
AP01226	MRTGNAD	train		0.143	0	0.143	0	0	0.143	0	0	0	0	0.143	0.143	0	0	0.143	0	0.143	0	0	0	7	763.82	3.964	-0.01	0	6.5	-38.586	0	14.286	0.286
AP01233	QKKPPRPPQWAVGHFM	train		0.063	0	0	0	0.063	0.063	0.063	0	0.125	0	0.063	0	0.25	0.125	0.063	0	0	0.063	0.063	0	16	1904.25	1.707	3.03	0.002	11.572	26.919	0.125	24.375	0.25
AP01236	GLLDFAKHVIGIASKL	train		0.125	0	0.063	0	0.063	0.125	0.063	0.125	0.125	0.188	0	0	0	0	0	0.063	0	0.063	0	0	16	1682.02	-0.577	1.031	0.001	9.84	-5.95	0.063	152.5	0.563
AP01237	GLLDLAKHVIGIASKL	train		0.125	0	0.063	0	0	0.125	0.063	0.125	0.125	0.25	0	0	0	0	0	0.063	0	0.063	0	0	16	1648.01	-0.699	1.031	0.001	9.84	-1.238	0	176.875	0.563
AP01239	KFFRKLKKSVKKRAKEFFKKPRVIGVSIPF	train		0.033	0	0	0.033	0.167	0.033	0	0.067	0.3	0.033	0	0	0.067	0	0.1	0.067	0	0.1	0	0	30	3638.5	2.126	10.985	0.003	12.03	9.337	0.167	71.333	0.4
AP01242	GLLSFLPKVIGVIGHLIHPPS	train		0	0	0	0	0.048	0.143	0.095	0.143	0.048	0.19	0	0	0.143	0	0	0.095	0	0.095	0	0	21	2194.67	-1.269	1.073	0	10.025	37.5	0.048	157.619	0.476
AP01247	FMPIIGRLMSGSL	train		0	0	0	0	0.077	0.154	0	0.154	0	0.154	0.154	0	0.077	0	0.077	0.154	0	0	0	0	13	1421.77	-0.578	0.99	0.001	10.742	76.831	0.077	120	0.538
AP01248	INMKASAAVAKKLL	train		0.286	0	0	0	0	0	0	0.071	0.214	0.143	0.071	0.071	0	0	0	0.071	0	0.071	0	0	14	1457.83	-0.121	2.988	0.002	10.987	3.221	0	132.857	0.643
AP01249	GILDAIKAIAKAAG	train		0.357	0	0.071	0	0	0.143	0	0.214	0.143	0.071	0	0	0	0	0	0	0	0	0	0	14	1311.58	-0.771	0.989	0.001	9.84	10.914	0	147.143	0.643
AP01250	GALRGCWTKSYPPKPCK	train		0.059	0.118	0	0	0	0.118	0	0	0.176	0.059	0	0	0.176	0	0.059	0.059	0.059	0	0.059	0.059	17	1892.26	1.422	3.678	0.002	10.117	25.559	0.118	28.824	0.235
AP01251	SAPRGCWTKSYPPKPCK	train		0.059	0.118	0	0	0	0.059	0	0	0.176	0	0	0	0.235	0	0.059	0.118	0.059	0	0.059	0.059	17	1906.24	1.967	3.678	0.002	10.117	26.118	0.118	5.882	0.176
AP01252	LVRGCWTKSYPPKPCFVR	train		0	0.111	0	0	0.056	0.056	0	0	0.111	0.056	0	0	0.167	0	0.111	0.056	0.056	0.111	0.056	0.056	18	2137.58	1.402	3.679	0.002	10.233	18.711	0.167	53.889	0.333
AP01253	GLMSLFKGVLKTAGKHIFKNVGGSLLDQAKCKITGEC	train		0.054	0.054	0.027	0.027	0.054	0.162	0.027	0.054	0.162	0.135	0.027	0.027	0	0.027	0	0.054	0.054	0.054	0	0	37	3893.66	0.404	3.721	0.001	10.065	24.762	0.054	94.865	0.432
AP01254	GLMSLFRGVLKTAGKHIFKNVGGSLLDQAKCKITGEC	train		0.054	0.054	0.027	0.027	0.054	0.162	0.027	0.054	0.135	0.135	0.027	0.027	0	0.027	0.027	0.054	0.054	0.054	0	0	37	3921.67	0.658	3.722	0.001	10.147	28.824	0.054	94.865	0.432
AP01255	GLMSVTKGVLKTAGKHIFKNVGGSLLDQAKCKISGQC	train		0.054	0.054	0.027	0	0.027	0.162	0.027	0.054	0.162	0.108	0.027	0.027	0	0.054	0	0.081	0.054	0.081	0	0	37	3818.55	0.566	4.721	0.001	10.4	16.949	0.027	92.162	0.405
AP01256	GLMSVLKGVLKTAGKHIFKNVGGSLLDQAKCKITGQC	train		0.054	0.054	0.027	0	0.027	0.162	0.027	0.054	0.162	0.135	0.027	0.027	0	0.054	0	0.054	0.054	0.081	0	0	37	3844.63	0.341	4.721	0.001	10.4	14.654	0.027	102.703	0.432
AP01257	GLLSVLKGVLKTTGKHIFKNVGGSLLDQAKCKISGQC	train		0.027	0.054	0.027	0	0.027	0.162	0.027	0.054	0.162	0.162	0	0.027	0	0.054	0	0.081	0.054	0.081	0	0	37	3842.59	0.413	4.721	0.001	10.4	2.778	0.027	110.541	0.405
AP01258	GLMDVFKGAAKNLLASALDKIRCKVTKC	train		0.143	0.071	0.071	0	0.036	0.071	0	0.036	0.179	0.143	0.036	0.036	0	0	0.036	0.036	0.036	0.071	0	0	28	2994.65	0.823	3.679	0.001	10.147	-13.918	0.036	104.643	0.536
AP01259	ILPILGNLLNSLL	train		0	0	0	0	0	0.077	0	0.154	0	0.462	0	0.154	0.077	0	0	0.077	0	0	0	0	13	1392.73	-1.817	-0.01	0	6	47.146	0	240	0.615
AP01260	IIGHLIKTALGMLGL	train		0.067	0	0	0	0	0.2	0.067	0.2	0.067	0.267	0.067	0	0	0	0	0	0.067	0	0	0	15	1549.97	-1.909	1.031	0.001	10.025	3.673	0	188.667	0.6
AP01261	IIEKLVNTALGLLSGL	train		0.063	0	0	0.063	0	0.125	0	0.125	0.063	0.313	0	0.063	0	0	0	0.063	0.063	0.063	0	0	16	1654.01	-1.075	-0.01	0	6.75	26.225	0	195	0.563
AP01262	GLADFLNKAVGKVVDFVKS	train		0.105	0	0.105	0	0.105	0.105	0	0	0.158	0.105	0	0.053	0	0	0	0.053	0	0.211	0	0	19	2007.34	0.351	0.988	0	9.729	-13.3	0.105	112.632	0.526
AP01263	FLPLVTMLLGKLF	train		0	0	0	0	0.154	0.077	0	0	0.077	0.385	0.077	0	0.077	0	0	0	0.077	0.077	0	0	13	1491.92	-2.29	0.989	0.001	10.025	4.454	0.154	172.308	0.692
AP01264	RIGVLLARLPKLFSLFKLMGKKV	train		0.043	0	0	0	0.087	0.087	0	0.043	0.174	0.261	0.043	0	0.043	0	0.087	0.043	0	0.087	0	0	23	2628.37	0.04	5.987	0.002	12.201	-3.361	0.087	148.261	0.565
AP01265	HFLGTLVNLAKKIL	train		0.071	0	0	0	0.071	0.071	0.071	0.071	0.143	0.286	0	0.071	0	0	0	0	0.071	0.071	0	0	14	1566.93	-0.671	2.03	0.001	10.709	3.507	0.071	167.143	0.571
AP01266	AVDLAKIANKVLSSLF	train		0.188	0	0.063	0	0.063	0	0	0.063	0.125	0.188	0	0.063	0	0	0	0.125	0	0.125	0	0	16	1689.01	-0.182	0.989	0.001	9.84	16.206	0.063	152.5	0.625
AP01267	RRTCHCRSRCLRRESNSGSCNINGRIFSLCCR	train		0	0.188	0	0.031	0.031	0.063	0.031	0.063	0	0.063	0	0.094	0	0	0.25	0.156	0.031	0	0	0	32	3745.32	4.316	6.108	0.002	10.34	112.703	0.031	48.75	0.344
AP01268	FLPVILPVIGKLLSGIL	train		0	0	0	0	0.059	0.118	0	0.176	0.059	0.294	0	0	0.118	0	0	0.059	0	0.118	0	0	17	1792.3	-2.55	0.989	0.001	10.025	62.406	0.059	217.647	0.647
AP01269	GFLSILKKVLPKVMAHMK	train		0.056	0	0	0	0.056	0.056	0.056	0.056	0.222	0.167	0.111	0	0.056	0	0	0.056	0	0.111	0	0	18	2040.63	-0.441	4.029	0.002	11.157	18.833	0.056	124.444	0.556
AP01274	GLMDTVKNAAKNLAGQLLDTIKCKMTGC	train		0.107	0.071	0.071	0	0	0.107	0	0.036	0.143	0.143	0.071	0.071	0	0.036	0	0	0.107	0.036	0	0	28	2938.52	0.786	1.68	0.001	8.883	2.429	0	90.714	0.464
AP01275	GILDTIKNAAKTVAVGLLEKIKCKMTGC	train		0.107	0.071	0.036	0.036	0	0.107	0	0.107	0.179	0.107	0.036	0.036	0	0	0	0	0.107	0.071	0	0	28	2919.58	0.245	2.68	0.001	9.633	3.575	0	115	0.5
AP01276	GFISTVKNLATNVAGTVIDTIKCKVTGGC	train		0.069	0.069	0.034	0	0.034	0.138	0	0.103	0.103	0.034	0	0.069	0	0	0	0.034	0.172	0.138	0	0	29	2911.41	0.212	1.68	0.001	8.897	-12.086	0.034	100.69	0.448
AP01283	MRKEFHNVLSSGQLLADKRPARDYNRK	train		0.074	0	0.074	0.037	0.037	0.037	0.037	0	0.111	0.111	0.037	0.074	0.037	0.037	0.148	0.074	0	0.037	0	0.037	27	3230.67	3.789	4.029	0.001	10.917	42.793	0.074	61.481	0.296
AP01286	RFIPPILRPPVRPPFRPPFRPPFRPPPIIRFFGG	train		0	0	0	0	0.176	0.059	0	0.118	0	0.029	0	0	0.382	0	0.206	0	0	0.029	0	0	34	4035.89	1.648	6.99	0.002	12.878	114.453	0.176	65.882	0.353
AP01287	IRNSLTCRFNFGICLPKRCPGRMRQIGTCF	train		0	0.133	0	0	0.1	0.1	0	0.1	0.033	0.067	0.033	0.067	0.067	0.033	0.167	0.033	0.067	0	0	0	30	3489.2	2.123	5.373	0.002	10.985	37.143	0.1	65	0.433
AP01288	RRLHPQHQRFPRERPWPKPLSLPLPRPGPRPWPKPL	train		0	0	0	0.028	0.028	0.028	0.056	0	0.056	0.139	0	0	0.333	0.056	0.194	0.028	0	0	0.056	0	36	4422.22	3.138	8.073	0.002	12.507	50.211	0.083	54.167	0.167
AP01291	AALKGCWTKSIPPKPCFGKR	train		0.1	0.1	0	0	0.05	0.1	0	0.05	0.2	0.05	0	0	0.15	0	0.05	0.05	0.05	0	0.05	0	20	2188.67	0.994	4.68	0.002	10.677	18.04	0.1	49	0.35
AP01292	GVLGAVKDLLIGAGKSAAQSVLKTLSCKLSNDC	train		0.121	0.061	0.061	0	0	0.121	0	0.03	0.121	0.182	0	0.03	0	0.03	0	0.121	0.03	0.091	0	0	33	3260.84	0.238	1.68	0.001	8.883	19.155	0	121.212	0.485
AP01293	GFLDTFKNLALNAAKSAGVSVLNSLSCKLFKTC	train		0.121	0.061	0.03	0	0.091	0.061	0	0	0.121	0.182	0	0.091	0	0	0	0.121	0.061	0.061	0	0	33	3462.06	0.344	2.68	0.001	9.693	7.079	0.091	100.606	0.515
AP01294	GLGGAKKNFIIAANKTAPQSVKKTFSCKLYNG	train		0.125	0.031	0	0	0.063	0.125	0	0.063	0.188	0.063	0	0.094	0.031	0.031	0	0.063	0.063	0.031	0	0.031	32	3355.92	0.903	5.83	0.002	10.737	45.156	0.094	70.313	0.375
AP01295	GFMDTAKNVAKNVAVTLIDNLKCKITKAC	train		0.138	0.069	0.069	0	0.034	0.034	0	0.069	0.172	0.069	0.034	0.103	0	0	0	0	0.103	0.103	0	0	29	3110.72	0.86	2.679	0.001	9.633	10.841	0.034	97.586	0.517
AP01296	FMPILSCSRFKRC	train		0	0.154	0	0	0.154	0	0	0.077	0.077	0.077	0.077	0	0.077	0	0.154	0.154	0	0	0	0	13	1587.98	1.652	2.681	0.002	10.036	111.254	0.154	60	0.538
AP01297	GIFGKILGVGKKVLCGLSGWC	train		0	0.095	0	0	0.048	0.286	0	0.095	0.143	0.143	0	0	0	0	0	0.048	0	0.095	0.048	0	21	2135.65	-1.245	2.68	0.001	9.77	0.314	0.095	120.476	0.476
AP01298	GLFTLIKCAYQLIAPTVACN	train		0.15	0.1	0	0	0.05	0.05	0	0.1	0.05	0.15	0	0.05	0.05	0.05	0	0	0.1	0.05	0	0.05	20	2139.59	-0.877	0.679	0	8.087	36.855	0.1	127	0.6
AP01299	GLFTLIKGAAKLIGKTVPKKQARLGMNLWLVKLPTNVKT	train		0.077	0	0	0	0.026	0.103	0	0.051	0.179	0.179	0.026	0.051	0.051	0.026	0.026	0	0.103	0.077	0.026	0	39	4248.23	0.247	7.986	0.002	11.904	16.526	0.051	120	0.436
AP01300	ATAVDFGPHGLLPIRPIRIRPLCGKDKS	train		0.071	0.036	0.071	0	0.036	0.107	0.036	0.107	0.071	0.107	0	0	0.143	0	0.107	0.036	0.036	0.036	0	0	28	3028.59	1.417	2.877	0.001	10.633	12.45	0.036	101.071	0.393
AP01303	VIPFVASVAAEMMQHVYCAASKKC	train		0.208	0.083	0	0.042	0.042	0	0.042	0.042	0.083	0	0.083	0	0.042	0.042	0	0.083	0	0.167	0	0.042	24	2584.11	-0.222	0.721	0	8.092	8.925	0.083	85.417	0.625
AP01304	GLLSGILGAGKHIVCGLSGPCQSLNRKSSDVEYHLAKC	train		0.053	0.079	0.026	0.026	0	0.158	0.053	0.053	0.079	0.158	0	0.026	0.026	0.026	0.026	0.132	0	0.053	0	0.026	38	3912.54	0.663	1.609	0	8.369	33.342	0.026	102.632	0.395
AP01305	FLPPSPWKETFRTS	train		0	0	0	0.071	0.143	0	0	0	0.071	0.071	0	0	0.214	0	0.071	0.143	0.143	0	0.071	0	14	1692.91	1.858	0.99	0.001	10.014	88.7	0.214	27.857	0.214
AP01306	TSRCYIGYRRKVVCS	train		0	0.133	0	0	0	0.067	0	0.067	0.067	0	0	0	0	0	0.2	0.133	0.067	0.133	0	0.133	15	1791.11	2.897	3.677	0.002	10.069	37.767	0.133	64.667	0.333
AP01307	GCSRWIIGIHGQICRD	train		0	0.125	0.063	0	0	0.188	0.063	0.25	0	0	0	0	0	0.063	0.125	0.063	0	0	0.063	0	16	1814.11	1.548	0.724	0	8.104	53.138	0.063	97.5	0.375
AP01308	GLLSGTSVRGSI	train		0	0	0	0	0	0.25	0	0.083	0	0.167	0	0	0	0	0.083	0.25	0.083	0.083	0	0	12	1146.3	0.506	0.99	0.001	10.742	-4.983	0	121.667	0.333
AP01309	GLFGKSSVVGRKYYVDLAGCAKA	train		0.13	0.043	0.043	0	0.043	0.174	0	0	0.13	0.087	0	0	0	0	0.043	0.087	0	0.13	0	0.087	23	2389.78	0.52	2.83	0.001	9.914	9.387	0.13	84.783	0.435
AP01311	GLLSGILGAGKQKVCGLSGLC	train		0.048	0.095	0	0	0	0.286	0	0.048	0.095	0.238	0	0	0	0.048	0	0.095	0	0.048	0	0	21	1974.4	-0.959	1.681	0.001	8.913	13.781	0	130	0.476
AP01312	GLLSGILGAGKHIVCGLSGLK	train		0.048	0.048	0	0	0	0.286	0.048	0.095	0.095	0.238	0	0	0	0	0	0.095	0	0.048	0	0	21	1993.43	-1.174	1.876	0.001	9.859	19.405	0	148.571	0.476
AP01314	GLLSGVLGVGKKVDCGLSGLC	train		0	0.095	0.048	0	0	0.286	0	0	0.095	0.238	0	0	0	0	0	0.095	0	0.143	0	0	21	1975.39	-0.871	0.681	0	8.093	-9.762	0	134.286	0.476
AP01315	ARLKKCFNKVTGYCRKKCKVGERYEIGCLSGKLCCAN	train		0.054	0.162	0	0.054	0.027	0.108	0	0.027	0.189	0.081	0	0.054	0	0	0.081	0.027	0.027	0.054	0	0.054	37	4172.04	1.918	7.059	0.002	9.768	-0.224	0.081	63.243	0.405
AP01319	DPVTYIRNGGICQYRCIGLRHKIGTCGSPFKCCK	train		0	0.147	0.029	0	0.029	0.147	0.029	0.118	0.088	0.029	0	0.029	0.059	0.029	0.088	0.029	0.059	0.029	0	0.059	34	3788.49	1.561	4.256	0.001	9.047	31.274	0.088	65.882	0.353
AP01320	LFCRKGTCHFGGCPAHLVKVGSCFGFRACCKWPWDV	train		0.056	0.167	0.028	0	0.111	0.139	0.056	0	0.083	0.056	0	0	0.056	0	0.056	0.028	0.028	0.083	0.056	0	36	4017.78	0.443	3.148	0.001	8.407	37.894	0.167	51.389	0.472
AP01322	IPRPLDPCIAQNGRCFTGICRYPYFWIGTCRNGKSCCRRR	train		0.025	0.15	0.025	0	0.05	0.1	0	0.1	0.025	0.025	0	0.05	0.1	0.025	0.175	0.025	0.05	0	0.025	0.05	40	4679.5	2.505	6.061	0.001	9.598	35.145	0.125	51.25	0.35
AP01326	SKGKKANKDVELARG	train		0.133	0	0.067	0.067	0	0.133	0	0	0.267	0.067	0	0.067	0	0	0.067	0.067	0	0.067	0	0	15	1600.82	3.215	2.988	0.002	10.675	8.14	0	58.667	0.267
AP01327	LFGLIPSLIGGLVSAFK	train		0.059	0	0	0	0.118	0.176	0	0.118	0.059	0.235	0	0	0.059	0	0	0.118	0	0.059	0	0	17	1732.12	-1.871	0.989	0.001	10.025	17.465	0.118	160.588	0.588
AP01328	GFIFHIIKGLFHAGKMIHGLV	train		0.048	0	0	0	0.143	0.19	0.143	0.19	0.095	0.095	0.048	0	0	0	0	0	0	0.048	0	0	21	2335.86	-1.207	2.114	0.001	10.709	34.781	0.143	130	0.571
AP01331	IFGAILPLALGALKNLIK	train		0.167	0	0	0	0.056	0.111	0	0.167	0.111	0.278	0	0.056	0.056	0	0	0	0	0	0	0	18	1865.36	-1.773	1.989	0.001	10.709	11.978	0.056	190	0.667
AP01339	FLSFPTTKTYFPHFDLSHGSAQVKGHGAK	train		0.069	0	0.034	0	0.138	0.103	0.103	0	0.103	0.069	0	0	0.069	0.034	0	0.103	0.103	0.034	0	0.034	29	3206.58	1.059	2.112	0.001	10.112	7.017	0.172	43.793	0.31
AP01345	FFGTALKIAANVLPTAICKILKKC	train		0.167	0.083	0	0	0.083	0.042	0	0.125	0.167	0.125	0	0.042	0.042	0	0	0	0.083	0.042	0	0	24	2564.21	-0.678	3.68	0.001	10.265	7.946	0.083	126.25	0.625
AP01346	FFPLVLGALGSILPKIF	train		0.059	0	0	0	0.176	0.118	0	0.118	0.059	0.235	0	0	0.118	0	0	0.059	0	0.059	0	0	17	1832.28	-2.191	0.989	0.001	10.025	33.412	0.176	160.588	0.647
AP01347	FIITGLVRGLTKLF	train		0	0	0	0	0.143	0.143	0	0.143	0.071	0.214	0	0	0	0	0.071	0	0.143	0.071	0	0	14	1577.95	-0.776	1.989	0.001	11.4	-8.907	0.143	160	0.571
AP01348	SLSRFLSFLKIVYPPAF	train		0.059	0	0	0	0.176	0	0	0.059	0.059	0.176	0	0	0.118	0	0.059	0.176	0	0.059	0	0.059	17	1985.38	-0.215	1.987	0.001	10.441	31.241	0.235	114.706	0.529
AP01349	FFGTALKIAANILPTAICKILKKC	train		0.167	0.083	0	0	0.083	0.042	0	0.167	0.167	0.125	0	0.042	0.042	0	0	0	0.083	0	0	0	24	2578.24	-0.715	3.68	0.001	10.265	34.279	0.083	130.417	0.625
AP01350	FLSLLPSIVSGAVSLAKKL	train		0.105	0	0	0	0.053	0.053	0	0.053	0.105	0.263	0	0	0.053	0	0	0.211	0	0.105	0	0	19	1943.38	-1.076	1.989	0.001	10.709	16.342	0.053	164.211	0.579
AP01351	GLWSTIKNVGKEAAIAAGKAALGALGEQ	train		0.25	0	0	0.071	0	0.179	0	0.071	0.107	0.107	0	0.036	0	0.036	0	0.036	0.036	0.036	0.036	0	28	2725.11	0.003	0.989	0	9.729	7.125	0.036	105	0.464
AP01352	GLWSTIKNVGKEAAIAAGKAVLGSLGEQ	train		0.179	0	0	0.071	0	0.179	0	0.071	0.107	0.107	0	0.036	0	0.036	0	0.071	0.036	0.071	0.036	0	28	2769.17	0.109	0.989	0	9.729	10.157	0.036	108.214	0.429
AP01353	FWGHIWNAVKRVGANALHGAVTGALS	train		0.192	0	0	0	0.038	0.154	0.077	0.038	0.038	0.077	0	0.077	0	0	0.038	0.038	0.038	0.115	0.077	0	26	2733.1	0.066	2.073	0.001	11.4	15.123	0.115	97.692	0.462
AP01354	GFWKKVGSAAWGGVKAAAKGAAVGGLNALAKHIQ	train		0.265	0	0	0	0.029	0.206	0.029	0.029	0.147	0.059	0	0.029	0	0.029	0	0.029	0	0.088	0.059	0	34	3320.86	-0.276	5.029	0.002	11.279	13.506	0.088	86.471	0.471
AP01357	FFHLHFHY	train		0	0	0	0	0.375	0	0.375	0	0	0.125	0	0	0	0	0	0	0	0	0	0.125	8	1147.29	0.033	0.113	0	7.914	50.713	0.5	48.75	0.5
AP01359	ATCDLLSGFGVGDSACAAHCIARGNRGGYCNSKKVCVCRN	train		0.125	0.15	0.05	0	0.025	0.15	0.025	0.025	0.05	0.05	0	0.075	0	0	0.075	0.075	0.025	0.075	0	0.025	40	4078.65	1.464	2.105	0.001	8.123	19.793	0.05	63.5	0.45
AP01360	ATCDLLSGFGVGDSACAAHCIARGNRGGYCNSQKVCVCRN	train		0.125	0.15	0.05	0	0.025	0.15	0.025	0.025	0.025	0.05	0	0.075	0	0.025	0.075	0.075	0.025	0.075	0	0.025	40	4078.61	1.464	1.106	0	7.833	24.608	0.05	63.5	0.45
AP01361	ATCDLLSGFGVGDSACAAHCIARRNRGGYCNAKKVCVCRN	train		0.15	0.15	0.05	0	0.025	0.125	0.025	0.025	0.05	0.05	0	0.075	0	0	0.1	0.05	0.025	0.075	0	0.025	40	4161.79	1.73	3.105	0.001	8.402	41.442	0.05	66	0.475
AP01362	ATCDLLSGFGVGDSACAAHCIARGNRGGYCNSKKVCVCPI	train		0.125	0.15	0.05	0	0.025	0.15	0.025	0.05	0.05	0.05	0	0.05	0.025	0	0.05	0.075	0.025	0.075	0	0.025	40	4018.64	0.802	1.105	0	7.833	21.523	0.05	73.25	0.475
AP01363	ATCDLASGFGVGSSLCAAHCIARRYRGGYCNSKAVCVCRN	train		0.15	0.15	0.025	0	0.025	0.125	0.025	0.025	0.025	0.05	0	0.05	0	0	0.1	0.1	0.025	0.075	0	0.05	40	4141.75	1.381	3.103	0.001	8.398	23.383	0.075	66	0.475
AP01364	ATCDLLSAFGVGHAACAAHCIGHGYRGGYCNSKAVCTCRR	train		0.175	0.15	0.025	0	0.025	0.15	0.075	0.025	0.025	0.05	0	0.025	0	0	0.075	0.05	0.05	0.05	0	0.05	40	4101.69	1.002	2.187	0.001	8.125	33.673	0.075	61.25	0.475
AP01366	ATCDLLSMWNVNHSACAAHCLLLGKSGGRCNDDAVCVCRK	train		0.125	0.15	0.075	0	0	0.075	0.05	0	0.05	0.125	0.025	0.075	0	0	0.05	0.075	0.025	0.075	0.025	0	40	4236.91	1.204	0.149	0	7.471	30.405	0.025	83	0.5
AP01367	VTCNIGEWVCVAHCNSKSKKSGYCSRGVCYCTN	train		0.03	0.182	0	0.03	0	0.091	0.03	0.03	0.091	0	0	0.091	0	0	0.03	0.121	0.061	0.121	0.03	0.061	33	3601.13	1.402	2.103	0.001	8.119	12.185	0.091	50	0.364
AP01378	SCTCRRAWICRWGERHSGKCIDQKGSTYRLCCRR	train		0.029	0.176	0.029	0.029	0	0.088	0.029	0.059	0.059	0.029	0	0	0	0.029	0.206	0.088	0.059	0	0.059	0.029	34	4076.73	3.677	6.105	0.001	9.688	69.853	0.088	37.353	0.294
AP01379	ILENLLARSTNEDREGSIFDTGPIRRPKPRPRPRPEG	train		0.027	0	0.054	0.108	0.027	0.081	0	0.081	0.027	0.081	0	0.054	0.162	0	0.189	0.054	0.054	0	0	0	37	4241.74	3.858	1.992	0	10.89	55.743	0.027	65.946	0.216
AP01380	YDLSKNCRLRGGICYIGKCPRRFFRSGSCSRGNVCCLRFG	train		0	0.15	0.025	0	0.075	0.15	0	0.05	0.05	0.075	0	0.05	0.025	0	0.175	0.1	0	0.025	0	0.05	40	4550.34	2.513	7.061	0.002	9.993	63.067	0.125	56	0.375
AP01382	QKKCPGRCTLKCGKHERPTLPYNCGKYICCVPVKVK	train		0	0.167	0	0.028	0	0.083	0.028	0.028	0.194	0.056	0	0.028	0.111	0.028	0.056	0	0.056	0.083	0	0.056	36	4079.98	1.677	7.101	0.002	9.769	31.6	0.056	56.667	0.333
AP01389	GLWSTIKQKGKEAAIAAAKAAGQAALGAL	train		0.345	0	0	0.034	0	0.138	0	0.069	0.138	0.103	0	0	0	0.069	0	0.034	0.034	0	0.034	0	29	2795.25	-0.094	2.988	0.001	10.69	14.262	0.034	101.724	0.517
AP01390	ILPFVAGVAAEMMQHVYCAASKKC	train		0.208	0.083	0	0.042	0.042	0.042	0.042	0.042	0.083	0.042	0.083	0	0.042	0.042	0	0.042	0	0.125	0	0.042	24	2568.12	-0.439	0.721	0	8.092	26.175	0.083	89.583	0.625
AP01391	SFLDTLKNLAISAAKGAGQSVLSTLSCKLSKTC	train		0.121	0.061	0.03	0	0.03	0.061	0	0.03	0.121	0.182	0	0.03	0	0.03	0	0.182	0.091	0.03	0	0	33	3356.92	0.548	2.68	0.001	9.693	18.045	0.03	103.636	0.455
AP01392	SVLGTVKDLLIGAGKSAAQSVLTALSCKLSNSC	train		0.121	0.061	0.03	0	0	0.091	0	0.03	0.091	0.182	0	0.03	0	0.03	0	0.182	0.061	0.091	0	0	33	3235.78	0.118	1.68	0.001	8.897	31.606	0	121.212	0.485
AP01393	GVFTLIKGATQLIGKTLGKELGKTGLELMACKITNQC	train		0.054	0.054	0	0.054	0.027	0.162	0	0.081	0.135	0.162	0.027	0.027	0	0.054	0	0	0.135	0.027	0	0	37	3879.67	0.175	2.68	0.001	9.633	-3.592	0.027	108.108	0.432
AP01394	GILTDTLKGAAKNVAGVLLDKLKCKITGGC	train		0.1	0.067	0.067	0	0	0.167	0	0.067	0.167	0.167	0	0.033	0	0	0	0	0.1	0.067	0	0	30	3001.62	0.144	2.679	0.001	9.633	-10.28	0	120.333	0.467
AP01395	GILLNTLKGAAKNVAGVLLDKLKCKITGGC	train		0.1	0.067	0.033	0	0	0.167	0	0.067	0.167	0.2	0	0.067	0	0	0	0	0.067	0.067	0	0	30	3012.69	-0.175	3.679	0.001	10.152	-8.1	0	133.333	0.5
AP01396	GLMDSLKGLAATAGKTVLQGLLKTASCKLEKTC	train		0.121	0.061	0.03	0.03	0	0.121	0	0	0.152	0.212	0.03	0	0	0.03	0	0.061	0.121	0.03	0	0	33	3351.02	0.349	2.68	0.001	9.633	22.427	0	103.636	0.455
AP01398	YQEPVLGPVRGPFPIIV	train		0	0	0	0.059	0.059	0.118	0	0.118	0	0.059	0	0	0.235	0.059	0.059	0	0	0.176	0	0.059	17	1881.23	-0.255	-0.012	0	6.75	67.4	0.118	120	0.412
AP01399	YQEPVLGPVRGPFPI	train		0	0	0	0.067	0.067	0.133	0	0.067	0	0.067	0	0	0.267	0.067	0.067	0	0	0.133	0	0.067	15	1668.94	0.309	-0.012	0	6.75	80.713	0.133	90.667	0.333
AP01400	RPKHPIKHQGLPQEVLNENLLRF	train		0	0	0	0.087	0.043	0.043	0.087	0.043	0.087	0.174	0	0.087	0.13	0.087	0.087	0	0	0.043	0	0	23	2764.2	2.421	2.073	0.001	10.654	46.491	0.043	97.391	0.304
AP01401	GVLDILKGAAKDLAGHVATKVINKI	train		0.16	0	0.08	0	0	0.12	0.04	0.12	0.16	0.12	0	0.04	0	0	0	0	0.04	0.12	0	0	25	2545.04	0.072	2.03	0.001	10.258	9.796	0	144.4	0.52
AP01402	GVVDILKGAGKDLLAHALSKLSEKV	train		0.12	0	0.08	0.04	0	0.12	0.04	0.04	0.16	0.2	0	0	0	0	0	0.08	0	0.12	0	0	25	2562.02	0.321	1.03	0	9.65	-4.776	0	140.4	0.48
AP01403	GVLDILKGAGKDLLAHALSKISEKV	train		0.12	0	0.08	0.04	0	0.12	0.04	0.08	0.16	0.2	0	0	0	0	0	0.08	0	0.08	0	0	25	2576.05	0.286	1.03	0	9.65	1.236	0	144.4	0.48
AP01404	GVLDILTGAGKDLLAHALSKLSEKV	train		0.12	0	0.08	0.04	0	0.12	0.04	0.04	0.12	0.24	0	0	0	0	0	0.08	0.04	0.08	0	0	25	2548.98	0.166	0.031	0	7.688	4.632	0	144.4	0.48
AP01405	GLLGGLLGPLLGGGGGGGGGLL	train		0	0	0	0	0	0.591	0	0	0	0.364	0	0	0.045	0	0	0	0	0	0	0	22	1762.07	-2.345	-0.01	0	6	60.027	0	141.818	0.364
AP01406	ACSAG	train		0.4	0.2	0	0	0	0.2	0	0	0	0	0	0	0	0	0	0.2	0	0	0	0	5	407.44	-0.488	-0.164	0	5.125	95.88	0	40	0.6
AP01407	HNKQEGRDHDKSKGHFHRVVIHHKGGKAH	train		0.034	0	0.069	0.034	0.034	0.138	0.241	0.034	0.172	0	0	0.034	0	0.034	0.069	0.034	0	0.069	0	0	29	3377.71	3.741	4.281	0.001	10.823	39.241	0.034	36.897	0.172
AP01408	KQEGRDHDKSKGHFHMIVIHHKGGQAHHG	train		0.034	0	0.069	0.034	0.034	0.172	0.241	0.069	0.138	0	0.034	0	0	0.069	0.034	0.034	0	0.034	0	0	29	3309.66	2.853	2.281	0.001	10.251	19.334	0.034	40.345	0.207
AP01409	GVVDILKGAAKDLAGHLATKVMNKL	train		0.16	0	0.08	0	0	0.12	0.04	0.04	0.16	0.16	0.04	0.04	0	0	0	0	0.04	0.12	0	0	25	2563.08	0.175	2.03	0.001	10.258	3.784	0	128.8	0.52
AP01412	FLPAIVGAAAKFLPKIFCAISKKC	train		0.208	0.083	0	0	0.125	0.042	0	0.125	0.167	0.083	0	0	0.083	0	0	0.042	0	0.042	0	0	24	2537.19	-1.022	3.68	0.001	10.265	19.508	0.125	114.167	0.667
AP01413	FLPIIAGVAAKVLPKIFCAISKKC	train		0.167	0.083	0	0	0.083	0.042	0	0.167	0.167	0.083	0	0	0.083	0	0	0.042	0	0.083	0	0	24	2531.22	-1.196	3.68	0.001	10.265	18.558	0.083	138.333	0.667
AP01414	FLPIIAGIAAKFLPKIFCTISKKC	train		0.125	0.083	0	0	0.125	0.042	0	0.208	0.167	0.083	0	0	0.083	0	0	0.042	0.042	0	0	0	24	2623.32	-1.006	3.68	0.001	10.265	32.142	0.125	126.25	0.625
AP01415	FLPVIAGVAANFLPKLFCAISKKC	train		0.167	0.083	0	0	0.125	0.042	0	0.083	0.125	0.125	0	0.042	0.083	0	0	0.042	0	0.083	0	0	24	2551.17	-1.07	2.68	0.001	9.77	23.858	0.125	122.083	0.667
AP01416	FLPIIAGAAAKVVQKIFCAISKKC	train		0.208	0.083	0	0	0.083	0.042	0	0.167	0.167	0.042	0	0	0.042	0.042	0	0.042	0	0.083	0	0	24	2520.16	-0.835	3.68	0.001	10.265	6.996	0.083	126.25	0.667
AP01417	FLPIIAGAAAKVVEKIFCAISKKC	train		0.208	0.083	0	0.042	0.083	0.042	0	0.167	0.167	0.042	0	0	0.042	0	0	0.042	0	0.083	0	0	24	2521.14	-0.783	2.68	0.001	9.693	6.996	0.083	126.25	0.667
AP01418	GLMDTIKGVAKTVAASWLDKLKCKITGC	train		0.107	0.071	0.071	0	0	0.107	0	0.071	0.179	0.107	0.036	0	0	0	0	0.036	0.107	0.071	0.036	0	28	2951.58	0.29	2.679	0.001	9.633	-12.543	0.036	101.071	0.464
AP01420	GIFSLIKGAAQLIGKTVAKEAGKTGLELMACKVTKQC	train		0.135	0.054	0	0.054	0.027	0.135	0	0.081	0.162	0.108	0.027	0	0	0.054	0	0.027	0.081	0.054	0	0	37	3807.61	0.134	3.68	0.001	10.065	8.641	0.027	102.973	0.486
AP01421	GLLDSLKNLAINAAKGAGQSVLNTLSCKLSKTC	train		0.121	0.061	0.03	0	0	0.091	0	0.03	0.121	0.212	0	0.091	0	0.03	0	0.121	0.061	0.03	0	0	33	3332.9	0.579	2.68	0.001	9.693	25.864	0	115.455	0.455
AP01423	FLPAVLRVAAKIVPTVFCAISKKC	train		0.167	0.083	0	0	0.083	0	0	0.083	0.125	0.083	0	0	0.083	0	0.042	0.042	0.042	0.167	0	0	24	2575.23	-0.586	3.68	0.001	10.417	34.608	0.083	130	0.667
AP01424	FLPAVLRVAAQVVPTVFCAISKKC	train		0.167	0.083	0	0	0.083	0	0	0.042	0.083	0.083	0	0	0.083	0.042	0.042	0.042	0.042	0.208	0	0	24	2561.16	-0.55	2.681	0.001	9.871	38.542	0.083	125.833	0.667
AP01425	GLLGSLFGAGKKVACALSGLC	train		0.143	0.095	0	0	0.048	0.238	0	0	0.095	0.238	0	0	0	0	0	0.095	0	0.048	0	0	21	1965.39	-1.258	1.681	0.001	8.913	18.319	0.048	120.952	0.571
AP01426	GLLGSIFGAGKKIACALSGLC	train		0.143	0.095	0	0	0.048	0.238	0	0.095	0.095	0.19	0	0	0	0	0	0.095	0	0	0	0	21	1979.42	-1.3	1.681	0.001	8.913	18.319	0.048	125.714	0.571
AP01427	GAIKDALKGAAKTVAVELLKKAQCKLEKTC	train		0.2	0.067	0.033	0.067	0	0.067	0	0.033	0.233	0.133	0	0	0	0.033	0	0	0.067	0.067	0	0	30	3129.79	0.796	3.679	0.001	9.996	-12.657	0	104.333	0.5
AP01428	GFKGAFKNVMFGIAKSAGKSALNALACKIDKSC	train		0.182	0.061	0.03	0	0.091	0.121	0	0.061	0.182	0.061	0.03	0.061	0	0	0	0.091	0	0.03	0	0	33	3377.02	0.403	4.679	0.001	10.4	8.345	0.091	74.242	0.515
AP01429	GLLDSFKNAMIGIAKSAGKTALNKIACKIDKTC	train		0.152	0.061	0.061	0	0.03	0.091	0	0.121	0.182	0.091	0.03	0.061	0	0	0	0.061	0.061	0	0	0	33	3425.11	0.659	3.679	0.001	10.065	18.606	0.03	97.879	0.485
AP01431	GFLDSFKNAMIGVAKSVGKTALSTLACKIDKSC	train		0.121	0.061	0.061	0	0.061	0.091	0	0.061	0.152	0.091	0.03	0.03	0	0	0	0.121	0.061	0.061	0	0	33	3405.03	0.514	2.679	0.001	9.633	23.882	0.061	88.788	0.485
AP01432	FMGGLIKAATKIVPAAYCAITKKC	train		0.208	0.083	0	0	0.042	0.083	0	0.125	0.167	0.042	0.042	0	0.042	0	0	0	0.083	0.042	0	0.042	24	2499.12	-0.627	3.678	0.001	10.031	20.163	0.083	97.917	0.583
AP01434	FFGSVLKLIPKIL	train		0	0	0	0	0.154	0.077	0	0.154	0.154	0.231	0	0	0.077	0	0	0.077	0	0.077	0	0	13	1474.88	-1.618	1.989	0.001	10.709	2.238	0.154	172.308	0.615
AP01435	GILSSFKGVAKGVAKNLAGKLLDELKCKITGC	train		0.094	0.063	0.031	0.031	0.031	0.156	0	0.063	0.188	0.156	0	0.031	0	0	0	0.063	0.031	0.063	0	0	32	3262.94	0.208	3.679	0.001	10.065	-4.197	0.031	112.813	0.469
AP01436	FLPILAGLAAKLVPKVFCSITKKC	train		0.125	0.083	0	0	0.083	0.042	0	0.083	0.167	0.167	0	0	0.083	0	0	0.042	0.042	0.083	0	0	24	2561.25	-1.013	3.68	0.001	10.265	26.583	0.083	134.167	0.625
AP01437	FLPILAGLAANILPKVFCSITKKC	train		0.125	0.083	0	0	0.083	0.042	0	0.125	0.125	0.167	0	0.042	0.083	0	0	0.042	0.042	0.042	0	0	24	2561.21	-1.005	2.68	0.001	9.77	56.454	0.083	138.333	0.625
AP01438	FFPIIAGMAAKLIPSLFCKITKKC	train		0.125	0.083	0	0	0.125	0.042	0	0.167	0.167	0.083	0.042	0	0.083	0	0	0.042	0.042	0	0	0	24	2641.36	-0.899	3.68	0.001	10.265	22.5	0.125	110	0.625
AP01439	FLPIIAGMAAKVICAITKKC	train		0.2	0.1	0	0	0.05	0.05	0	0.2	0.15	0.05	0.05	0	0.05	0	0	0	0.05	0.05	0	0	20	2091.69	-1.275	2.68	0.001	9.77	21.055	0.05	132	0.7
AP01440	FFPIIAGMAAKVICAITKKC	train		0.2	0.1	0	0	0.1	0.05	0	0.2	0.15	0	0.05	0	0.05	0	0	0	0.05	0.05	0	0	20	2125.71	-1.177	2.68	0.001	9.77	21.055	0.1	112.5	0.7
AP01444	FLSAITSILGKFF	train		0.077	0	0	0	0.231	0.077	0	0.154	0.077	0.154	0	0	0	0	0	0.154	0.077	0	0	0	13	1443.73	-1.265	0.989	0.001	10.025	17.515	0.231	127.692	0.615
AP01445	FMGSALRIAAKVLPAALCQIFKKC	train		0.208	0.083	0	0	0.083	0.042	0	0.083	0.125	0.125	0.042	0	0.042	0.042	0.042	0.042	0	0.042	0	0	24	2580.24	-0.375	3.68	0.001	10.417	20.717	0.083	114.167	0.667
AP01446	FFGSVLKVAAKVLPAALCQIFKKC	train		0.167	0.083	0	0	0.125	0.042	0	0.042	0.167	0.125	0	0	0.042	0.042	0	0.042	0	0.125	0	0	24	2582.23	-0.848	3.68	0.001	10.265	5.617	0.125	117.917	0.667
AP01447	FLPGLIAGIAKML	train		0.154	0	0	0	0.077	0.154	0	0.154	0.077	0.231	0.077	0	0.077	0	0	0	0	0	0	0	13	1343.72	-2.298	0.989	0.001	10.025	42.592	0.077	165.385	0.692
AP01448	FLPIALKALGSIFPKIL	train		0.118	0	0	0	0.118	0.059	0	0.176	0.118	0.235	0	0	0.118	0	0	0.059	0	0	0	0	17	1841.33	-1.792	1.989	0.001	10.709	33.412	0.118	172.353	0.647
AP01449	FLGAIAAALPHVINAVTNAL	train		0.3	0	0	0	0.05	0.05	0.05	0.1	0	0.15	0	0.1	0.05	0	0	0	0.05	0.1	0	0	20	1976.33	-1.347	0.031	0	7.711	3.125	0.05	156.5	0.7
AP01450	FFGAIAAALPHVISAIKNAL	train		0.3	0	0	0	0.1	0.05	0.05	0.15	0.05	0.1	0	0.05	0.05	0	0	0.05	0	0.05	0	0	20	2024.41	-1.307	1.031	0.001	10.025	10.64	0.1	142	0.7
AP01451	FVGAIAAALPHVISAIKNAL	train		0.3	0	0	0	0.05	0.05	0.05	0.15	0.05	0.1	0	0.05	0.05	0	0	0.05	0	0.1	0	0	20	1976.37	-1.36	1.031	0.001	10.025	6.395	0.05	156.5	0.7
AP01452	IIGAIAAALPHVINAIKNTF	train		0.25	0	0	0	0.05	0.05	0.05	0.25	0.05	0.05	0	0.1	0.05	0	0	0	0.05	0.05	0	0	20	2047.45	-1.023	1.031	0.001	10.025	12.565	0.05	156.5	0.65
AP01453	LLSLALAALPKLFCLIFKKC	train		0.15	0.1	0	0	0.1	0	0	0.05	0.15	0.35	0	0	0.05	0	0	0.05	0	0	0	0	20	2205.86	-1.663	2.68	0.001	9.77	17	0.1	171	0.75
AP01454	IIPLPLGYFAKKT	train		0.077	0	0	0	0.077	0.077	0	0.154	0.154	0.154	0	0	0.154	0	0	0	0.077	0	0	0.077	13	1460.81	-0.892	1.987	0.001	10.24	15.3	0.154	127.692	0.462
AP01455	FFPLALLCKVFKKC	train		0.071	0.143	0	0	0.214	0	0	0	0.214	0.214	0	0	0.071	0	0	0	0	0.071	0	0	14	1657.14	-1.104	2.68	0.002	9.77	6.243	0.214	111.429	0.714
AP01456	VGKTWIKVIRGIGKSKIKWQ	train		0	0	0	0	0	0.15	0	0.2	0.25	0	0	0	0	0.05	0.05	0.05	0.05	0.1	0.1	0	20	2325.85	0.947	5.987	0.003	11.812	-36.22	0.1	107	0.3
AP01457	GLKDIFKAGLGSLVKGIAAHVAN	train		0.174	0	0.043	0	0.043	0.174	0.043	0.087	0.13	0.13	0	0.043	0	0	0	0.043	0	0.087	0	0	23	2279.69	-0.287	2.03	0.001	10.422	-12.987	0.043	127.391	0.522
AP01458	GLKEIFKAGLGSLVKGIAAHVAN	train		0.174	0	0	0.043	0.043	0.174	0.043	0.087	0.13	0.13	0	0.043	0	0	0	0.043	0	0.087	0	0	23	2293.72	-0.37	2.03	0.001	10.422	-4.613	0.043	127.391	0.522
AP01459	GLKEIFKAGLGSLVKGIAAHVAS	train		0.174	0	0	0.043	0.043	0.174	0.043	0.087	0.13	0.13	0	0	0	0	0	0.087	0	0.087	0	0	23	2266.69	-0.51	2.03	0.001	10.422	-4.613	0.043	127.391	0.522
AP01461	ILGKLLSTAAGLLSNL	train		0.125	0	0	0	0	0.125	0	0.063	0.063	0.375	0	0.063	0	0	0	0.125	0.063	0	0	0	16	1583.92	-1.149	0.989	0.001	10.025	10.8	0	183.125	0.563
AP01465	VNWKKVLGKIIKVAK	train		0.067	0	0	0	0	0.067	0	0.133	0.333	0.067	0	0.067	0	0	0	0	0	0.2	0.067	0	15	1724.19	0.162	4.987	0.003	11.279	-25.88	0.067	142.667	0.467
AP01466	VNWKKILGKIIKVAK	train		0.067	0	0	0	0	0.067	0	0.2	0.333	0.067	0	0.067	0	0	0	0	0	0.133	0.067	0	15	1738.22	0.103	4.987	0.003	11.279	-13.04	0.067	149.333	0.467
AP01467	VNWKKILGKIIKVVK	train		0	0	0	0	0	0.067	0	0.2	0.333	0.067	0	0.067	0	0	0	0	0	0.2	0.067	0	15	1766.27	-0.045	4.987	0.003	11.279	-14.96	0.067	162	0.467
AP01468	GFGCPLNQGACHNHCRSIGRRGGYCAGIIKQTCTCYRK	train		0.053	0.158	0	0	0.026	0.184	0.053	0.079	0.053	0.026	0	0.053	0.026	0.053	0.105	0.026	0.053	0	0	0.053	38	4130.78	1.914	5.144	0.001	9.105	68.258	0.079	46.316	0.342
AP01471	RPKPQQFFGLM	train		0	0	0	0	0.182	0.091	0	0	0.091	0.091	0.091	0	0.182	0.182	0.091	0	0	0	0	0	11	1348.62	1.58	1.989	0.001	11.4	47.909	0.182	35.455	0.364
AP01472	QLYENKPRRPYIL	train		0	0	0	0.077	0	0	0	0.077	0.077	0.154	0	0.077	0.154	0.077	0.154	0	0	0	0	0.154	13	1689.96	3.069	1.986	0.001	10.062	83.738	0.154	90	0.231
AP01473	RPPGFSPFR	train		0	0	0	0	0.222	0.111	0	0	0	0	0	0	0.333	0	0.222	0.111	0	0	0	0	9	1060.21	2.927	1.99	0.002	12.102	121.911	0.222	0	0.222
AP01474	YPSKPDNPGEDAPAEDMARYYSALRHYINLITRQRY	train		0.111	0	0.083	0.056	0	0.028	0.028	0.056	0.028	0.056	0.028	0.056	0.111	0.028	0.111	0.056	0.028	0	0	0.139	36	4272.68	3.01	0.023	0	7.563	63.739	0.139	54.444	0.25
AP01475	ECWMDGHCRLLCKDGEDSIIRCRNRKRCC	train		0	0.207	0.103	0.069	0	0.069	0.034	0.069	0.069	0.069	0.034	0.034	0	0	0.172	0.034	0	0	0.034	0	29	3500.1	3.664	1.108	0	7.834	67.317	0.034	53.793	0.379
AP01476	ACDTATCVTHRLAGLLSRSGGVVKNNFVPTNVGSKAF	train		0.108	0.054	0.027	0	0.054	0.108	0.027	0	0.054	0.081	0	0.081	0.027	0	0.054	0.081	0.108	0.135	0	0	37	3792.32	1.088	2.723	0.001	9.866	32.841	0.054	81.622	0.432
AP01477	HSDAVFTDNYTRLRKQMAVKKYLNSILN	train		0.071	0	0.071	0	0.036	0	0.036	0.036	0.107	0.107	0.036	0.107	0	0.036	0.071	0.071	0.071	0.071	0	0.071	28	3326.79	2.484	3.026	0.001	10.283	32.189	0.107	83.571	0.357
AP01480	LRQSQFVGSR	train		0	0	0	0	0.1	0.1	0	0	0	0.1	0	0	0	0.2	0.2	0.2	0	0.1	0	0	10	1177.32	3.484	1.99	0.002	12.102	113.95	0.1	68	0.3
AP01481	AAGMGFFGAR	train		0.3	0	0	0	0.2	0.3	0	0	0	0	0.1	0	0	0	0.1	0	0	0	0	0	10	984.13	-0.164	0.99	0.001	10.742	0.51	0.2	30	0.6
AP01493	ASIIKTTIKVSKAVCKTLTCICTGSCSNCK	train		0.067	0.167	0	0	0	0.033	0	0.133	0.167	0.033	0	0.033	0	0	0	0.133	0.167	0.067	0	0	30	3105.79	0.573	4.217	0.001	9.11	19.12	0	91	0.467
AP01495	IASKFICTPGCAKTGSFNSYCC	train		0.091	0.182	0	0	0.091	0.091	0	0.091	0.091	0	0	0.045	0.045	0	0	0.136	0.091	0	0	0.045	22	2301.69	0.309	1.371	0.001	8.111	20.505	0.136	44.545	0.455
AP01496	IPPFIKKVLTTVF	train		0	0	0	0	0.154	0	0	0.154	0.154	0.077	0	0	0.154	0	0	0	0.154	0.154	0	0	13	1502.88	-0.966	1.989	0.001	10.709	23.585	0.154	134.615	0.538
AP01497	FLPIVGRLISGIL	train		0	0	0	0	0.077	0.154	0	0.231	0	0.231	0	0	0.077	0	0.077	0.077	0	0.077	0	0	13	1397.75	-1.546	0.99	0.001	10.742	19.269	0.077	202.308	0.615
AP01504	GFFSLIKGVAKIATKGLAKNLGKMGLDLVGCKISKEC	train		0.081	0.054	0.027	0.027	0.054	0.162	0	0.081	0.189	0.135	0.027	0.027	0	0	0	0.054	0.027	0.054	0	0	37	3839.69	0.027	4.679	0.001	10.308	14.354	0.054	108.108	0.486
AP01509	FLPKMSTKLRVPYRRGTKDYH	train		0	0	0.048	0	0.048	0.048	0.048	0	0.143	0.095	0.048	0	0.095	0	0.143	0.048	0.095	0.048	0	0.095	21	2594.05	3.022	5.026	0.002	10.993	86.457	0.143	50.952	0.238
AP01510	GILKKFMLHRGTKVYKMRTLSKRSH	train		0	0	0	0	0.04	0.08	0.08	0.04	0.2	0.12	0.08	0	0	0	0.12	0.08	0.08	0.04	0	0.04	25	3016.69	2.425	8.069	0.003	11.96	37.948	0.08	74	0.32
AP01511	TITLSTCAILSKPLGNNGYLCTVTKECMPSSCN	train		0.03	0.121	0	0.03	0	0.061	0	0.061	0.061	0.121	0.03	0.091	0.061	0	0	0.121	0.152	0.03	0	0.03	33	3464.05	0.597	0.371	0	7.649	68.915	0.03	82.727	0.394
AP01512	FFSLLPSLIGGLVSAIK	train		0.059	0	0	0	0.118	0.118	0	0.118	0.059	0.235	0	0	0.059	0	0	0.176	0	0.059	0	0	17	1762.15	-1.615	0.989	0.001	10.025	34.335	0.118	160.588	0.588
AP01515	AACSDRAHGHICESFKSFCKDSGRNGVKLRANCKKTCGLC	train		0.1	0.15	0.05	0.025	0.05	0.1	0.05	0.025	0.125	0.05	0	0.05	0	0	0.075	0.1	0.025	0.025	0	0	40	4302.96	2.302	4.148	0.001	8.726	31.573	0.05	46.5	0.4
AP01516	LNLKGIFKKVASLLT	train		0.067	0	0	0	0.067	0.067	0	0.067	0.2	0.267	0	0.067	0	0	0	0.067	0.067	0.067	0	0	15	1645.04	-0.341	2.988	0.002	10.987	-23.327	0.067	156	0.533
AP01517	INLLKIAKGIIKSL	train		0.071	0	0	0	0	0.071	0	0.286	0.214	0.214	0	0.071	0	0	0	0.071	0	0	0	0	14	1523.95	-0.75	2.988	0.002	10.987	-21.036	0	202.143	0.571
AP01518	AMVSS	train		0.2	0	0	0	0	0	0	0	0	0	0.2	0	0	0	0	0.4	0	0.2	0	0	5	493.58	-0.28	-0.01	0	6	46.52	0	78	0.6
AP01519	AMVGT	train		0.2	0	0	0	0	0.2	0	0	0	0	0.2	0	0	0	0	0	0.2	0.2	0	0	5	477.58	-1.314	-0.01	0	6	-25.96	0	78	0.6
AP01521	RFRLPFRRPPIRIHPPPFYPPFRRFL	train		0	0	0	0	0.192	0	0.038	0.077	0	0.077	0	0	0.308	0	0.269	0	0	0	0	0.038	26	3377.05	2.872	7.029	0.002	12.5	141.27	0.231	60	0.346
AP01525	SWLSKTYKKLENSAKKRISEGIAIAIQGGPR	train		0.097	0	0	0.065	0	0.097	0	0.129	0.161	0.065	0	0.032	0.032	0.032	0.065	0.129	0.032	0	0.032	0.032	31	3430.96	1.923	4.986	0.001	10.87	26.458	0.065	85.161	0.29
AP01526	SWLSKTAKKLENSAKKRISEGIAIAIKGGSR	train		0.129	0	0	0.065	0	0.097	0	0.129	0.194	0.065	0	0.032	0	0	0.065	0.161	0.032	0	0.032	0	31	3328.87	1.97	5.988	0.002	11.255	29.626	0.032	88.387	0.323
AP01527	SWLSKTYKKLENSAKKRISEGVAIAILGGLR	train		0.097	0	0	0.065	0	0.097	0	0.097	0.161	0.129	0	0.032	0	0	0.065	0.129	0.032	0.032	0.032	0.032	31	3418.01	1.455	4.986	0.001	10.87	44.055	0.065	107.097	0.355
AP01529	GAARKSIRLHRLYTWKATIYTR	train		0.136	0	0	0	0	0.045	0.045	0.091	0.091	0.091	0	0	0	0	0.182	0.045	0.136	0	0.045	0.091	22	2662.11	2.657	6.026	0.002	11.736	-8.864	0.136	84.545	0.318
AP01530	GSCSCSGTISPYGLRTCRATKTKPSHPTTKETHPQTLPT	train		0.026	0.077	0	0.026	0	0.077	0.051	0.026	0.077	0.051	0	0	0.128	0.026	0.051	0.128	0.231	0	0	0.026	39	4131.65	2.185	3.608	0.001	9.597	49.718	0.026	32.564	0.179
AP01532	ATCDLLSGTGVKHSACAAHCLLRGNRGGYCNGRAICVCRN	train		0.125	0.15	0.025	0	0	0.15	0.05	0.025	0.025	0.1	0	0.075	0	0	0.1	0.05	0.05	0.05	0	0.025	40	4122.75	1.506	3.147	0.001	8.405	20.13	0.025	75.75	0.45
AP01533	KRRGSVTTRYQFLMIHLLRPKKLFA	train		0.04	0	0	0	0.08	0.04	0.04	0.04	0.12	0.16	0.04	0	0.04	0.04	0.16	0.04	0.08	0.04	0	0.04	25	3060.72	2.22	7.028	0.002	12.147	49.676	0.12	93.6	0.4
AP01534	FFFLSRIF	train		0	0	0	0	0.5	0	0	0.125	0	0.125	0	0	0	0	0.125	0.125	0	0	0	0	8	1076.29	-0.43	0.99	0.001	10.742	32.825	0.5	97.5	0.75
AP01535	GILSGILGMGKKLVCGLSGLC	train		0	0.095	0	0	0	0.286	0	0.095	0.095	0.238	0.048	0	0	0	0	0.095	0	0.048	0	0	21	2019.55	-1.482	1.681	0.001	8.913	11.695	0	143.81	0.524
AP01536	GILSGILGAGKSLVCGLSGLC	train		0.048	0.095	0	0	0	0.286	0	0.095	0.048	0.238	0	0	0	0	0	0.143	0	0.048	0	0	21	1918.33	-1.559	0.681	0	8.095	11.695	0	148.571	0.524
AP01537	GILSGVLGMGKKIVCGLSGLC	train		0	0.095	0	0	0	0.286	0	0.095	0.095	0.19	0.048	0	0	0	0	0.095	0	0.095	0	0	21	2005.52	-1.44	1.681	0.001	8.913	2.524	0	139.048	0.524
AP01538	GILSNVLGMGKKIVCGLSGLC	train		0	0.095	0	0	0	0.238	0	0.095	0.095	0.19	0.048	0.048	0	0	0	0.095	0	0.095	0	0	21	2062.57	-1.08	1.681	0.001	8.913	2.524	0	139.048	0.524
AP01539	SILSGNFGVGKKIVCGLSGLC	train		0	0.095	0	0	0.048	0.238	0	0.095	0.095	0.143	0	0.048	0	0	0	0.143	0	0.095	0	0	21	2052.47	-0.713	1.681	0.001	8.913	-8.676	0.048	120.476	0.476
AP01541	AVLDILKDVGKGLLSHFMEKV	train		0.048	0	0.095	0.048	0.048	0.095	0.048	0.048	0.143	0.19	0.048	0	0	0	0	0.048	0	0.143	0	0	21	2312.78	0.153	0.031	0	7.688	-6.457	0.048	139.048	0.524
AP01542	AVLDFIKAAGKGLVTNIMEKVG	train		0.136	0	0.045	0.045	0.045	0.136	0	0.091	0.136	0.091	0.045	0.045	0	0	0	0	0.045	0.136	0	0	22	2274.73	-0.181	0.989	0	9.729	-3.895	0.045	124.091	0.545
AP01543	KPWRFRRAIRRVRWRKVAPYIPFVVKTVGKK	train		0.065	0	0	0	0.065	0.032	0	0.065	0.161	0	0	0	0.097	0	0.226	0	0.032	0.161	0.065	0.032	31	3895.75	2.893	11.985	0.003	12.521	64.1	0.161	78.387	0.355
AP01544	IFGAIAGLLKNIF	train		0.154	0	0	0	0.154	0.154	0	0.231	0.077	0.154	0	0.077	0	0	0	0	0	0	0	0	13	1376.69	-1.836	0.989	0.001	10.025	29.969	0.154	165.385	0.692
AP01545	FFGHLFKLATKIIPSLFQ	train		0.056	0	0	0	0.222	0.056	0.056	0.111	0.111	0.167	0	0	0.056	0.056	0	0.056	0.056	0	0	0	18	2107.55	-0.667	2.03	0.001	10.709	0.761	0.222	113.889	0.556
AP01546	GMWSKIKNAGKAAKAAAKAAGKAALGAVSEAM	train		0.375	0	0	0.031	0	0.125	0	0.031	0.188	0.031	0.063	0.031	0	0	0	0.063	0	0.031	0.031	0	32	3059.62	0.224	4.987	0.002	10.979	2.441	0.031	70.938	0.531
AP01547	GVIKSVLKGVAKTVALGML	train		0.105	0	0	0	0	0.158	0	0.053	0.158	0.158	0.053	0	0	0	0	0.053	0.053	0.211	0	0	19	1884.38	-1.158	2.988	0.002	10.987	-3.932	0	153.684	0.579
AP01550	SAVGRHGRRFGLRKHRKH	train		0.056	0	0	0	0.056	0.167	0.167	0	0.111	0.056	0	0	0	0	0.278	0.056	0	0.056	0	0	18	2155.48	4.806	7.114	0.003	12.712	52.189	0.056	43.333	0.222
AP01558	LGAWLAGKVAGTVATYAWNRYV	train		0.227	0	0	0	0	0.136	0	0	0.045	0.091	0	0.045	0	0	0.045	0	0.091	0.136	0.091	0.091	22	2367.71	-0.271	1.985	0.001	10.067	12.664	0.182	97.727	0.455
AP01564	ATCDLLSKWNWNHTACAGHCIAKGFKGGYCNDKAVCVCRN	train		0.125	0.15	0.05	0	0.025	0.1	0.05	0.025	0.1	0.05	0	0.1	0	0	0.025	0.025	0.05	0.05	0.05	0.025	40	4360.01	1.204	2.146	0	8.123	19.28	0.1	56.25	0.425
AP01566	QRPYTQPLIYYPPPPTPPRIYRA	train		0.043	0	0	0	0	0	0	0.087	0	0.043	0	0	0.348	0.087	0.13	0	0.087	0	0	0.174	23	2785.21	1.955	2.982	0.001	10.149	52.939	0.174	55.217	0.174
AP01569	SNDSLWYGVGQEMGKQANCITNHPVKHMIIPGYCSKILG	train		0.026	0.051	0.026	0.026	0	0.128	0.051	0.103	0.077	0.051	0.051	0.077	0.051	0.051	0	0.077	0.026	0.051	0.026	0.051	39	4290.94	0.817	0.761	0	8.09	23.938	0.077	77.436	0.333
AP01570	GNAACVIGCIGSCVISEGIGSLVGTAFTLG	train		0.1	0.1	0	0.033	0.033	0.233	0	0.133	0	0.067	0	0.033	0	0	0	0.1	0.067	0.1	0	0	30	2770.22	-1.056	-1.472	-0.001	3.15	25.253	0.033	117	0.533
AP01573	GWFKKTFHKVSHAVKSGIHAGQRGCSALGF	train		0.1	0.033	0	0	0.1	0.167	0.1	0.033	0.133	0.033	0	0	0	0.033	0.033	0.1	0.033	0.067	0.033	0	30	3242.73	0.96	4.959	0.002	11.106	15.44	0.133	55.333	0.367
AP01574	SWFSRTVHNVGNAVRKGIHAGQGVCSGLGL	train		0.067	0.033	0	0	0.033	0.2	0.067	0.033	0.033	0.067	0	0.067	0	0.033	0.067	0.1	0.033	0.133	0.033	0	30	3108.5	0.984	2.919	0.001	11.223	16.773	0.067	84.333	0.367
AP01577	FLLFPLMCKIQGKC	train		0	0.143	0	0	0.143	0.071	0	0.071	0.143	0.214	0.071	0	0.071	0.071	0	0	0	0	0	0	14	1641.12	-1.061	1.681	0.001	8.913	10.914	0.143	111.429	0.643
AP01578	GIHDILKYGKPS	train		0	0	0.083	0	0	0.167	0.083	0.167	0.167	0.083	0	0	0.083	0	0	0.083	0	0	0	0.083	12	1327.54	0.948	1.029	0.001	9.584	16.967	0.083	97.5	0.25
AP01579	FVLPLVMCKILRKC	train		0	0.143	0	0	0.071	0	0	0.071	0.143	0.214	0.071	0	0.071	0	0.071	0	0	0.143	0	0	14	1663.21	-0.688	2.681	0.002	9.871	44.493	0.071	152.857	0.714
AP01581	FLSLIPHIVSGVASIAKHF	train		0.105	0	0	0	0.105	0.053	0.105	0.158	0.053	0.105	0	0	0.053	0	0	0.158	0	0.105	0	0	19	2036.43	-0.954	1.073	0.001	10.025	21.158	0.105	143.684	0.579
AP01582	CIAKGNGCQPSGVQGNCCSGHCHKEPGWVAGYCK	train		0.059	0.176	0	0.029	0	0.206	0.059	0.029	0.088	0	0	0.059	0.059	0.059	0	0.059	0	0.059	0.029	0.029	34	3479.96	0.908	1.147	0	7.837	26.912	0.059	34.412	0.324
AP01583	GWANTLKNVAGGLCKITGAA	train		0.2	0.05	0	0	0	0.2	0	0.05	0.1	0.1	0	0.1	0	0	0	0	0.1	0.05	0.05	0	20	1945.25	-0.195	1.835	0.001	9.859	-6.9	0.05	93	0.45
AP01590	DHYICAKKGGTCNFSPCPLFNRIEGTCYSGKAKCCIR	train		0.054	0.162	0.027	0.027	0.054	0.108	0.027	0.081	0.108	0.027	0	0.054	0.054	0	0.054	0.054	0.054	0	0	0.054	37	4085.77	1.541	3.102	0.001	8.393	38.619	0.108	47.568	0.378
AP01593	CKQSCSFGPFTFVCDGNTK	train		0	0.158	0.053	0	0.158	0.105	0	0	0.105	0	0	0.053	0.053	0.053	0	0.105	0.105	0.053	0	0	19	2069.35	1.328	0.527	0	7.819	80.032	0.158	15.263	0.368
AP01594	CRQSCSFGPLTFVCDGNTK	train		0	0.158	0.053	0	0.105	0.105	0	0	0.053	0.053	0	0.053	0.053	0.053	0.053	0.105	0.105	0.053	0	0	19	2063.34	1.719	0.527	0	7.82	67.589	0.105	35.789	0.368
AP01595	CANSCSYGPLTWSCDGNTK	train		0.053	0.158	0.053	0	0	0.105	0	0	0.053	0.053	0	0.105	0.053	0	0	0.158	0.105	0	0.053	0.053	19	2007.19	1.487	-0.475	0	5.688	32.611	0.105	25.789	0.263
AP01596	CRQSCSFGPFTFVCDGNTK	train		0	0.158	0.053	0	0.158	0.105	0	0	0.053	0	0	0.053	0.053	0.053	0.053	0.105	0.105	0.053	0	0	19	2097.36	1.822	0.527	0	7.82	77.726	0.158	15.263	0.368
AP01597	SVSCLRNKGVCMPGKCAPKMKQIGTCGMPQVKCCKRK	train		0.027	0.162	0	0	0	0.108	0	0.027	0.189	0.027	0.081	0.027	0.081	0.054	0.054	0.054	0.027	0.081	0	0	37	4000.01	1.446	8.062	0.002	10.306	95.97	0	47.297	0.405
AP01601	YVPPVQKPHPNGPKFPTFP	train		0	0	0	0	0.105	0.053	0.053	0	0.105	0	0	0.053	0.368	0.053	0	0	0.053	0.105	0	0.053	19	2147.49	0.825	2.028	0.001	10.24	53.258	0.158	30.526	0.211
AP01603	SSSGWLCTLTIECGTIICACR	train		0.048	0.19	0	0.048	0	0.095	0	0.143	0	0.095	0	0	0	0	0.048	0.143	0.143	0	0.048	0	21	2217.61	0.186	-0.626	0	5.844	113.871	0.048	97.619	0.476
AP01605	SSGWVCTLTIECGTVICAC	train		0.053	0.211	0	0.053	0	0.105	0	0.105	0	0.053	0	0	0	0	0	0.105	0.158	0.105	0.053	0	19	1946.3	-0.666	-1.626	-0.001	3.15	103.705	0.053	97.368	0.526
AP01606	GLGKAQCAALWLQCASGGTIGCGGGAVACQNYRQFCR	train		0.162	0.135	0	0	0.027	0.216	0	0.027	0.027	0.081	0	0.027	0	0.108	0.054	0.027	0.027	0.027	0.027	0.027	37	3720.28	0.446	2.217	0.001	8.282	35.757	0.081	66.216	0.459
AP01607	ADRGWIKTLTKDCPNVISSICAGTIITACKNCA	train		0.121	0.121	0.061	0	0	0.061	0	0.152	0.091	0.03	0	0.061	0.03	0	0.03	0.061	0.121	0.03	0.03	0	33	3468.07	0.886	1.373	0	8.114	24.976	0.03	91.818	0.455
AP01609	KCKWWNISCDLGNNGHVCTLSHECQVSCN	train		0	0.172	0.034	0.034	0	0.069	0.069	0.034	0.069	0.069	0	0.138	0	0.034	0	0.103	0.034	0.069	0.069	0	29	3279.7	1.553	-0.697	0	6.872	71.269	0.069	60.345	0.345
AP01610	CSTNTFSLSDYWGNKGNWCTATHECMSWCK	train		0.033	0.133	0.033	0.033	0.033	0.067	0.033	0	0.067	0.033	0.033	0.1	0	0	0	0.133	0.133	0	0.1	0.033	30	3461.83	1.639	-0.587	0	6.76	46	0.167	16.333	0.267
AP01611	IASKFLCTPGCAKTGSFNSYCC	train		0.091	0.182	0	0	0.091	0.091	0	0.045	0.091	0.045	0	0.045	0.045	0	0	0.136	0.091	0	0	0.045	22	2301.69	0.309	1.371	0.001	8.111	20.505	0.136	44.545	0.455
AP01612	SASIVKTTIKASKKLCRGFTLTCGCHFTGKK	train		0.065	0.097	0	0	0.065	0.097	0.032	0.065	0.194	0.065	0	0	0	0	0.032	0.097	0.161	0.032	0	0	31	3315.98	1.16	6.566	0.002	10.676	-0.513	0.065	66.129	0.387
AP01614	WRSLGRTLLRLSHALKPLARRSGW	train		0.083	0	0	0	0	0.083	0.042	0	0.042	0.25	0	0	0.042	0	0.208	0.125	0.042	0	0.083	0	24	2831.33	2.413	6.031	0.002	12.707	76.554	0.083	105.833	0.333
AP01615	SASVLKTSIKVSKKYCKGVTLTCGCNITGGK	train		0.032	0.097	0	0	0	0.129	0	0.065	0.194	0.065	0	0.032	0	0	0	0.129	0.129	0.097	0	0.032	31	3175.8	0.734	5.523	0.002	10.223	8.661	0.032	81.613	0.355
AP01616	SLGPAIKATRQVCPKATRFVTVSCKKSDCQ	train		0.1	0.1	0.033	0	0.033	0.033	0	0.033	0.133	0.033	0	0	0.067	0.067	0.067	0.1	0.1	0.1	0	0	30	3223.8	1.82	4.526	0.001	10.255	29.107	0.033	65	0.4
AP01617	VTSWSLCTPGCTSPGGGSNCSFCC	train		0	0.208	0	0	0.042	0.167	0	0	0	0.042	0	0.042	0.083	0	0	0.208	0.125	0.042	0.042	0	24	2354.65	0.288	-0.78	0	4.75	60.604	0.083	28.333	0.333
AP01618	GTTVVNSTFSIVLGNKGYICTVTVECMRNCSK	train		0	0.094	0	0.031	0.031	0.094	0	0.063	0.063	0.031	0.031	0.094	0	0	0.031	0.094	0.156	0.156	0	0.031	32	3425.98	0.906	1.525	0	8.367	39.731	0.063	81.875	0.406
AP01619	AANFGPSVFTPEVHETWQKFLNVVVAALGKQYH	train		0.121	0	0	0.061	0.091	0.061	0.061	0	0.061	0.061	0	0.061	0.061	0.061	0	0.03	0.061	0.152	0.03	0.03	33	3686.15	0.505	0.071	0	7.809	17.736	0.152	79.697	0.424
AP01620	VDKPPYLPRPPPPRRIYNNR	train		0	0	0.05	0	0	0	0	0.05	0.05	0.05	0	0.1	0.35	0	0.2	0	0	0.05	0	0.1	20	2445.83	3.681	3.985	0.002	11.166	72.85	0.1	53.5	0.15
AP01621	CAWYNISCRLGNKGAYCTLTVECMPSCN	train		0.071	0.179	0	0.036	0	0.071	0	0.036	0.036	0.071	0.036	0.107	0.036	0	0.036	0.071	0.071	0.036	0.036	0.071	28	3101.61	0.859	0.216	0	7.527	109.532	0.107	59.286	0.429
AP01622	GLGSLLGKAFKIGLKTVGKMMGGAPREQ	train		0.071	0	0	0.036	0.036	0.25	0	0.036	0.143	0.143	0.071	0	0.036	0.036	0.036	0.036	0.036	0.036	0	0	28	2845.44	0.319	3.988	0.001	11.105	12.168	0.036	87.143	0.393
AP01625	LQDAALGWGRRCPQCPRCPSCPSCPRCPRCPRCKCNPK	train		0.053	0.237	0.026	0	0	0.053	0	0	0.053	0.053	0	0.026	0.211	0.053	0.158	0.053	0	0	0.026	0	38	4245.08	2.754	5.603	0.001	8.637	96.139	0.026	25.789	0.342
AP01626	LQDAAVGWGRRCPQCPRCPSCPSCPRCPRCPRCKCNPK	train		0.053	0.237	0.026	0	0	0.053	0	0	0.053	0.026	0	0.026	0.211	0.053	0.158	0.053	0	0.026	0.026	0	38	4231.05	2.778	5.603	0.001	8.637	93.905	0.026	23.158	0.342
AP01627	LQDAALGWGRRCPRCPRCPRCSWCPRCPTCPRCNCNPK	train		0.053	0.237	0.026	0	0	0.053	0	0	0.026	0.053	0	0.053	0.184	0.026	0.184	0.026	0.026	0	0.053	0	38	4362.18	2.947	5.604	0.001	8.639	57.95	0.053	25.789	0.342
AP01628	LQDAALGWGRRCPRCPPCPRCSWCPRCPTCPGCNCNPK	train		0.053	0.237	0.026	0	0	0.079	0	0	0.026	0.053	0	0.053	0.211	0.026	0.132	0.026	0.026	0	0.053	0	38	4203.98	2.137	3.604	0.001	8.223	65.003	0.053	25.789	0.342
AP01629	LQDAALGWGRRCPRCPRCPNCRRCPRCPTCPSCNCNPK	train		0.053	0.237	0.026	0	0	0.053	0	0	0.026	0.053	0	0.079	0.184	0.026	0.184	0.026	0.026	0	0.026	0	38	4290.08	3.183	5.604	0.001	8.639	89.882	0.026	25.789	0.342
AP01630	LQDAALGWSRRCPRCPPCPNCRRCPRCPTCPSCNCNPK	train		0.053	0.237	0.026	0	0	0.026	0	0	0.026	0.053	0	0.079	0.211	0.026	0.158	0.053	0.026	0	0.026	0	38	4261.03	2.904	4.604	0.001	8.418	102.747	0.026	25.789	0.342
AP01631	LQDAALGWGRRCPRCPRCPNCKRCPRCPTCPRCNCNPK	train		0.053	0.237	0.026	0	0	0.053	0	0	0.053	0.053	0	0.079	0.184	0.026	0.184	0	0.026	0	0.026	0	38	4331.17	3.239	6.603	0.002	8.915	67.755	0.026	25.789	0.342
AP01632	ATPATPTVAQFVIQGSTICLVC	train		0.136	0.091	0	0	0.045	0.045	0	0.091	0	0.045	0	0	0.091	0.091	0	0.045	0.182	0.136	0	0	22	2220.61	-0.638	-0.318	0	5	23.627	0.045	106.364	0.545
AP01634	INWKKIFEKVKNLV	train		0	0	0	0.071	0.071	0	0	0.143	0.286	0.071	0	0.143	0	0	0	0	0	0.143	0.071	0	14	1759.15	1.01	2.988	0.002	10.69	-12.307	0.143	125	0.429
AP01635	INWLKLGKKILGAL	train		0.071	0	0	0	0	0.143	0	0.143	0.214	0.286	0	0.071	0	0	0	0	0	0	0.071	0	14	1566.98	-0.875	2.988	0.002	10.987	-5.871	0.071	174.286	0.5
AP01636	INWLKLGKKMMSAL	train		0.071	0	0	0	0	0.071	0	0.071	0.214	0.214	0.143	0.071	0	0	0	0.071	0	0	0.071	0	14	1633.08	-0.198	2.988	0.002	10.987	45.114	0.071	118.571	0.5
AP01637	INWKKIASIGKEVLKAL	train		0.118	0	0	0.059	0	0.059	0	0.176	0.235	0.118	0	0.059	0	0	0	0.059	0	0.059	0.059	0	17	1911.34	0.207	2.988	0.002	10.69	-11.671	0.059	143.529	0.471
AP01638	INWKKIAEVGGKILSSL	train		0.059	0	0	0.059	0	0.118	0	0.176	0.176	0.118	0	0.059	0	0	0	0.118	0	0.059	0.059	0	17	1856.22	0.132	1.989	0.001	10.422	13.253	0.059	137.647	0.412
AP01639	INWKKIAEIGKQVLSAL	train		0.118	0	0	0.059	0	0.059	0	0.176	0.176	0.118	0	0.059	0	0.059	0	0.059	0	0.059	0.059	0	17	1911.3	0.206	1.989	0.001	10.422	14.124	0.059	143.529	0.471
AP01640	INWLKLGKMVIDAL	train		0.071	0	0.071	0	0	0.071	0	0.143	0.143	0.214	0.071	0.071	0	0	0	0	0	0.071	0.071	0	14	1614.01	-0.686	0.989	0.001	9.84	15.786	0.071	167.143	0.571
AP01641	IDWLKLGKMVMDVL	train		0	0	0.143	0	0	0.071	0	0.071	0.143	0.214	0.143	0	0	0	0	0	0	0.143	0.071	0	14	1661.09	-0.514	-0.011	0	6.688	23.193	0.071	152.857	0.571
AP01643	RIKRFWPVVIRTVVAGYNLYRAIKKK	train		0.077	0	0	0	0.038	0.038	0	0.115	0.154	0.038	0	0.038	0.038	0	0.154	0	0.038	0.154	0.038	0.077	26	3175.87	1.756	7.983	0.003	11.794	13.262	0.154	112.308	0.423
AP01644	GAFGNFLKGVAKKAGLKILSIAQCKLSGTC	train		0.133	0.067	0	0	0.067	0.167	0	0.067	0.167	0.133	0	0.033	0	0.033	0	0.067	0.033	0.033	0	0	30	3024.66	-0.157	4.679	0.002	10.521	-14.077	0.067	101	0.5
AP01645	GAFGNFLKGVAKKAGLKILSIAQCKLFGTC	train		0.133	0.067	0	0	0.1	0.167	0	0.067	0.167	0.133	0	0.033	0	0.033	0	0.033	0.033	0.033	0	0	30	3084.75	-0.37	4.679	0.002	10.521	-14.077	0.1	101	0.533
AP01647	RCTCTTIISSSSTF	train		0	0.143	0	0	0.071	0	0	0.143	0	0	0	0	0	0	0.071	0.286	0.286	0	0	0	14	1506.7	1.673	0.682	0	8.097	105.943	0.071	55.714	0.357
AP01648	GKLNLFLSRLEILKLFVGAL	train		0.05	0	0	0.05	0.1	0.1	0	0.05	0.1	0.35	0	0.05	0	0	0.05	0.05	0	0.05	0	0	20	2244.77	-0.509	1.989	0.001	10.68	12.92	0.1	175.5	0.6
AP01653	GLFSVLGSVAKHLLPHVVPVIAEKL	train		0.08	0	0	0.04	0.04	0.08	0.08	0.04	0.08	0.2	0	0	0.08	0	0	0.08	0	0.2	0	0	25	2624.18	-0.967	1.073	0	9.84	29.316	0.04	159.6	0.56
AP01654	GLFKVLGSVAKHLLPHVAPIIAEKL	train		0.12	0	0	0.04	0.04	0.08	0.08	0.08	0.12	0.2	0	0	0.08	0	0	0.04	0	0.12	0	0	25	2651.25	-0.827	2.072	0.001	10.422	12.204	0.04	156	0.56
AP01655	IIGHLIKTALGFLGL	train		0.067	0	0	0	0.067	0.2	0.067	0.2	0.067	0.267	0	0	0	0	0	0	0.067	0	0	0	15	1565.95	-1.951	1.031	0.001	10.025	3.673	0.067	188.667	0.6
AP01657	VIPFVASVAAEMMHHVYCAASKRC	train		0.208	0.083	0	0.042	0.042	0	0.083	0.042	0.042	0	0.083	0	0.042	0	0.042	0.083	0	0.167	0	0.042	24	2621.14	0.132	0.763	0	8.101	49.517	0.083	85.417	0.625
AP01658	NALSMPRNKCNRALMCFG	train		0.111	0.111	0	0	0.056	0.056	0	0	0.056	0.111	0.111	0.167	0.056	0	0.111	0.056	0	0	0	0	18	2026.44	1.893	2.681	0.001	10.036	49.678	0.056	54.444	0.5
AP01659	NALSSPRNKCDRASSCFG	train		0.111	0.111	0.056	0	0.056	0.056	0	0	0.056	0.056	0	0.111	0.056	0	0.111	0.222	0	0	0	0	18	1913.11	3.109	1.681	0.001	8.928	95.7	0.056	32.778	0.333
AP01660	WNSNRRFRVGRPPVVGRPGCVCFRAPCPCSNY	train		0.031	0.125	0	0	0.063	0.094	0	0	0	0	0	0.094	0.156	0	0.188	0.063	0	0.125	0.031	0.031	32	3652.23	2.568	5.372	0.001	10.728	55.181	0.125	39.375	0.344
AP01661	ACYCRIPACLAGERRYGTCFYLGRVWAFCC	train		0.133	0.2	0	0.033	0.067	0.1	0	0.033	0	0.067	0	0	0.033	0	0.133	0	0.033	0.033	0.033	0.1	30	3453.1	0.822	2.06	0.001	8.116	65.104	0.2	62	0.533
AP01662	ACYCRIPACLAGERRYGTCFYRRRVWAFCC	train		0.133	0.2	0	0.033	0.067	0.067	0	0.033	0	0.033	0	0	0.033	0	0.2	0	0.033	0.033	0.033	0.1	30	3595.26	2.012	4.06	0.001	8.702	97.654	0.2	49	0.5
AP01663	RRTCRCRFGRCFRRESYSGSCNINGRIFSLCCR	train		0	0.182	0	0.03	0.091	0.091	0	0.061	0	0.03	0	0.061	0	0	0.273	0.121	0.03	0	0	0.03	33	3964.6	4.136	7.064	0.002	10.635	68.888	0.121	35.455	0.364
AP01664	RTCRCRFGRCFRRESYSGSCNINGRIFSLCCR	train		0	0.188	0	0.031	0.094	0.094	0	0.063	0	0.031	0	0.063	0	0	0.25	0.125	0.031	0	0	0.031	32	3808.41	3.799	6.064	0.002	9.822	52.828	0.125	36.563	0.375
AP01665	RRTCRCRFGRCFRRESYSGSCNINGRISSLCCR	train		0	0.182	0	0.03	0.061	0.091	0	0.061	0	0.03	0	0.061	0	0	0.273	0.152	0.03	0	0	0.03	33	3904.5	4.329	7.064	0.002	10.635	74.724	0.091	35.455	0.333
AP01666	RTCRCRFGRCFRRESYSGSCNINGRISSLCCR	train		0	0.188	0	0.031	0.063	0.094	0	0.063	0	0.031	0	0.063	0	0	0.25	0.156	0.031	0	0	0.031	32	3748.32	3.998	6.064	0.002	9.822	58.847	0.094	36.563	0.344
AP01667	RRICRCRIGRCLGLEVYFGVCFLHGRLARRCCR	train		0.03	0.182	0	0.03	0.061	0.121	0.03	0.061	0	0.121	0	0	0	0	0.273	0	0	0.061	0	0.03	33	3942.81	2.699	7.106	0.002	10.635	44.821	0.091	91.515	0.515
AP01668	RICRCRIGRCLGLEVYFGVCFLHGRLARRCCR	train		0.031	0.188	0	0.031	0.063	0.125	0.031	0.063	0	0.125	0	0	0	0	0.25	0	0	0.063	0	0.031	32	3786.62	2.318	6.106	0.002	9.822	28.009	0.094	94.375	0.531
AP01669	RTCRCRLGRCSRRESYSGSCNINGRIYSLCCR	train		0	0.188	0	0.031	0	0.094	0	0.063	0	0.063	0	0.063	0	0	0.25	0.156	0.031	0	0	0.063	32	3730.3	4.035	6.062	0.002	9.638	58.847	0.063	48.75	0.313
AP01670	ACYCRIPACFAGERRYGTCFYLGRVWAFCC	train		0.133	0.2	0	0.033	0.1	0.1	0	0.033	0	0.033	0	0	0.033	0	0.133	0	0.033	0.033	0.033	0.1	30	3487.12	0.886	2.06	0.001	8.116	58.684	0.233	49	0.533
AP01673	GICRCICTRGFCRCICVL	train		0	0.333	0	0	0.056	0.111	0	0.167	0	0.056	0	0	0	0	0.167	0	0.056	0.056	0	0	18	2019.57	0.615	2.066	0.001	8.125	13.933	0.056	102.778	0.667
AP01674	GICRCLCRRGVCRCICVL	train		0	0.333	0	0	0	0.111	0	0.111	0	0.111	0	0	0	0	0.222	0	0	0.111	0	0	18	2026.61	1.242	3.066	0.002	8.41	38.344	0	118.889	0.667
AP01675	DAEFRHDSGYEVHHQKLVFFAEDVGSNKGAIIGLMVGGVV	train		0.075	0	0.075	0.075	0.075	0.15	0.075	0.05	0.05	0.05	0.025	0.025	0	0.025	0.025	0.05	0	0.15	0	0.025	40	4329.82	0.986	-2.886	-0.001	5.174	18.58	0.1	90	0.425
AP01680	ILGIITSLLKSLGKK	train		0	0	0	0	0	0.133	0	0.2	0.2	0.267	0	0	0	0	0	0.133	0.067	0	0	0	15	1584	-0.687	2.988	0.002	10.987	5.193	0	182	0.467
AP01695	GFGSLLGKALRLGANVL	train		0.118	0	0	0	0.059	0.235	0	0	0.059	0.294	0	0.059	0	0	0.059	0.059	0	0.059	0	0	17	1686.01	-0.499	1.989	0.001	11.4	10.753	0.059	143.529	0.529
AP01696	SPAGCRFCCGCCPNMRGCGVCCRF	train		0.042	0.333	0	0	0.083	0.167	0	0	0	0	0.042	0.042	0.083	0	0.125	0.042	0	0.042	0	0	24	2531.09	1.11	1.758	0.001	7.91	37.263	0.083	16.25	0.542
AP01697	GLFSVLGSVAKHLLPHVAPIIAEKL	train		0.12	0	0	0.04	0.04	0.08	0.08	0.08	0.08	0.2	0	0	0.08	0	0	0.08	0	0.12	0	0	25	2610.15	-0.913	1.073	0	9.84	21.612	0.04	156	0.56
AP01698	GLWEKVKEKANELVSGIVEGVK	train		0.045	0	0	0.182	0	0.136	0	0.045	0.182	0.091	0	0.045	0	0	0	0.045	0	0.182	0.045	0	22	2412.79	0.982	-0.01	0	7.031	6.114	0.045	110.455	0.364
AP01705	GIFSLIKGAAKLITKTVAKEAGKTGLELMACKVTNQC	train		0.135	0.054	0	0.054	0.027	0.108	0	0.081	0.162	0.108	0.027	0.027	0	0.027	0	0.027	0.108	0.054	0	0	37	3837.63	0.258	3.68	0.001	10.065	-3.849	0.027	102.973	0.486
AP01706	GFMDTAKNVAKNVAVTLLDKLKCKITGGC	train		0.103	0.069	0.069	0	0.034	0.103	0	0.034	0.172	0.103	0.034	0.069	0	0	0	0	0.103	0.103	0	0	29	3039.64	0.629	2.679	0.001	9.633	-8.838	0.034	94.138	0.483
AP01707	SLLDTFKNLAVNAAKSAGVSVLNALSCKISRTC	train		0.152	0.061	0.03	0	0.03	0.03	0	0.03	0.091	0.152	0	0.091	0	0	0.03	0.152	0.061	0.091	0	0	33	3395.96	0.763	2.68	0.001	9.766	17.47	0.03	112.424	0.515
AP01708	SFLTTFKDLAIKAAKSAGQSVLSTLSCKLSNTC	train		0.121	0.061	0.03	0	0.061	0.03	0	0.03	0.121	0.152	0	0.03	0	0.03	0	0.182	0.121	0.03	0	0	33	3434.99	0.713	2.68	0.001	9.693	24.358	0.061	91.818	0.455
AP01709	SVLGTVKDLLIGAGKSAAQSVLTTLSCKLSNSC	train		0.091	0.061	0.03	0	0	0.091	0	0.03	0.091	0.182	0	0.03	0	0.03	0	0.182	0.091	0.091	0	0	33	3265.81	0.251	1.68	0.001	8.897	31.606	0	118.182	0.455
AP01710	GIFSTVFKAGKGIVCGLTGLC	train		0.048	0.095	0	0	0.095	0.238	0	0.095	0.095	0.095	0	0	0	0	0	0.048	0.095	0.095	0	0	21	2071.51	-1.102	1.681	0.001	8.913	-21.89	0.095	106.667	0.524
AP01711	GILGTVFKAGKGIVCGLTGLC	train		0.048	0.095	0	0	0.048	0.286	0	0.095	0.095	0.143	0	0	0	0	0	0	0.095	0.095	0	0	21	2007.47	-1.401	1.681	0.001	8.913	-16.762	0.048	125.238	0.524
AP01712	WKSESVCTPGCVTGLLQTCFLQTITCNCKISK	train		0	0.156	0	0.031	0.031	0.063	0	0.063	0.094	0.094	0	0.031	0.031	0.063	0	0.094	0.156	0.063	0.031	0	32	3493.14	0.561	1.219	0	7.949	41.072	0.063	79.063	0.406
AP01715	PSCVCSGFETSGIHFC	train		0	0.188	0	0.063	0.125	0.125	0.063	0.063	0	0	0	0	0.063	0	0	0.188	0.063	0.063	0	0	16	1673.89	0.225	-1.43	-0.001	5.092	33	0.125	42.5	0.438
AP01716	GVFSFLKTGAKLLGSTLLKMAGKAGAEHLACKATNQC	train		0.162	0.054	0	0.027	0.054	0.135	0.027	0	0.135	0.162	0.027	0.027	0	0.027	0	0.054	0.081	0.027	0	0	37	3766.47	0.16	3.721	0.001	10.152	7.514	0.054	87.297	0.486
AP01717	GIFSALAAGVKLLGNTLFKMAGKAGAEHLACKATNQC	train		0.216	0.054	0	0.027	0.054	0.135	0.027	0.027	0.108	0.135	0.027	0.054	0	0.027	0	0.027	0.054	0.027	0	0	37	3706.38	-0.07	2.722	0.001	9.693	4.968	0.054	92.703	0.541
AP01718	FKVQNQHGQVVKIFHH	train		0	0	0	0	0.125	0.063	0.188	0.063	0.125	0	0	0.063	0	0.188	0	0	0	0.188	0	0	16	1946.23	1.525	2.114	0.001	10.709	-28.338	0.125	78.75	0.375
AP01719	GILDTFKGVAKGVAKDLAVHMLENLKCKMTGC	train		0.094	0.063	0.063	0.031	0.031	0.125	0.031	0.031	0.156	0.125	0.063	0.031	0	0	0	0	0.063	0.094	0	0	32	3392.1	0.384	1.722	0.001	8.871	6.191	0.031	97.5	0.5
AP01720	RPRPNYRPRPIYRP	train		0	0	0	0	0	0	0	0.071	0	0	0	0.071	0.357	0	0.357	0	0	0	0	0.143	14	1838.13	5.471	4.986	0.003	11.935	43.143	0.143	27.857	0.071
AP01721	FLPVLTGLTPSIVPKLVCLLTKKC	train		0	0.083	0	0	0.042	0.042	0	0.042	0.125	0.25	0	0	0.125	0	0	0.042	0.125	0.125	0	0	24	2584.28	-1.053	2.68	0.001	9.77	39.096	0.042	150	0.542
AP01722	FLPVLAGLTPSIVPKLVCLLTKKC	train		0.042	0.083	0	0	0.042	0.042	0	0.042	0.125	0.25	0	0	0.125	0	0	0.042	0.083	0.125	0	0	24	2554.26	-1.236	2.68	0.001	9.77	42.633	0.042	154.167	0.583
AP01723	FFPMLAGVAARVVPKVICLITKKC	train		0.125	0.083	0	0	0.083	0.042	0	0.083	0.125	0.083	0.042	0	0.083	0	0.042	0	0.042	0.167	0	0	24	2605.33	-0.789	3.68	0.001	10.417	26.979	0.083	125.833	0.667
AP01724	GTPGFQTPDARVISRFGFN	train		0.053	0	0.053	0	0.158	0.158	0	0.053	0	0	0	0.053	0.105	0.053	0.105	0.053	0.105	0.053	0	0	19	2067.27	1.934	0.99	0	10.582	11.174	0.158	41.053	0.316
AP01725	FLPILGNLLSGLL	train		0	0	0	0	0.077	0.154	0	0.077	0	0.462	0	0.077	0.077	0	0	0.077	0	0	0	0	13	1369.7	-2.251	-0.01	0	6	32.331	0.077	210	0.615
AP01726	FLPIITNLLGKLL	train		0	0	0	0	0.077	0.077	0	0.154	0.077	0.385	0	0.077	0.077	0	0	0	0.077	0	0	0	13	1454.84	-1.815	0.989	0.001	10.025	-0.577	0.077	210	0.615
AP01727	NFLDTLINLAKKFI	train		0.071	0	0.071	0	0.143	0	0	0.143	0.143	0.214	0	0.143	0	0	0	0	0.071	0	0	0	14	1649.98	0.236	0.989	0.001	9.84	-12.186	0.143	146.429	0.571
AP01728	GSQLVYREWVGHSNVIKP	train		0	0	0	0.056	0	0.111	0.056	0.056	0.056	0.056	0	0.056	0.056	0.056	0.056	0.111	0	0.167	0.056	0.056	18	2069.33	1.383	1.029	0	9.647	-20.128	0.111	91.667	0.278
AP01729	GSQLVYREWVGHSNVIKGPP	train		0	0	0	0.05	0	0.15	0.05	0.05	0.05	0.05	0	0.05	0.1	0.05	0.05	0.1	0	0.15	0.05	0.05	20	2223.5	1.197	1.029	0	9.647	-7.96	0.1	82.5	0.25
AP01730	GIGTKILGGVKAALKGALKELASTYVN	train		0.148	0	0	0.037	0	0.185	0	0.074	0.148	0.148	0	0.037	0	0	0	0.037	0.074	0.074	0	0.037	27	2673.17	-0.193	2.986	0.001	10.408	-1.744	0.037	122.963	0.444
AP01731	GIGTKFLGGVKTALKGALKELASTYVN	train		0.111	0	0	0.037	0.037	0.185	0	0.037	0.148	0.148	0	0.037	0	0	0	0.037	0.111	0.074	0	0.037	27	2737.21	0.041	2.986	0.001	10.408	-5.733	0.074	104.815	0.407
AP01732	GIGGALLSAGKSALKGLAKGLAEHF	train		0.2	0	0	0.04	0.04	0.24	0.04	0.04	0.12	0.2	0	0	0	0	0	0.08	0	0	0	0	25	2366.77	-0.491	2.03	0.001	10.422	-13.004	0.04	113.6	0.48
AP01733	GIGGKILGGLKTALKGAAKELASTYLH	train		0.148	0	0	0.037	0	0.222	0.037	0.074	0.148	0.185	0	0	0	0	0	0.037	0.074	0	0	0.037	27	2668.15	-0.184	3.028	0.001	10.408	3.893	0.037	115.926	0.407
AP01734	GIGTKFLGGVKTALKGALKELAFTYVN	train		0.111	0	0	0.037	0.074	0.185	0	0.037	0.148	0.148	0	0.037	0	0	0	0	0.111	0.074	0	0.037	27	2797.3	-0.195	2.986	0.001	10.408	-5.733	0.111	104.815	0.444
AP01735	GIGGALLSVGKSALKGLTKGLAEHF	train		0.12	0	0	0.04	0.04	0.24	0.04	0.04	0.12	0.2	0	0	0	0	0	0.08	0.04	0.04	0	0	25	2424.85	-0.405	2.03	0.001	10.422	-16.4	0.04	117.2	0.44
AP01736	GIGGKILGGLRTALKGAAKELAATYLH	train		0.185	0	0	0.037	0	0.222	0.037	0.074	0.111	0.185	0	0	0	0	0.037	0	0.074	0	0	0.037	27	2680.16	-0.03	3.028	0.001	10.552	14.17	0.037	119.63	0.444
AP01737	ILGPVLGLVGNALGGLIKKL	train		0.05	0	0	0	0	0.25	0	0.1	0.1	0.3	0	0.05	0.05	0	0	0	0	0.1	0	0	20	1945.44	-1.811	1.989	0.001	10.709	17.95	0	190	0.55
AP01738	GIGGVLLSAGKAALKGLTKVLAEKYAN	train		0.185	0	0	0.037	0	0.185	0	0.037	0.148	0.185	0	0.037	0	0	0	0.037	0.037	0.074	0	0.037	27	2643.14	-0.355	2.986	0.001	10.408	7.248	0.037	126.667	0.481
AP01739	GIGGVLLGAGKATLKGLAKVLAEKYAN	train		0.185	0	0	0.037	0	0.222	0	0.037	0.148	0.185	0	0.037	0	0	0	0	0.037	0.074	0	0.037	27	2613.11	-0.516	2.986	0.001	10.408	4.104	0.037	126.667	0.481
AP01740	GIGGALLSAGKAALKGLAKVLV	train		0.227	0	0	0	0	0.227	0	0.045	0.136	0.227	0	0	0	0	0	0.045	0	0.091	0	0	22	2007.47	-1.423	2.988	0.001	10.987	-8	0	155.455	0.591
AP01741	SIGAKILGGVKTFFKGALKELAFTYLQ	train		0.111	0	0	0.037	0.111	0.148	0	0.074	0.148	0.148	0	0	0	0.037	0	0.037	0.074	0.037	0	0.037	27	2901.45	-0.313	2.986	0.001	10.408	15.622	0.148	108.519	0.481
AP01742	GIGGALLSAGKSALKGLAKGLAEHL	train		0.2	0	0	0.04	0	0.24	0.04	0.04	0.12	0.24	0	0	0	0	0	0.08	0	0	0	0	25	2332.75	-0.568	2.03	0.001	10.422	-8.856	0	129.2	0.48
AP01743	GIGGALLSVGKLALKGLANVLADKFAN	train		0.185	0	0.037	0	0.037	0.185	0	0.037	0.111	0.222	0	0.074	0	0	0	0.037	0	0.074	0	0	27	2611.1	-0.637	1.988	0.001	10.422	-14.1	0.037	141.111	0.556
AP01744	ILGPVIKTIGGVIGGLLKNL	train		0	0	0	0	0	0.25	0	0.2	0.1	0.2	0	0.05	0.05	0	0	0	0.05	0.1	0	0	20	1975.47	-1.592	1.989	0.001	10.709	32.61	0	185	0.5
AP01746	FLGGILNTITGLL	train		0	0	0	0	0.077	0.231	0	0.154	0	0.308	0	0.077	0	0	0	0	0.154	0	0	0	13	1331.6	-1.811	-0.01	0	6	13.946	0.077	180	0.538
AP01747	SFPFFPPGICKRLKRC	train		0	0.125	0	0	0.188	0.063	0	0.063	0.125	0.063	0	0	0.188	0	0.125	0.063	0	0	0	0	16	1896.33	1.379	3.681	0.002	10.658	87.663	0.188	48.75	0.438
AP01748	SFHVFPPWMCKSLKKC	train		0	0.125	0	0	0.125	0	0.063	0	0.188	0.063	0.063	0	0.125	0	0	0.125	0	0.063	0.063	0	16	1938.39	0.372	2.722	0.001	9.77	41.144	0.188	42.5	0.438
AP01749	LVQRGRFGRFLKKVRRFIPKVIIAAQIGSRFG	train		0.063	0	0	0	0.125	0.125	0	0.125	0.094	0.063	0	0	0.031	0.063	0.188	0.031	0	0.094	0	0	32	3715.5	1.866	8.988	0.002	12.811	22.094	0.125	106.563	0.469
AP01750	RVRRFWPLVPVAINTVAAGINLYKAIRRK	train		0.138	0	0	0	0.034	0.034	0	0.103	0.069	0.069	0	0.069	0.069	0	0.172	0	0.034	0.138	0.034	0.034	29	3379.06	1.636	6.986	0.002	12.296	56.586	0.103	121.034	0.483
AP01751	RWKIFKKIEKVGRNVRDGIIKAGPAVAVVGQAATVVK	train		0.135	0	0.027	0.027	0.027	0.108	0	0.108	0.162	0	0	0.027	0.027	0.027	0.081	0	0.027	0.189	0.027	0	37	4003.79	1.142	6.987	0.002	11.568	24.724	0.054	110.541	0.459
AP01754	GGYYCPFFQDKCHRHCRSFGRKAGYCGGFLKKTCICV	train		0.027	0.162	0.027	0	0.108	0.162	0.054	0.027	0.108	0.027	0	0	0.027	0.027	0.081	0.027	0.027	0.027	0	0.081	37	4237.97	1.514	5.142	0.001	9.049	50.027	0.189	31.622	0.378
AP01755	GGYYCPFRQDKCHRHCRSFGRKAGYCGGFLKKTCICV	train		0.027	0.162	0.027	0	0.081	0.162	0.054	0.027	0.108	0.027	0	0	0.027	0.027	0.108	0.027	0.027	0.027	0	0.081	37	4246.98	1.997	6.142	0.001	9.434	55.232	0.162	31.622	0.351
AP01758	IPAMEPAARVKRSPGYGGCSPRWACGGYG	train		0.138	0.069	0	0.034	0	0.207	0	0.034	0.034	0	0.034	0	0.138	0	0.103	0.069	0	0.034	0.034	0.069	29	2995.43	1.211	2.678	0.001	9.526	108.21	0.103	37.241	0.31
AP01762	SPPNQPSIMTFDYAKTNK	train		0.056	0	0.056	0	0.056	0	0	0.056	0.111	0	0.056	0.111	0.167	0.056	0	0.111	0.111	0	0	0.056	18	2039.28	2.148	0.987	0	9.583	91.839	0.111	27.222	0.222
AP01763	SPPSEQLGKSFNF	train		0	0	0	0.077	0.154	0.077	0	0	0.077	0.077	0	0.077	0.154	0.077	0	0.231	0	0	0	0	13	1437.56	1.763	-0.01	0	6.75	84.2	0.154	30	0.231
AP01764	APPPGLSAGV	train		0.2	0	0	0	0	0.2	0	0	0	0.1	0	0	0.3	0	0	0.1	0	0.1	0	0	10	864.99	-1.106	-0.01	0	6	66.78	0	88	0.4
AP01765	APPPGYAMESDSFS	train		0.143	0	0.071	0.071	0.071	0.071	0	0	0	0	0.071	0	0.214	0	0	0.214	0	0	0	0.071	14	1455.55	1.141	-2.012	-0.001	2.846	88.921	0.143	14.286	0.286
AP01766	FPPPGESAVDMSFFYALSNP	train		0.1	0	0.05	0.05	0.15	0.05	0	0	0	0.05	0.05	0.05	0.2	0	0	0.15	0	0.05	0	0.05	20	2173.41	0.385	-2.012	-0.001	2.846	85.406	0.2	44	0.4
AP01768	QLGELIQQGGQKIVEKIQKIGQRIRDFFSNLRPRQEA	train		0.027	0	0.027	0.081	0.054	0.108	0	0.135	0.081	0.081	0	0.027	0.027	0.189	0.108	0.027	0	0.027	0	0	37	4322.94	2.686	2.99	0.001	10.856	23.8	0.054	94.865	0.324
AP01771	ILPLLLGKVVCAITKKC	train		0.059	0.118	0	0	0	0.059	0	0.118	0.176	0.235	0	0	0.059	0	0	0	0.059	0.118	0	0	17	1812.38	-1.394	2.68	0.001	9.77	22.082	0	177.647	0.647
AP01778	DSMGAVKLAKLLIDKMKCEVTKAC	train		0.125	0.083	0.083	0.042	0	0.042	0	0.042	0.208	0.125	0.083	0	0	0	0	0.042	0.042	0.083	0	0	24	2596.21	0.691	1.68	0.001	8.87	30.613	0	101.667	0.542
AP01779	GFMDTAKNVAKNVAVTLIDKLRCKVTGGC	train		0.103	0.069	0.069	0	0.034	0.103	0	0.034	0.138	0.069	0.034	0.069	0	0	0.034	0	0.103	0.138	0	0	29	3053.63	0.982	2.68	0.001	9.69	-2.197	0.034	90.69	0.483
AP01780	GFMDTAKQVAKNVAVTLIDKLRCKVTGGC	train		0.103	0.069	0.069	0	0.034	0.103	0	0.034	0.138	0.069	0.034	0.034	0	0.034	0.034	0	0.103	0.138	0	0	29	3067.66	0.944	2.68	0.001	9.69	3.355	0.034	90.69	0.483
AP01781	GFMDTAKNVAKNVAATLLDKLKCKITGGC	train		0.138	0.069	0.069	0	0.034	0.103	0	0.034	0.172	0.103	0.034	0.069	0	0	0	0	0.103	0.069	0	0	29	3011.59	0.706	2.679	0.001	9.633	-5.91	0.034	87.586	0.483
AP01782	GILSTVFKAGKGIVCGLSGLC	train		0.048	0.095	0	0	0.048	0.238	0	0.095	0.095	0.143	0	0	0	0	0	0.095	0.048	0.095	0	0	21	2023.47	-1.155	1.681	0.001	8.913	-8.676	0.048	125.238	0.524
AP01783	FLPGVLRLVTKVGPAVVCAITRNC	train		0.083	0.083	0	0	0.042	0.083	0	0.042	0.042	0.125	0	0.042	0.083	0	0.083	0	0.083	0.208	0	0	24	2527.11	-0.156	2.681	0.001	10.036	26.988	0.042	133.75	0.583
AP01786	GKLQAFLAKMKEIAAQTL	train		0.222	0	0	0.056	0.056	0.056	0	0.056	0.167	0.167	0.056	0	0	0.111	0	0	0.056	0	0	0	18	1961.38	0.218	1.989	0.001	10.422	46.933	0.056	108.889	0.556
AP01787	GRLQAFLAKMKEIAAQTL	train		0.222	0	0	0.056	0.056	0.056	0	0.056	0.111	0.167	0.056	0	0	0.111	0.056	0	0.056	0	0	0	18	1989.39	0.738	1.989	0.001	10.68	56.367	0.056	108.889	0.556
AP01789	HSHACTSYWCGKFCGTASCTHYLCRVLHPGKMCACVHCSR	train		0.075	0.2	0	0	0.025	0.075	0.125	0	0.05	0.05	0.025	0	0.025	0	0.05	0.1	0.075	0.05	0.025	0.05	40	4446.21	1.044	2.962	0.001	8.131	68.555	0.1	41.5	0.425
AP01790	HPHVCTSYYCSKFCGTAGCTRYGCRNLHRGKLCFCLHCSR	train		0.025	0.2	0	0	0.05	0.1	0.1	0	0.05	0.075	0	0.025	0.025	0	0.1	0.075	0.075	0.025	0	0.075	40	4570.33	1.846	4.918	0.001	8.556	28.633	0.125	39	0.375
AP01791	FLWGLIPGAISAVTSLIKK	train		0.105	0	0	0	0.053	0.105	0	0.158	0.105	0.158	0	0	0.053	0	0	0.105	0.053	0.053	0.053	0	19	2014.46	-1.258	1.989	0.001	10.709	1.558	0.105	148.947	0.526
AP01794	FVDLKKIANIINSIF	train		0.067	0	0.067	0	0.133	0	0	0.267	0.133	0.067	0	0.133	0	0	0	0.067	0	0.067	0	0	15	1735.08	0.006	0.989	0.001	9.84	17.287	0.133	156	0.6
AP01797	GLWNSIKIAGKKLFVNVLDKIRCKVAGGCKTSPDVE	train		0.056	0.056	0.056	0.028	0.028	0.111	0	0.083	0.167	0.083	0	0.056	0.028	0	0.028	0.056	0.028	0.111	0.028	0	36	3888.62	0.95	3.679	0.001	10.062	16.758	0.056	102.778	0.417
AP01799	KRGFGKKLRKRLKKFRNSIKKRLKNFNVVIPIPLPG	train		0	0	0	0	0.083	0.083	0	0.083	0.25	0.111	0	0.083	0.083	0	0.139	0.028	0	0.056	0	0	36	4276.28	2.6	13.985	0.003	12.744	31.092	0.083	91.944	0.333
AP01800	KRGLWESLKRKATKLGDDIRNTLRNFKIKFPVPRQG	train		0.028	0	0.056	0.028	0.056	0.083	0	0.056	0.167	0.111	0	0.056	0.056	0.028	0.139	0.028	0.056	0.028	0.028	0	36	4267.99	3.14	7.987	0.002	11.727	48.772	0.083	75.833	0.278
AP01801	RTKRRIKLIKNGVKKVKDILKNNNIIILPGSNEK	train		0	0	0.029	0.029	0	0.059	0	0.176	0.235	0.088	0	0.147	0.029	0	0.088	0.029	0.029	0.059	0	0	34	3942.76	2.636	8.986	0.002	11.643	47.459	0	120.294	0.324
AP01802	RPWAGNGSVHRYTVLSPRLKTQ	train		0.045	0	0	0	0	0.091	0.045	0	0.045	0.091	0	0.045	0.091	0.045	0.136	0.091	0.091	0.091	0.045	0.045	22	2523.86	2.513	4.029	0.002	11.852	1.441	0.091	66.364	0.227
AP01804	GIRCPKSWKCKAFKQRVLKRLLAMLRQHAF	train		0.1	0.067	0	0	0.067	0.033	0.033	0.033	0.167	0.133	0.033	0	0.033	0.067	0.133	0.033	0	0.033	0.033	0	30	3614.46	1.945	8.721	0.002	11.805	37.003	0.1	84.667	0.467
AP01814	KIAKVALKAL	train		0.3	0	0	0	0	0	0	0.1	0.3	0.2	0	0	0	0	0	0	0	0.1	0	0	10	1054.37	-0.758	2.988	0.003	10.987	-16.47	0	176	0.7
AP01820	VIVFVASVAAEMMQHVYCAASKKC	train		0.208	0.083	0	0.042	0.042	0	0.042	0.042	0.083	0	0.083	0	0	0.042	0	0.083	0	0.208	0	0.042	24	2586.13	-0.39	0.721	0	8.092	-1.437	0.083	97.5	0.667
AP01822	FLPAVIRVAANVLPTAFCAISKKC	train		0.208	0.083	0	0	0.083	0	0	0.083	0.083	0.083	0	0.042	0.083	0	0.042	0.042	0.042	0.125	0	0	24	2533.11	-0.448	2.681	0.001	9.871	33.658	0.083	122.083	0.667
AP01823	LPFVAGVAAEMMQHVYCAASKKC	train		0.217	0.087	0	0.043	0.043	0.043	0.043	0	0.087	0.043	0.087	0	0.043	0.043	0	0.043	0	0.13	0	0.043	23	2454.96	-0.244	0.721	0	8.092	18.504	0.087	76.522	0.609
AP01824	FLPKLFAKITKKNMAHIR	train		0.111	0	0	0	0.111	0	0.056	0.111	0.222	0.111	0.056	0.056	0.056	0	0.056	0	0.056	0	0	0	18	2156.69	1.077	5.029	0.002	11.752	37.261	0.111	97.778	0.5
AP01825	IDPFVAGVAAEMMQHVYCAASKKC	train		0.208	0.083	0.042	0.042	0.042	0.042	0.042	0.042	0.083	0	0.083	0	0.042	0.042	0	0.042	0	0.125	0	0.042	24	2570.05	0.129	-0.279	0	6.922	10.125	0.083	73.333	0.583
AP01826	INPFVAGVAAEMMQHVYCAASKKC	train		0.208	0.083	0	0.042	0.042	0.042	0.042	0.042	0.083	0	0.083	0.042	0.042	0.042	0	0.042	0	0.125	0	0.042	24	2569.06	0.042	0.721	0	8.092	8.925	0.083	73.333	0.583
AP01827	ILPFVAGVAAEMMKHVYCAASKKC	train		0.208	0.083	0	0.042	0.042	0.042	0.042	0.042	0.125	0.042	0.083	0	0.042	0	0	0.042	0	0.125	0	0.042	24	2568.16	-0.439	1.721	0.001	8.852	29.317	0.083	89.583	0.625
AP01828	IIPFVAGVAAEMMEHVYCAASKKC	train		0.208	0.083	0	0.083	0.042	0.042	0.042	0.083	0.083	0	0.083	0	0.042	0	0	0.042	0	0.125	0	0.042	24	2569.1	-0.386	-0.278	0	6.924	8.925	0.083	89.583	0.625
AP01829	QLPFVAGVACEMCQCVYCAASKKC	train		0.167	0.208	0	0.042	0.042	0.042	0	0	0.083	0.042	0.042	0	0.042	0.083	0	0.042	0	0.125	0	0.042	24	2553.1	-0.184	0.217	0	7.528	31.375	0.083	69.167	0.625
AP01830	ILPFVAGVAAEMMEHVYCAASKKC	train		0.208	0.083	0	0.083	0.042	0.042	0.042	0.042	0.083	0.042	0.083	0	0.042	0	0	0.042	0	0.125	0	0.042	24	2569.1	-0.386	-0.278	0	6.924	26.175	0.083	89.583	0.625
AP01831	ILPFVAGVAAMEMEHVYCAASKKC	train		0.208	0.083	0	0.083	0.042	0.042	0.042	0.042	0.083	0.042	0.083	0	0.042	0	0	0.042	0	0.125	0	0.042	24	2569.1	-0.386	-0.278	0	6.924	27.375	0.083	89.583	0.625
AP01832	FLPAVLLVATHVLPTVFCAITRKC	train		0.125	0.083	0	0	0.083	0	0.042	0.042	0.042	0.167	0	0	0.083	0	0.042	0	0.125	0.167	0	0	24	2613.24	-0.911	1.723	0.001	8.93	33.658	0.083	142.083	0.667
AP01833	LAFVAGVAAEMMQHVYCAASKKC	train		0.261	0.087	0	0.043	0.043	0.043	0.043	0	0.087	0.043	0.087	0	0	0.043	0	0.043	0	0.13	0	0.043	23	2428.92	-0.323	0.721	0	8.092	1.757	0.087	80.87	0.652
AP01834	GILDTFKNMALNAAKSAGVSVLNALSCKLSKTC	train		0.152	0.061	0.03	0	0.03	0.061	0	0.03	0.121	0.152	0.03	0.091	0	0	0	0.121	0.061	0.061	0	0	33	3369.98	0.399	2.68	0.001	9.693	18.636	0.03	103.636	0.515
AP01835	GLLDTFKNMALNAAKSAGVSVLNALSCKLSKTC	train		0.152	0.061	0.03	0	0.03	0.061	0	0	0.121	0.182	0.03	0.091	0	0	0	0.121	0.061	0.061	0	0	33	3369.98	0.399	2.68	0.001	9.693	15.373	0.03	103.636	0.515
AP01836	GLLDTFKNMAINAAHGAGVSVLNALSCKLKKTC	train		0.152	0.061	0.03	0	0.03	0.091	0.03	0.03	0.121	0.152	0.03	0.091	0	0	0	0.061	0.061	0.061	0	0	33	3390.02	0.305	2.722	0.001	9.693	4.512	0.03	103.636	0.515
AP01837	GLLDTFKNLAINAAESAGVSVLNSLSCKLSKTC	train		0.121	0.061	0.03	0.03	0.03	0.061	0	0.03	0.091	0.182	0	0.091	0	0	0	0.152	0.061	0.061	0	0	33	3368.89	0.517	0.681	0	8.091	17.47	0.03	112.424	0.485
AP01838	GLLDGILNANFNAAKSAGTSVLNALSCKLSKTC	train		0.152	0.061	0.03	0	0.03	0.091	0	0.03	0.091	0.182	0	0.121	0	0	0	0.121	0.061	0.03	0	0	33	3295.8	0.448	1.68	0.001	8.897	13.139	0.03	106.667	0.485
AP01839	GVLATVKNLLIGTGDGAAQSVLKTLSCKLSNDC	train		0.091	0.061	0.061	0	0	0.121	0	0.03	0.091	0.182	0	0.061	0	0.03	0	0.091	0.091	0.091	0	0	33	3290.82	0.379	0.681	0	8.091	19.155	0	118.182	0.455
AP01840	GVLGTVKDLLIGAGKSAAQSTLKTLSCKISNDC	train		0.091	0.061	0.061	0	0	0.121	0	0.061	0.121	0.152	0	0.03	0	0.03	0	0.121	0.091	0.061	0	0	33	3292.84	0.572	1.68	0.001	8.883	19.155	0	109.394	0.424
AP01841	GVLATVKNLLNGTGDGAAQSVLKTLSCKLSNDC	train		0.091	0.061	0.061	0	0	0.121	0	0	0.091	0.182	0	0.091	0	0.03	0	0.091	0.091	0.091	0	0	33	3291.76	0.729	0.681	0	8.091	14.6	0	106.364	0.424
AP01842	FIFPKKNIINSLFGR	train		0	0	0	0	0.2	0.067	0	0.2	0.133	0.067	0	0.133	0.067	0	0.067	0.067	0	0	0	0	15	1794.15	0.876	2.989	0.002	11.572	51.467	0.2	104	0.467
AP01843	GLLDTIKNMALNAAKSAGVSVLNSLSCKLSKTC	train		0.121	0.061	0.03	0	0	0.061	0	0.03	0.121	0.182	0.03	0.091	0	0	0	0.152	0.061	0.061	0	0	33	3351.97	0.498	2.68	0.001	9.693	13.615	0	112.424	0.485
AP01844	GLIDTIKNMALNAAKSAGVSVLNTLSCKLSKTC	train		0.121	0.061	0.03	0	0	0.061	0	0.061	0.121	0.152	0.03	0.091	0	0	0	0.121	0.091	0.061	0	0	33	3365.99	0.473	2.68	0.001	9.693	11.042	0	112.424	0.485
AP01845	SVLGTVKDLLIGAGKSAAQSVLTANSCKLSNSC	train		0.121	0.061	0.03	0	0	0.091	0	0.03	0.091	0.152	0	0.061	0	0.03	0	0.182	0.061	0.091	0	0	33	3236.73	0.469	1.68	0.001	8.897	31.606	0	109.394	0.455
AP01846	SFLDTLKNLAISAAKGAGQSVLSTLSCKLSETC	train		0.121	0.061	0.03	0.03	0.03	0.061	0	0.03	0.091	0.182	0	0.03	0	0.03	0	0.182	0.091	0.03	0	0	33	3357.86	0.586	0.681	0	8.091	23.882	0.03	103.636	0.455
AP01847	GLLDTIKNMALNAAKSAGVSVLNSLSCKDSKTC	train		0.121	0.061	0.061	0	0	0.061	0	0.03	0.121	0.152	0.03	0.091	0	0	0	0.152	0.061	0.061	0	0	33	3353.9	0.911	1.68	0.001	8.883	22.024	0	100.606	0.455
AP01848	GLLDTIKNMALNAAKSAGVSVLNTLSCKLSKTC	train		0.121	0.061	0.03	0	0	0.061	0	0.03	0.121	0.182	0.03	0.091	0	0	0	0.121	0.091	0.061	0	0	33	3365.99	0.473	2.68	0.001	9.693	11.042	0	112.424	0.485
AP01849	TSRCIFYRRKKCS	train		0	0.154	0	0	0.077	0	0	0.077	0.154	0	0	0	0	0	0.231	0.154	0.077	0	0	0.077	13	1647.97	4.224	4.679	0.003	10.754	80.178	0.154	30	0.308
AP01850	SFLSTFKELAINAAKNAGQSILHTLSCKLDKTC	train		0.121	0.061	0.03	0.03	0.061	0.03	0.03	0.061	0.121	0.152	0	0.061	0	0.03	0	0.121	0.091	0	0	0	33	3554.11	0.951	1.722	0	8.885	30.482	0.061	94.848	0.455
AP01851	SFLSTFKELAINAAKNAGQSLLHTLSCKLDKTC	train		0.121	0.061	0.03	0.03	0.061	0.03	0.03	0.03	0.121	0.182	0	0.061	0	0.03	0	0.121	0.091	0	0	0	33	3554.11	0.951	1.722	0	8.885	24.645	0.061	94.848	0.455
AP01852	SVMGTVKDLLIGAGKSAAQSVLKSLSCKISNDC	train		0.091	0.061	0.061	0	0	0.091	0	0.061	0.121	0.121	0.03	0.03	0	0.03	0	0.182	0.03	0.091	0	0	33	3324.9	0.606	1.68	0.001	8.883	19.155	0	106.364	0.455
AP01853	SVMGTVKDLLIGAGKSAAQSVLKSLSCKLSNDC	train		0.091	0.061	0.061	0	0	0.091	0	0.03	0.121	0.152	0.03	0.03	0	0.03	0	0.182	0.03	0.091	0	0	33	3324.9	0.606	1.68	0.001	8.883	19.155	0	106.364	0.455
AP01854	SVMGTVKDLLIGAGKSAAQSVLKALSCKLSKDC	train		0.121	0.061	0.061	0	0	0.091	0	0.03	0.152	0.152	0.03	0	0	0.03	0	0.152	0.03	0.091	0	0	33	3322.97	0.415	2.679	0.001	9.633	19.155	0	109.394	0.485
AP01860	ATNIPFKVHFRCKAAFC	train		0.176	0.118	0	0	0.176	0	0.059	0.059	0.118	0	0	0.059	0.059	0	0.059	0	0.059	0.059	0	0	17	1953.34	0.824	2.722	0.001	9.872	16.118	0.176	57.647	0.588
AP01862	AVNIPFKVHFRCKAAFC	train		0.176	0.118	0	0	0.176	0	0.059	0.059	0.118	0	0	0.059	0.059	0	0.059	0	0	0.118	0	0	17	1951.37	0.435	2.722	0.001	9.872	24.959	0.176	74.706	0.647
AP01866	GIFTLIKGAAKLIGKTVAKEAGKTGLELMACKITNQC	train		0.135	0.054	0	0.054	0.027	0.135	0	0.108	0.162	0.108	0.027	0.027	0	0.027	0	0	0.108	0.027	0	0	37	3821.63	0.117	3.68	0.001	10.065	-3.849	0.027	105.676	0.486
AP01867	GLFTLIKGAAKLIGKTTAKEAGKTGKLEMACKITNQC	train		0.135	0.054	0	0.054	0.027	0.135	0	0.081	0.189	0.108	0.027	0.027	0	0.027	0	0	0.135	0	0	0	37	3838.62	0.579	4.679	0.001	10.308	-6.143	0.027	87.297	0.432
AP01868	GFMNTAKNVAKNVAVTLLDNLKCKITGGC	train		0.103	0.069	0.034	0	0.034	0.103	0	0.034	0.138	0.103	0.034	0.138	0	0	0	0	0.103	0.103	0	0	29	3024.59	0.595	2.68	0.001	9.693	-0.728	0.034	94.138	0.483
AP01869	GLFTLIKGAYKNDAPTVACN	train		0.15	0.05	0.05	0	0.05	0.1	0	0.05	0.1	0.1	0	0.1	0.05	0	0	0	0.1	0.05	0	0.05	20	2096.41	0.401	0.833	0	8.681	28.365	0.1	88	0.45
AP01870	GVFTLIKGATQLIGKTLGKEVGKTGLELMACKITKQC	train		0.054	0.054	0	0.054	0.027	0.162	0	0.081	0.162	0.135	0.027	0	0	0.054	0	0	0.135	0.054	0	0	37	3879.71	0.169	3.68	0.001	10.065	6.603	0.027	105.405	0.432
AP01871	GVFTLLKGATQLIGKTLGKELGKTGLELMACKITNQC	train		0.054	0.054	0	0.054	0.027	0.162	0	0.054	0.135	0.189	0.027	0.027	0	0.054	0	0	0.135	0.027	0	0	37	3879.67	0.175	2.68	0.001	9.633	-3.592	0.027	108.108	0.432
AP01872	GVFTLIKGATQLIGKTLGKELGKTGLELMACKITEQC	train		0.054	0.054	0	0.081	0.027	0.162	0	0.081	0.135	0.162	0.027	0	0	0.054	0	0	0.135	0.027	0	0	37	3894.68	0.179	1.681	0	8.87	12.919	0.027	108.108	0.432
AP01873	GVFTLIKGATQLIGKTLGKELGKTGLEIMACKITKQC	train		0.054	0.054	0	0.054	0.027	0.162	0	0.108	0.162	0.135	0.027	0	0	0.054	0	0	0.135	0.027	0	0	37	3893.74	0.145	3.68	0.001	10.065	14.103	0.027	108.108	0.432
AP01874	GLFSKFAGKGIVNFLIEGVE	train		0.05	0	0	0.1	0.15	0.2	0	0.1	0.1	0.1	0	0.05	0	0	0	0.05	0	0.1	0	0	20	2125.47	-0.376	-0.01	0	6.875	6.975	0.15	112	0.5
AP01875	GLLSGVLGVGKKIVCGLSGLC	train		0	0.095	0	0	0	0.286	0	0.048	0.095	0.238	0	0	0	0	0	0.095	0	0.143	0	0	21	1973.46	-1.521	1.681	0.001	8.913	-6.648	0	152.857	0.524
AP01876	GIFGKILGVGKKTLCELSGMC	train		0	0.095	0	0.048	0.048	0.238	0	0.095	0.143	0.143	0.048	0	0	0	0	0.048	0.048	0.048	0	0	21	2154.67	-0.562	1.681	0.001	8.897	-1.519	0.048	106.667	0.476
AP01877	GIFLKVLGVGKKVLCGVSGLC	train		0	0.095	0	0	0.048	0.238	0	0.048	0.143	0.19	0	0	0	0	0	0.048	0	0.19	0	0	21	2090.65	-1.474	2.68	0.001	9.77	-14.733	0.048	148.095	0.571
AP01878	GLISGILGVGKKLVCGLSGLC	train		0	0.095	0	0	0	0.286	0	0.095	0.095	0.238	0	0	0	0	0	0.095	0	0.095	0	0	21	1987.48	-1.563	1.681	0.001	8.913	2.524	0	157.619	0.524
AP01879	GLISGILGVGKMLVCGLSGLC	train		0	0.095	0	0	0	0.286	0	0.095	0.048	0.238	0.048	0	0	0	0	0.095	0	0.095	0	0	21	1990.51	-1.939	0.681	0	8.095	22.09	0	157.619	0.571
AP01880	GLISGLLGVGKMLVCGLSGLC	train		0	0.095	0	0	0	0.286	0	0.048	0.048	0.286	0.048	0	0	0	0	0.095	0	0.095	0	0	21	1990.51	-1.939	0.681	0	8.095	16.962	0	157.619	0.571
AP01881	GLFTLIKGAYKLDAPTVACN	train		0.15	0.05	0.05	0	0.05	0.1	0	0.05	0.1	0.15	0	0.05	0.05	0	0	0	0.1	0.05	0	0.05	20	2095.47	-0.178	0.833	0	8.681	24.12	0.1	107.5	0.5
AP01882	GILGNIVGMGKKIVCGLSGLC	train		0	0.095	0	0	0	0.286	0	0.143	0.095	0.143	0.048	0.048	0	0	0	0.048	0	0.095	0	0	21	2032.55	-1.286	1.681	0.001	8.913	11.319	0	139.048	0.524
AP01883	GILGNIVGMGKKVVCGLSGLC	train		0	0.095	0	0	0	0.286	0	0.095	0.095	0.143	0.048	0.048	0	0	0	0.048	0	0.143	0	0	21	2018.52	-1.244	1.681	0.001	8.913	15.362	0	134.286	0.524
AP01884	GILSGVLGMGKKIVCGLRGLC	train		0	0.095	0	0	0	0.286	0	0.095	0.095	0.19	0.048	0	0	0	0.048	0.048	0	0.095	0	0	21	2074.63	-0.892	2.681	0.001	9.871	7.652	0	139.048	0.524
AP01885	GILGNIVGMGKQVVCGLSGLC	train		0	0.095	0	0	0	0.286	0	0.095	0.048	0.143	0.048	0.048	0	0.048	0	0.048	0	0.143	0	0	21	2018.48	-1.245	0.681	0	8.095	27.071	0	134.286	0.524
AP01886	VVKCSYRLGSPDSQCN	train		0	0.125	0.063	0	0	0.063	0	0	0.063	0.063	0	0.063	0.063	0.063	0.063	0.188	0	0.125	0	0.063	16	1755.98	2.201	0.679	0	8.087	39.119	0.063	60.625	0.313
AP01887	GFMDTAKNVAKNMAGNLLDNLKCKITKAC	train		0.138	0.069	0.069	0	0.034	0.069	0	0.034	0.172	0.103	0.069	0.138	0	0	0	0	0.069	0.034	0	0	29	3113.71	1.166	2.679	0.001	9.633	15.097	0.034	77.586	0.483
AP01888	GFMDTAKNVAKNMAVTLLDNLKCKITKAC	train		0.138	0.069	0.069	0	0.034	0.034	0	0.034	0.172	0.103	0.069	0.103	0	0	0	0	0.103	0.069	0	0	29	3142.79	0.919	2.679	0.001	9.633	15.097	0.034	87.586	0.517
AP01889	GFMDTAKNVAKNEAGNLLDNLKCKITKAC	train		0.138	0.069	0.069	0.034	0.034	0.069	0	0.034	0.172	0.103	0.034	0.138	0	0	0	0	0.069	0.034	0	0	29	3111.62	1.482	1.68	0.001	8.87	10.841	0.034	77.586	0.448
AP01890	GFMATAKNVAKNMDVTLLDNLKCKITKAC	train		0.138	0.069	0.069	0	0.034	0.034	0	0.034	0.172	0.103	0.069	0.103	0	0	0	0	0.103	0.069	0	0	29	3142.79	0.919	2.679	0.001	9.633	20.279	0.034	87.586	0.517
AP01891	RFIYMKGFGKPRFGKR	train		0	0	0	0	0.188	0.188	0	0.063	0.188	0	0.063	0	0.063	0	0.188	0	0	0	0	0.063	16	1988.41	2.657	5.986	0.003	11.912	31.869	0.25	24.375	0.313
AP01892	IPWKLPATFRPVERPFSKPFCRKD	train		0.042	0.042	0.042	0.042	0.125	0	0	0.042	0.125	0.042	0	0	0.208	0	0.125	0.042	0.042	0.042	0.042	0	24	2916.45	2.278	3.835	0.001	10.883	61.821	0.167	48.75	0.333
AP01893	AAPRGGKGFFCKLFKDC	train		0.118	0.118	0.059	0	0.176	0.176	0	0	0.176	0.059	0	0	0.059	0	0.059	0	0	0	0	0	17	1845.2	1.025	2.68	0.001	9.766	-5.253	0.176	34.706	0.471
AP01894	FLPLLAGVVANFLPQIICKIARKC	train		0.125	0.083	0	0	0.083	0.042	0	0.125	0.083	0.167	0	0.042	0.083	0.042	0.042	0	0	0.083	0	0	24	2628.3	-0.8	2.681	0.001	9.871	23.858	0.083	150.417	0.667
AP01895	FLGSLLGLVGKVVPTLFCKISKKC	train		0	0.083	0	0	0.083	0.125	0	0.042	0.167	0.208	0	0	0.042	0	0	0.083	0.042	0.125	0	0	24	2551.21	-0.892	3.68	0.001	10.265	3.458	0.083	133.75	0.542
AP01896	GLMSTLKDFGKTAAKEIAQSLLSTASCKLAKTC	train		0.152	0.061	0.03	0.03	0.03	0.061	0	0.03	0.152	0.152	0.03	0	0	0.03	0	0.121	0.121	0	0	0	33	3417.04	0.738	2.68	0.001	9.633	42.039	0.03	86.061	0.455
AP01897	GILDTLKEFGKTAAKGIAQSLLSTASCKLAKTC	train		0.152	0.061	0.03	0.03	0.03	0.091	0	0.061	0.152	0.152	0	0	0	0.03	0	0.091	0.121	0	0	0	33	3368.97	0.529	2.68	0.001	9.633	18.736	0.03	97.879	0.455
AP01899	FLKPLFNAALKLLP	train		0.143	0	0	0	0.143	0	0	0	0.143	0.357	0	0.071	0.143	0	0	0	0	0	0	0	14	1584.99	-1.174	1.989	0.001	10.709	-0.536	0.143	153.571	0.643
AP01900	FLPVLAGVLSRA	train		0.167	0	0	0	0.083	0.083	0	0	0	0.25	0	0	0.083	0	0.083	0.083	0	0.167	0	0	12	1242.51	-1.005	0.99	0.001	10.742	57.317	0.083	162.5	0.667
AP01901	GLASFLGKALKAGLKIGSHLLGGAPQQ	train		0.148	0	0	0	0.037	0.222	0.037	0.037	0.111	0.222	0	0	0.037	0.074	0	0.074	0	0	0	0	27	2633.11	-0.411	3.03	0.001	10.987	19.878	0.037	115.926	0.444
AP01902	GFGSFLGKALKAALKIGANVLGGAPQQ	train		0.185	0	0	0	0.074	0.222	0	0.037	0.111	0.148	0	0.037	0.037	0.074	0	0.037	0	0.037	0	0	27	2614.06	-0.427	2.988	0.001	10.987	16.733	0.074	101.481	0.481
AP01903	GFGSFLGKALKAALKIGANVLGGAPEQ	train		0.185	0	0	0.037	0.074	0.222	0	0.037	0.111	0.148	0	0.037	0.037	0.037	0	0.037	0	0.037	0	0	27	2615.05	-0.38	1.989	0.001	10.422	16.037	0.074	101.481	0.481
AP01904	GFGSFLGKALKAALKIGADVLGGAPQQ	train		0.185	0	0.037	0	0.074	0.222	0	0.037	0.111	0.148	0	0	0.037	0.074	0	0.037	0	0.037	0	0	27	2615.05	-0.35	1.988	0.001	10.422	13.589	0.074	101.481	0.481
AP01905	GFGSLLGKALKIGTNLL	train		0.059	0	0	0	0.059	0.235	0	0.059	0.118	0.294	0	0.059	0	0	0	0.059	0.059	0	0	0	17	1702.05	-0.845	1.989	0.001	10.709	-19.406	0.059	143.529	0.471
AP01906	GIGSLLAKAAKLGANLL	train		0.235	0	0	0	0	0.176	0	0.059	0.118	0.294	0	0.059	0	0	0	0.059	0	0	0	0	17	1609.96	-1.085	1.989	0.001	10.709	-5.571	0	161.176	0.588
AP01907	GIGSALAKAAKLVAGIV	train		0.294	0	0	0	0	0.176	0	0.118	0.118	0.118	0	0	0	0	0	0.059	0	0.118	0	0	17	1538.88	-1.478	1.989	0.001	10.709	-10.565	0	155.294	0.647
AP01908	AALRGCWTKSIPPKPCPGKR	train		0.1	0.1	0	0	0	0.1	0	0.05	0.15	0.05	0	0	0.2	0	0.1	0.05	0.05	0	0.05	0	20	2166.62	1.612	4.68	0.002	10.914	41.545	0.05	49	0.3
AP01909	SALVGCWTKSYPPKPCFGR	train		0.053	0.105	0	0	0.053	0.105	0	0	0.105	0.053	0	0	0.158	0	0.053	0.105	0.053	0.053	0.053	0.053	19	2097.47	0.79	2.679	0.001	9.629	18.253	0.158	41.053	0.316
AP01910	SALVGCGTKSYPPKPCFGR	train		0.053	0.105	0	0	0.053	0.158	0	0	0.105	0.053	0	0	0.158	0	0.053	0.105	0.053	0.053	0	0.053	19	1968.31	0.863	2.679	0.001	9.629	9.232	0.105	41.053	0.316
AP01911	SALVGCWTKSYPPNPCFGRG	train		0.05	0.1	0	0	0.05	0.15	0	0	0.05	0.05	0	0.05	0.15	0	0.05	0.1	0.05	0.05	0.05	0.05	20	2140.45	0.758	1.679	0.001	8.875	15.925	0.15	39	0.3
AP01912	SALVGCWTKSWPPKPCFGRG	train		0.05	0.1	0	0	0.05	0.15	0	0	0.1	0.05	0	0	0.15	0	0.05	0.1	0.05	0.05	0.1	0	20	2177.56	0.58	2.681	0.001	9.871	7.425	0.15	39	0.3
AP01913	SALVGCWTKSWPPKPCFGR	train		0.053	0.105	0	0	0.053	0.105	0	0	0.105	0.053	0	0	0.158	0	0.053	0.105	0.053	0.053	0.105	0	19	2120.51	0.66	2.681	0.001	9.871	11.758	0.158	41.053	0.316
AP01914	AAFRGCWTKNYSPKPCL	train		0.118	0.118	0	0	0.059	0.059	0	0	0.118	0.059	0	0.059	0.118	0	0.059	0.059	0.059	0	0.059	0.059	17	1942.27	1.26	2.679	0.001	9.629	37.812	0.176	34.706	0.353
AP01917	GLWDSIKNFGKTIALNVMDKIKCKIGGGCPP	train		0.032	0.065	0.065	0	0.032	0.161	0	0.129	0.161	0.065	0.032	0.065	0.065	0	0	0.032	0.032	0.032	0.032	0	31	3304.96	0.456	2.679	0.001	9.633	22.635	0.065	88.065	0.387
AP01918	IGVIKLSLCEEERNADEEKRRDDPDEMDVEVEKR	train		0.029	0.029	0.147	0.235	0	0.029	0	0.059	0.088	0.059	0.029	0.029	0.029	0	0.118	0.029	0	0.088	0	0	34	4046.42	4.302	-6.16	-0.002	4.056	68.415	0	74.412	0.294
AP01920	FTSKKSMLLFFFLGTISLSLCQ	train		0	0.045	0	0	0.182	0.045	0	0.045	0.091	0.227	0.045	0	0	0.045	0	0.182	0.091	0	0	0	22	2512.05	-0.483	1.835	0.001	9.859	2.259	0.182	106.364	0.545
AP01921	ILPIIGKILSTIF	train		0	0	0	0	0.077	0.077	0	0.385	0.077	0.154	0	0	0.077	0	0	0.077	0.077	0	0	0	13	1427.82	-2.065	0.989	0.001	10.025	40.615	0.077	210	0.615
AP01922	GMWSKILGHLIR	train		0	0	0	0	0	0.167	0.083	0.167	0.083	0.167	0.083	0	0	0	0.083	0.083	0	0	0.083	0	12	1410.73	0.191	2.031	0.001	11.4	18.142	0.083	130	0.417
AP01923	GKWMSLLKHILK	train		0	0	0	0	0	0.083	0.083	0.083	0.25	0.25	0.083	0	0	0	0	0.083	0	0	0.083	0	12	1453.84	-0.049	3.03	0.002	10.987	96.958	0.083	130	0.417
AP01924	FLPVILPVIGKLLNGIL	train		0	0	0	0	0.059	0.118	0	0.176	0.059	0.294	0	0.059	0.118	0	0	0	0	0.118	0	0	17	1819.33	-2.359	0.989	0.001	10.025	53.565	0.059	217.647	0.647
AP01925	GLLDAIKDTAQNLFANVLDKIKCKFTKC	train		0.107	0.071	0.107	0	0.071	0.036	0	0.071	0.179	0.143	0	0.071	0	0.036	0	0	0.071	0.036	0	0	28	3111.69	1.051	1.68	0.001	8.87	-7.854	0.071	104.643	0.5
AP01926	VIGSILGALASGLPTLISWIKNR	train		0.087	0	0	0	0	0.13	0	0.174	0.043	0.174	0	0.043	0.043	0	0.043	0.13	0.043	0.043	0.043	0	23	2379.85	-0.534	1.989	0.001	11.4	18.93	0.043	156.957	0.478
AP01927	GLFNVFKKVGKNVLKNVAGSLMDNLKCKVSGEC	train		0.03	0.061	0.03	0.03	0.061	0.121	0	0	0.182	0.121	0.03	0.121	0	0	0	0.061	0	0.152	0	0	33	3541.23	0.784	3.679	0.001	10.065	0.736	0.061	94.242	0.455
AP01928	GLFSAFKKVGKNVLKNVAGSLMDNLKCKVSGEC	train		0.061	0.061	0.03	0.03	0.061	0.121	0	0	0.182	0.121	0.03	0.091	0	0	0	0.091	0	0.121	0	0	33	3486.15	0.753	3.679	0.001	10.065	0.736	0.061	88.485	0.455
AP01929	GIFALIKTAAKFVGKNLLKQAGKAGLEHLACKANNQC	train		0.189	0.054	0	0.027	0.054	0.108	0.027	0.054	0.162	0.135	0	0.081	0	0.054	0	0	0.027	0.027	0	0	37	3870.61	0.403	4.721	0.001	10.4	8.114	0.054	100.541	0.514
AP01930	GIFSLIKTAAKFVGKNLLKQAGKAGVEHLACKANNQC	train		0.162	0.054	0	0.027	0.054	0.108	0.027	0.054	0.162	0.108	0	0.081	0	0.054	0	0.027	0.027	0.054	0	0	37	3872.58	0.568	4.721	0.001	10.4	8.114	0.054	95.135	0.486
AP01931	FLPIAGKLLSGLSGLL	train		0.063	0	0	0	0.063	0.188	0	0.063	0.063	0.375	0	0	0.063	0	0	0.125	0	0	0	0	16	1598.97	-1.856	0.989	0.001	10.025	10.8	0.063	176.875	0.563
AP01932	FFPIVGKLLFGLSGLL	train		0	0	0	0	0.188	0.188	0	0.063	0.063	0.313	0	0	0.063	0	0	0.063	0	0.063	0	0	16	1721.14	-2.273	0.989	0.001	10.025	0.188	0.188	164.375	0.625
AP01933	FFPIVGKLLSGLSGLL	train		0	0	0	0	0.125	0.188	0	0.063	0.063	0.313	0	0	0.063	0	0	0.125	0	0.063	0	0	16	1661.04	-1.874	0.989	0.001	10.025	0.188	0.125	164.375	0.563
AP01934	FFPIVGKLLFGLFGLL	train		0	0	0	0	0.25	0.188	0	0.063	0.063	0.313	0	0	0.063	0	0	0	0	0.063	0	0	16	1781.24	-2.672	0.989	0.001	10.025	0.188	0.25	164.375	0.688
AP01935	FLPIVGKLLSGLSGLS	train		0	0	0	0	0.063	0.188	0	0.063	0.063	0.313	0	0	0.063	0	0	0.188	0	0.063	0	0	16	1600.95	-1.476	0.989	0.001	10.025	0.188	0.063	164.375	0.5
AP01936	FFPIVGKLLSGLL	train		0	0	0	0	0.154	0.154	0	0.077	0.077	0.308	0	0	0.077	0	0	0.077	0	0.077	0	0	13	1403.75	-2.118	0.989	0.001	10.025	-2.077	0.154	172.308	0.615
AP01937	FFPIVGKLLFGLL	train		0	0	0	0	0.231	0.154	0	0.077	0.077	0.308	0	0	0.077	0	0	0	0	0.077	0	0	13	1463.85	-2.608	0.989	0.001	10.025	-2.077	0.231	172.308	0.692
AP01938	FFPIVGKLLS	train		0	0	0	0	0.2	0.1	0	0.1	0.1	0.2	0	0	0.1	0	0	0.1	0	0.1	0	0	10	1120.39	-1.675	0.989	0.001	10.025	-5.7	0.2	146	0.6
AP01939	CVISAGWNHKIRCKLTGNC	train		0.053	0.158	0	0	0	0.105	0.053	0.105	0.105	0.053	0	0.105	0	0	0.053	0.053	0.053	0.053	0.053	0	19	2103.5	1.119	2.569	0.001	9.021	11.568	0.053	82.105	0.421
AP01940	FKTWKRPPFQTSCWGIIKE	train		0	0.053	0	0.053	0.105	0.053	0	0.105	0.158	0	0	0	0.105	0.053	0.053	0.053	0.105	0	0.105	0	19	2352.76	1.567	2.835	0.001	10.414	56.447	0.211	41.053	0.263
AP01941	CVHWQTNTARTSCIGP	train		0.063	0.125	0	0	0	0.063	0.063	0.063	0	0	0	0.063	0.063	0.063	0.063	0.063	0.188	0.063	0.063	0	16	1773.99	1.642	0.724	0	8.104	8.538	0.063	48.75	0.313
AP01942	DCTRWIIGINGRICRD	train		0	0.125	0.125	0	0	0.125	0	0.25	0	0	0	0.063	0	0	0.188	0	0.063	0	0.063	0	16	1891.18	2.81	0.682	0	8.097	50.85	0.063	97.5	0.375
AP01943	SLWETIKNAGKGFIQNLDKIR	train		0.048	0	0.048	0.048	0.048	0.095	0	0.143	0.143	0.095	0	0.095	0	0.048	0.048	0.048	0.048	0	0.048	0	21	2431.8	1.823	1.989	0.001	10.411	0.586	0.095	97.619	0.333
AP01944	SLWETIKNAGKGFILNILDKIRCKVAGGCKT	train		0.065	0.065	0.032	0.032	0.032	0.129	0	0.129	0.161	0.097	0	0.065	0	0	0.032	0.032	0.065	0.032	0.032	0	31	3378.03	0.848	3.68	0.001	10.147	31.465	0.065	103.871	0.419
AP01945	FIGPVLKIAAGILPTAICKIFKKC	train		0.125	0.083	0	0	0.083	0.083	0	0.208	0.167	0.083	0	0	0.083	0	0	0	0.042	0.042	0	0	24	2545.25	-1.231	3.68	0.001	10.265	13.246	0.083	138.333	0.625
AP01946	FVGPVLKIAAGILPTAICKIYKKC	train		0.125	0.083	0	0	0.042	0.083	0	0.167	0.167	0.083	0	0	0.083	0	0	0	0.042	0.083	0	0.042	24	2547.23	-1.064	3.678	0.001	10.031	15.971	0.083	134.167	0.583
AP01947	FLGPIIKIATGILPTAICKFLKKC	train		0.083	0.083	0	0	0.083	0.083	0	0.208	0.167	0.125	0	0	0.083	0	0	0	0.083	0	0	0	24	2589.31	-1.085	3.68	0.001	10.265	7.946	0.083	138.333	0.583
AP01948	SIRDKIKTIAIDLAKSAGTGVLKTLICKLDKSC	train		0.091	0.061	0.091	0	0	0.061	0	0.152	0.182	0.121	0	0	0	0	0.03	0.091	0.091	0.03	0	0	33	3504.23	1.033	3.679	0.001	10.062	-1.006	0	124.242	0.455
AP01949	SIRDKIKTIAIDLAKSAGMGILKTLICKLDKSC	train		0.091	0.061	0.091	0	0	0.061	0	0.182	0.182	0.121	0.03	0	0	0	0.03	0.091	0.061	0	0	0	33	3548.34	0.858	3.679	0.001	10.062	7.403	0	127.273	0.485
AP01950	SIRDKIKTIAIDLAKSAGTGVLKTLICKLNKSC	train		0.091	0.061	0.061	0	0	0.061	0	0.152	0.182	0.121	0	0.03	0	0	0.03	0.091	0.091	0.03	0	0	33	3503.24	0.97	4.679	0.001	10.395	8.742	0	124.242	0.455
AP01951	FLPLVLGALSGILPKIL	train		0.059	0	0	0	0.059	0.118	0	0.118	0.059	0.353	0	0	0.118	0	0	0.059	0	0.059	0	0	17	1764.25	-2.419	0.989	0.001	10.025	39.747	0.059	206.471	0.647
AP01952	FFPLLFGALSSHLPKLF	train		0.059	0	0	0	0.235	0.059	0.059	0	0.059	0.294	0	0	0.118	0	0	0.118	0	0	0	0	17	1934.33	-1.309	1.031	0.001	10.025	33.412	0.235	120.588	0.588
AP01953	FALGAVTKLLPSLLCMITRKC	train		0.095	0.095	0	0	0.048	0.048	0	0.048	0.095	0.238	0.048	0	0.048	0	0.048	0.048	0.095	0.048	0	0	21	2278.89	-0.545	2.681	0.001	9.871	31.262	0.048	134.762	0.619
AP01954	FALGAVTKRLPSLFCLITRKC	train		0.095	0.095	0	0	0.095	0.048	0	0.048	0.095	0.19	0	0	0.048	0	0.095	0.048	0.095	0.048	0	0	21	2337.9	0.37	3.681	0.002	10.658	44.476	0.095	116.19	0.571
AP01956	GFGMALKLLKKVL	train		0.077	0	0	0	0.077	0.154	0	0	0.231	0.308	0.077	0	0	0	0	0	0	0.077	0	0	13	1417.85	-1.238	2.988	0.002	10.987	-7.4	0.077	150	0.615
AP01957	GTGLPMSERRKIMLMMR	train		0	0	0	0.059	0	0.118	0	0.059	0.059	0.118	0.235	0	0.059	0	0.176	0.059	0.059	0	0	0	17	2007.52	2.179	2.99	0.001	11.842	66.065	0	68.824	0.412
AP01958	GLPRKILCAIAKKKGKCKGPLKLVCKC	train		0.074	0.148	0	0	0	0.111	0	0.074	0.296	0.148	0	0	0.074	0	0.037	0	0	0.037	0	0	27	2897.78	0.526	8.37	0.003	10.675	2.237	0	104.815	0.481
AP01959	AILTTLANWARKFL	train		0.214	0	0	0	0.071	0	0	0.071	0.071	0.214	0	0.071	0	0	0.071	0	0.143	0	0.071	0	14	1617.93	0.131	1.989	0.001	11.4	4.9	0.143	132.857	0.571
AP01960	NILNTIINLAKKIL	train		0.071	0	0	0	0	0	0	0.286	0.143	0.214	0	0.214	0	0	0	0	0.071	0	0	0	14	1580.96	-0.19	1.989	0.001	10.709	56.057	0	202.143	0.571
AP01961	FLPLIASLAANFVPKIFCKITKKC	train		0.125	0.083	0	0	0.125	0	0	0.125	0.167	0.125	0	0.042	0.083	0	0	0.042	0.042	0.042	0	0	24	2666.35	-0.653	3.68	0.001	10.265	12.296	0.125	122.083	0.625
AP01962	FLPLIASVAANLVPKIFCKITKKC	train		0.125	0.083	0	0	0.083	0	0	0.125	0.167	0.125	0	0.042	0.083	0	0	0.042	0.042	0.083	0	0	24	2618.3	-0.697	3.68	0.001	10.265	18.558	0.083	134.167	0.625
AP01964	IKLSPETKDNLKKVLKGAIKGAIAVAKMV	train		0.138	0	0.034	0.034	0	0.069	0	0.103	0.241	0.103	0.034	0.034	0.034	0	0	0.034	0.034	0.103	0	0	29	3064.78	0.479	4.987	0.002	10.804	12.766	0	124.483	0.483
AP01965	LKIPGFVKDTLKKVAKGIFSAVAGAMTPS	train		0.138	0	0.034	0	0.069	0.103	0	0.069	0.172	0.069	0.034	0	0.069	0	0	0.069	0.069	0.103	0	0	29	2975.6	-0.061	3.987	0.001	10.858	-12.359	0.069	97.586	0.483
AP01966	IKIPAVVKDTLKKVAKGVLSAVAGALTQ	train		0.179	0	0.036	0	0	0.071	0	0.071	0.179	0.107	0	0	0.036	0.036	0	0.036	0.071	0.179	0	0	28	2819.44	-0.185	3.987	0.001	10.858	-11.789	0	139.286	0.536
AP01967	IKIPAFVKDTLKKVAKGVISAVAGALTQ	train		0.179	0	0.036	0	0.036	0.071	0	0.107	0.179	0.071	0	0	0.036	0.036	0	0.036	0.071	0.143	0	0	28	2867.48	-0.147	3.987	0.001	10.858	-11.789	0.036	128.929	0.536
AP01968	IKIPPIVKDTLKKVAKGVLSTIAGALST	train		0.107	0	0.036	0	0	0.071	0	0.143	0.179	0.107	0	0	0.071	0	0	0.071	0.107	0.107	0	0	28	2862.51	-0.103	3.987	0.001	10.858	-12.129	0	139.286	0.464
AP01969	GPVGLLSSPGSLPPVGGAP	train		0.053	0	0	0	0	0.263	0	0	0	0.158	0	0	0.263	0	0	0.158	0	0.105	0	0	19	1658.9	-1.008	-0.01	0	6	86.511	0	97.368	0.316
AP01971	VTSKSLCTPGCITGVLMCLTQNSCVSCNSCIRC	train		0	0.212	0	0	0	0.061	0	0.061	0.03	0.091	0.03	0.061	0.03	0.03	0.03	0.152	0.121	0.091	0	0	33	3426.11	0.505	0.911	0	7.735	45.333	0	85.455	0.485
AP01972	STIVCVSLRICNWSLRFCPSFKVRCPM	train		0	0.148	0	0	0.074	0	0	0.074	0.037	0.074	0.037	0.037	0.074	0	0.111	0.148	0.037	0.111	0.037	0	27	3146.84	0.947	3.373	0.001	9.116	24.015	0.111	90	0.519
AP01974	YGQSTHAVIYAQGYTYSSDWR	train		0.095	0	0.048	0	0	0.095	0.048	0.048	0	0	0	0	0	0.095	0.048	0.143	0.095	0.048	0.048	0.19	21	2453.58	1.833	0.024	0	7.586	38.767	0.238	41.905	0.19
AP01975	KQIMTQFFNFARSPAVKD	train		0.111	0	0.056	0	0.167	0	0	0.056	0.111	0	0.056	0.056	0.056	0.111	0.056	0.056	0.056	0.056	0	0	18	2128.46	1.92	1.989	0.001	10.68	62.172	0.167	48.889	0.444
AP01977	FLFSLIPSAISGLISAFK	train		0.111	0	0	0	0.167	0.056	0	0.167	0.056	0.167	0	0	0.056	0	0	0.222	0	0	0	0	18	1911.29	-1.326	0.989	0.001	10.025	10.194	0.167	141.111	0.611
AP01978	FIGAIARLLSKIF	train		0.154	0	0	0	0.154	0.077	0	0.231	0.077	0.154	0	0	0	0	0.077	0.077	0	0	0	0	13	1448.8	-0.865	1.989	0.001	11.4	-3.831	0.154	165.385	0.692
AP01980	IFGAIWNGIKSLF	train		0.077	0	0	0	0.154	0.154	0	0.231	0.077	0.077	0	0.077	0	0	0	0.077	0	0	0.077	0	13	1465.74	-1.236	0.989	0.001	10.025	-12.431	0.231	127.692	0.538
AP01997	TPGGIDFISGGPHVAQDVLNAIKNFFK	train		0.074	0	0.074	0	0.111	0.148	0.037	0.111	0.074	0.037	0	0.074	0.074	0.037	0	0.037	0.037	0.074	0	0	27	2843.21	0.515	0.031	0	7.688	5.689	0.111	86.667	0.407
AP01998	GFLGPLLKLGLKGVAKVIPHLIPSRQQ	train		0.037	0	0	0	0.037	0.148	0.037	0.074	0.111	0.222	0	0	0.111	0.074	0.037	0.037	0	0.074	0	0	27	2880.53	-0.196	4.03	0.001	11.677	20.307	0.037	140.741	0.444
AP01999	GFLGPLLKLGLKGAAKLLPQLLPSRQQ	train		0.074	0	0	0	0.037	0.148	0	0	0.111	0.333	0	0	0.111	0.111	0.037	0.037	0	0	0	0	27	2857.49	-0.113	3.988	0.001	11.677	40.696	0.037	137.407	0.444
AP02000	GFLGSLLKTGLKVGSNLL	train		0	0	0	0	0.056	0.222	0	0	0.111	0.333	0	0.056	0	0	0	0.111	0.056	0.056	0	0	18	1817.18	-0.733	1.989	0.001	10.709	-14.139	0.056	146.111	0.444
AP02001	GMATKAGTALGKVAKAVIGAAL	train		0.318	0	0	0	0	0.182	0	0.045	0.136	0.091	0.045	0	0	0	0	0	0.091	0.091	0	0	22	1999.43	-0.901	2.988	0.001	10.987	-0.282	0	111.364	0.591
AP02002	GLFLDTLKKFAKAGMEAVINPK	train		0.136	0	0.045	0.045	0.091	0.091	0	0.045	0.182	0.136	0.045	0.045	0.045	0	0	0	0.045	0.045	0	0	22	2391.88	0.345	1.988	0.001	10.258	-2.455	0.091	97.727	0.5
AP02003	GFWTTAAEGLKKFAKAGLASILNPK	train		0.2	0	0	0.04	0.08	0.12	0	0.04	0.16	0.12	0	0.04	0.04	0	0	0.04	0.08	0	0.04	0	25	2620.06	0.174	2.988	0.001	10.69	6.744	0.12	82.4	0.44
AP02004	GVWTTILGGLKKFAKGGLEALTNPK	train		0.08	0	0	0.04	0.04	0.2	0	0.04	0.16	0.16	0	0.04	0.04	0	0	0	0.12	0.04	0.04	0	25	2600.07	0.044	2.988	0.001	10.69	7.208	0.08	97.6	0.36
AP02005	GLMSSIGKALGGLIVDVLKPKTPAS	train		0.08	0	0.04	0	0	0.16	0	0.08	0.12	0.16	0.04	0	0.08	0	0	0.12	0.04	0.08	0	0	25	2452.96	-0.368	1.988	0.001	10.422	28.304	0	124.8	0.44
AP02006	GLLDALSGILGL	train		0.083	0	0.083	0	0	0.25	0	0.083	0	0.417	0	0	0	0	0	0.083	0	0	0	0	12	1141.36	-1.836	-1.01	-0.001	2.93	18.142	0	203.333	0.583
AP02007	GLLGTLGNLLNGLGL	train		0	0	0	0	0	0.333	0	0	0	0.467	0	0.133	0	0	0	0	0.067	0	0	0	15	1424.69	-1.553	-0.01	0	6	-12.007	0	182	0.467
AP02008	GLVSSIGKVLGGLLADVVKSKGQPA	train		0.08	0	0.04	0	0	0.2	0	0.04	0.12	0.16	0	0	0.04	0.04	0	0.12	0	0.16	0	0	25	2393.83	-0.319	1.988	0.001	10.422	22.912	0	132.4	0.44
AP02009	GLVSSIGKALGGLLVDVVKSKGQPA	train		0.08	0	0.04	0	0	0.2	0	0.04	0.12	0.16	0	0	0.04	0.04	0	0.12	0	0.16	0	0	25	2393.83	-0.319	1.988	0.001	10.422	23.692	0	132.4	0.44
AP02010	GLFGILGSVAKHVLPHVIPVVAEHL	train		0.08	0	0	0.04	0.04	0.12	0.12	0.08	0.04	0.16	0	0	0.08	0	0	0.04	0	0.2	0	0	25	2603.12	-1.176	0.115	0	7.945	25.148	0.04	159.6	0.56
AP02011	GLFDVIKKVASVIGLASP	train		0.111	0	0.056	0	0.056	0.111	0	0.111	0.111	0.111	0	0	0.056	0	0	0.111	0	0.167	0	0	18	1814.18	-0.759	0.989	0.001	9.84	31.278	0.056	146.111	0.556
AP02012	VKVGINGFGRIGRLVTRAAFHGKKVEVVAIND	train		0.094	0	0.031	0.031	0.063	0.156	0.031	0.094	0.094	0.031	0	0.063	0	0	0.094	0	0.031	0.188	0	0	32	3422	1.17	4.031	0.001	11.39	-15.069	0.063	112.5	0.469
AP02013	FIGKLISAASGLLSHL	train		0.125	0	0	0	0.063	0.125	0.063	0.125	0.063	0.25	0	0	0	0	0	0.188	0	0	0	0	16	1626.94	-1.099	1.031	0.001	10.025	-1.238	0.063	158.75	0.563
AP02019	ILGAIIPLVSGLLSHL	train		0.063	0	0	0	0	0.125	0.063	0.188	0	0.313	0	0	0.063	0	0	0.125	0	0.063	0	0	16	1616	-2.227	0.031	0	7.711	14.306	0	219.375	0.625
AP02020	FLSTLLKVAFKVVPTLFCPITKKC	train		0.042	0.083	0	0	0.125	0	0	0.042	0.167	0.167	0	0	0.083	0	0	0.042	0.125	0.125	0	0	24	2697.4	-0.697	3.68	0.001	10.265	8.758	0.125	121.667	0.583
AP02021	FFPIVGKRLYGLL	train		0	0	0	0	0.154	0.154	0	0.077	0.077	0.231	0	0	0.077	0	0.077	0	0	0.077	0	0.077	13	1522.88	-0.842	1.987	0.001	10.441	23	0.231	142.308	0.538
AP02022	FLPLFLPKIICVITKKC	train		0	0.118	0	0	0.118	0	0	0.176	0.176	0.176	0	0	0.118	0	0	0	0.059	0.059	0	0	17	1976.58	-1.345	2.68	0.001	9.77	22.641	0.118	154.706	0.647
AP02026	GFWGKLWEGVKSAI	train		0.071	0	0	0.071	0.071	0.214	0	0.071	0.143	0.071	0	0	0	0	0	0.071	0	0.071	0.143	0	14	1577.83	-0.346	0.989	0.001	9.84	4.607	0.214	83.571	0.357
AP02027	GFWGSLWEGVKSVV	train		0	0	0	0.071	0.071	0.214	0	0	0.071	0.071	0	0	0	0	0	0.143	0	0.214	0.143	0	14	1550.76	-0.596	-0.01	0	6.75	16.736	0.214	90	0.357
AP02028	KRKCPKTPFDNTPGAWFAHLILGC	train		0.083	0.083	0.042	0	0.083	0.083	0.042	0.042	0.125	0.083	0	0.042	0.125	0	0.042	0	0.083	0	0.042	0	24	2701.18	1.068	2.722	0.001	9.767	41.771	0.125	57.083	0.375
AP02029	DSIRDVSPTFNKIRRWFDGLFK	train		0	0	0.136	0	0.136	0.045	0	0.091	0.091	0.045	0	0.045	0.045	0	0.136	0.091	0.045	0.045	0.045	0	22	2698.05	3.046	1.989	0.001	10.631	101.636	0.182	66.364	0.318
AP02031	KPFKKLEKVGRNIRDGIIKAGPAVAVIGQATSIARPTGK	train		0.128	0	0.026	0.026	0.026	0.128	0	0.128	0.154	0.026	0	0.026	0.077	0.026	0.077	0.026	0.051	0.077	0	0	39	4086.84	1.434	6.987	0.002	11.568	17.964	0.026	95.128	0.385
AP02038	FLGLIFHGLVHAGKLIHGLIHRNRG	train		0.04	0	0	0	0.08	0.2	0.16	0.12	0.04	0.2	0	0.04	0	0	0.08	0	0	0.04	0	0	25	2776.3	0.192	3.156	0.001	12.131	5.924	0.08	140.4	0.48
[truncated: 1,969 more rows]

## Sheet: Figure4A
Source data for Figure 4A.
[truncated: 62 more rows]

[truncated: 7 more sheets: Figure4B, Figure4C, Figure5A, FigureS10, FigureS12, FigureS13, FigureS16-18]
